# Supplementary material for: Nucleolar protein TAAP1/C22orf46 confers pro-survival signaling in non-small cell lung cancer
Source: Life Sci Alliance. 2024 Jan 16;7(4):e202302257. doi: 10.26508/lsa.202302257 (PMC10791977; doi:10.26508/lsa.202302257)
Supplement: Supplementary file 1 [file LSA-2023-02257_TableS1.xlsx]

## Sheet: gRNA Design and Annotation
gRNA-ID	Ensembl gene ID	Gene name	gRNA #	gRNAs per gene	Protein class	gRNA sequence	Chr. # (hg38)	DNA break location	Strand	Efficiency score	Flank at 5' end	PAM	Flank at 3' end	Closest off-target	Perfect matches	Matches with 1 mm	Matches with 2 mm	Matches with 3 mm	Matches with 4 mm	Fraction of CDS
ABCA7-1	ENSG00000064687	ABCA7	1	7	Cell Surface Protein	TCCTCTGCCCACGGTATACC	chr19	1059023	-	0.328646	ggca	tgg	gag	0.251087	1	0	0	21	441	75-100%
ABCA7-2	ENSG00000064687	ABCA7	2	7	Cell Surface Protein	TCGAAGGTCCGGTTCACCTG	chr19	1043723	-	0.573476	ctcc	tgg	aca	0.464286	1	0	1	12	193	0-25%
ABCA7-3	ENSG00000064687	ABCA7	3	7	Cell Surface Protein	TGTTATCCTGGACGAGCCTA	chr19	1051519	+	0.527289	aagt	cgg	ctg	0.302198	1	0	0	15	291	25-50%
ABCA7-4	ENSG00000064687	ABCA7	4	7	Cell Surface Protein	TGGTACGCAGACCGGCCTGC	chr19	1063595	+	0.520615	ctca	agg	cac	0.3276	1	0	0	8	245	75-100%
ABCA7-5	ENSG00000064687	ABCA7	5	7	Cell Surface Protein	GCCCCACACGTAGCGCAGGT	chr19	1046269	-	0.693533	agcc	cgg	tca	0.216532	1	0	0	12	214	0-25%
ABCA7-6	ENSG00000064687	ABCA7	6	7	Cell Surface Protein	CGTAGCGCAGGTCGGTCAGG	chr19	1046261	-	0.636068	caca	ggg	tcc	0.5	1	0	0	5	131	0-25%
ABCA7-7	ENSG00000064687	ABCA7	7	7	Cell Surface Protein	CACACGTCGTCCACATAGCA	chr19	1046391	-	0.63026	agct	cgg	ata	0.37987	1	0	0	11	250	0-25%
ACE-1	ENSG00000159640	ACE	1	6	Cell Surface Protein	CACCGCGCACCGCGTCATGG	chr17	63477094	+	0.601826	cgag	ggg	ccg	0.365217	1	0	0	14	193	0-25%
ACE-2	ENSG00000159640	ACE	2	6	Cell Surface Protein	GCACCGCGCACCGCGTCATG	chr17	63477093	+	0.490906	ccga	ggg	gcc	0.46005	1	0	0	5	143	0-25%
ACE-3	ENSG00000159640	ACE	3	6	Cell Surface Protein	GCACGACACCAACATCACCG	chr17	63477319	+	0.753006	gggc	cgg	aga	0.414541	1	0	0	9	287	0-25%
ACE-4	ENSG00000159640	ACE	4	6	Cell Surface Protein	GAGCATGGCGTAGCTTCGCG	chr17	63479794	-	0.64691	acag	agg	aag	0.278293	1	0	0	2	72	0-25%
ACE-5	ENSG00000159640	ACE	5	6	Cell Surface Protein	TCCGGGTAGTTGTCAGGCAA	chr17	63484515	-	0.509277	gccc	cgg	cgg	0.431407	1	0	0	10	247	50-75%
ACE-6	ENSG00000159640	ACE	6	6	Cell Surface Protein	AACGCCAGGGCGGGCTGCGG	chr17	63477165	-	0.382365	gtcc	cgg	cag	0.472727	1	0	2	42	735	0-25%
ACHE-1	ENSG00000087085	ACHE	1	7	Cell Surface Protein	CGCCTCGTCGAGCGTGTCTG	chr7	100890334	+	0.620505	gctc	cgg	cca	0.446875	1	0	0	3	105	75-100%
ACHE-2	ENSG00000087085	ACHE	2	7	Cell Surface Protein	CGCTGGCCCCTGCATACCGG	chr7	100891167	+	0.525915	tgcc	tgg	cgc	0.46875	1	0	0	14	488	75-100%
ACHE-3	ENSG00000087085	ACHE	3	7	Cell Surface Protein	AACTCGATCTCGTAGCCGTG	chr7	100892451	+	0.696042	gatg	ggg	cac	0.4375	1	0	0	2	67	75-100%
ACHE-4	ENSG00000087085	ACHE	4	7	Cell Surface Protein	TGAACTCGATCTCGTAGCCG	chr7	100892449	+	0.581029	aaga	tgg	ggc	0.348174	1	0	0	6	127	75-100%
ACHE-5	ENSG00000087085	ACHE	5	7	Cell Surface Protein	CATTCGCCTGAAGACCCCCG	chr7	100894065	-	0.662639	gggg	ggg	gcc	0.270064	1	0	0	12	219	0-25%
ACHE-6	ENSG00000087085	ACHE	6	7	Cell Surface Protein	GCATTCGCCTGAAGACCCCC	chr7	100894066	-	0.491864	cggg	ggg	ggc	0.425595	1	0	0	18	314	0-25%
ACHE-7	ENSG00000087085	ACHE	7	7	Cell Surface Protein	GGCATTCGCCTGAAGACCCC	chr7	100894067	-	0.445802	gcgg	cgg	ggg	0.455	1	0	0	45	536	0-25%
ACP2-1	ENSG00000134575	ACP2	1	7	Cell Surface Protein	TTTGGTCAGTTAACCAAGGT	chr11	47248037	-	0.584423	gggg	ggg	tca	0.489796	1	0	5	41	730	0-25%
ACP2-2	ENSG00000134575	ACP2	2	7	Cell Surface Protein	CCTCAGCACTCATGAGAGTC	chr11	47245801	+	0.529051	ttgg	cgg	tca	0.461538	1	0	3	63	962	25-50%
ACP2-3	ENSG00000134575	ACP2	3	7	Cell Surface Protein	TGCGAAGCACAGACTTTGAC	chr11	47245809	-	0.494705	tatg	cgg	act	0.424632	1	0	2	35	507	25-50%
ACP2-4	ENSG00000134575	ACP2	4	7	Cell Surface Protein	GCAAGCGGTCCGGCTGGAGC	chr11	47248764	-	0.240575	gcgg	cgg	gcg	0.469565	1	0	0	17	326	0-25%
ACP2-5	ENSG00000134575	ACP2	5	7	Cell Surface Protein	GTTGAAGCGCTGCATCCCGT	chr11	47245754	+	0.524324	tcgg	tgg	gag	0.26	1	0	0	6	178	25-50%
ACP2-6	ENSG00000134575	ACP2	6	7	Cell Surface Protein	GTCTGTAAGCCCTGTCTCGT	chr11	47245368	+	0.510574	tcag	tgg	cca	0.413534	1	0	0	15	325	25-50%
ACP2-7	ENSG00000134575	ACP2	7	7	Cell Surface Protein	TTGAAGCGCTGCATCCCGTT	chr11	47245755	+	0.474831	cggg	ggg	agg	0.170139	1	0	0	5	184	25-50%
ACTN1-1	ENSG00000072110	ACTN1	1	7	Cell Surface Protein	GTCCATCGGAGCCGAAGGTA	chr14	68921004	-	0.49173	tggt	agg	cct	0.383759	1	0	0	5	136	0-25%
ACTN1-2	ENSG00000072110	ACTN1	2	7	Cell Surface Protein	AGGACATCTCCGTGGAAGGT	chr14	68912155	-	0.604452	atcc	ggg	ttt	0.49359	1	1	2	36	439	0-25%
ACTN1-3	ENSG00000072110	ACTN1	3	7	Cell Surface Protein	GGATCCGCCGCACAATCCCG	chr14	68892255	-	0.629806	gagt	tgg	ctg	0.325	1	0	0	7	85	25-50%
ACTN1-4	ENSG00000072110	ACTN1	4	7	Cell Surface Protein	GCATGGTGTTCTCGGGCACC	chr14	68892235	+	0.492271	gcat	cgg	ttc	0.488688	1	0	0	44	462	25-50%
ACTN1-5	ENSG00000072110	ACTN1	5	7	Cell Surface Protein	GGATCAAAGCACAGAAGCCG	chr14	68909377	+	0.596372	cggt	agg	cca	0.441964	1	0	0	39	758	0-25%
ACTN1-6	ENSG00000072110	ACTN1	6	7	Cell Surface Protein	GGCCCGAGCTGATTGACTAC	chr14	68909334	-	0.579157	cacc	ggg	aag	0.40543	1	0	0	11	164	0-25%
ACTN1-7	ENSG00000072110	ACTN1	7	7	Cell Surface Protein	CGTAGTCAATCAGCTCGGGC	chr14	68909347	+	0.576548	ttcc	cgg	tgt	0.249855	1	0	0	3	76	0-25%
ADAM10-1	ENSG00000137845	ADAM10	1	7	Cell Surface Protein	TTCCATTTCCACAAATAGGT	chr15	58621607	+	0.506223	acca	tgg	cca	0.488225	1	0	9	151	2019	50-75%
ADAM10-2	ENSG00000137845	ADAM10	2	7	Cell Surface Protein	TCTTTTTGACAGCATGATTC	chr15	58627877	-	0.227896	atat	tgg	aac	0.492424	1	0	10	144	0	50-75%
ADAM10-3	ENSG00000137845	ADAM10	3	7	Cell Surface Protein	CCCATAAATACGGTCCTCAG	chr15	58665173	-	0.687312	tatc	ggg	ggc	0.338824	1	0	0	11	259	0-25%
ADAM10-4	ENSG00000137845	ADAM10	4	7	Cell Surface Protein	AGACTGCTCTTTTGGCACGC	chr15	58717638	+	0.558194	tgtg	tgg	tgt	0.480114	1	0	0	9	290	0-25%
ADAM10-5	ENSG00000137845	ADAM10	5	7	Cell Surface Protein	AAAATGTGCCACCACGAGTC	chr15	58679217	+	0.406948	acat	tgg	atg	0.449198	1	0	0	30	536	0-25%
ADAM10-6	ENSG00000137845	ADAM10	6	7	Cell Surface Protein	CCCCCTGAGGACCGTATTTA	chr15	58665183	+	0.157885	cagc	tgg	gga	0.305455	1	0	0	15	223	0-25%
ADAM10-7	ENSG00000137845	ADAM10	7	7	Cell Surface Protein	TGATGATGGCGTACTTGGTC	chr15	58640802	-	0.411893	attt	tgg	ctt	0.460131	1	0	0	12	276	25-50%
ADAM15-1	ENSG00000143537	ADAM15	1	7	Cell Surface Protein	AGCGCCACATTCGCCGGGTG	chr1	155054505	+	0.492335	ggac	agg	atg	0.431122	1	0	0	9	185	25-50%
ADAM15-2	ENSG00000143537	ADAM15	2	7	Cell Surface Protein	CAGGGATCGACGCAGTCCTG	chr1	155057635	-	0.544664	acag	tgg	gca	0.467532	1	0	0	19	356	50-75%
ADAM15-3	ENSG00000143537	ADAM15	3	7	Cell Surface Protein	CCGGCCCCTGAATGTACGAG	chr1	155056100	+	0.648532	tctt	tgg	cac	0.231579	1	0	0	4	136	25-50%
ADAM15-4	ENSG00000143537	ADAM15	4	7	Cell Surface Protein	ACGAGTGGCACTAGTGGGCC	chr1	155056115	+	0.49743	atgt	tgg	agg	0.444079	1	0	0	11	240	25-50%
ADAM15-5	ENSG00000143537	ADAM15	5	7	Cell Surface Protein	GTACCAGCCCGATGGCACTC	chr1	155053958	+	0.596978	tgtg	ggg	tgg	0.417043	1	0	0	10	223	0-25%
ADAM15-6	ENSG00000143537	ADAM15	6	7	Cell Surface Protein	CGGAGGACTCACCTATATTT	chr1	155051459	-	0.398156	cagg	ggg	agc	0.350168	1	0	0	16	273	0-25%
ADAM15-7	ENSG00000143537	ADAM15	7	7	Cell Surface Protein	ATCTTGGATTCGCGAAATAA	chr1	155054389	-	0.298591	ggag	tgg	gag	0.302885	1	0	0	20	359	0-25%
ADAM17-1	ENSG00000151694	ADAM17	1	7	Cell Surface Protein	AAGTAGCATTAATCGCCTCC	chr2	9502212	+	0.590972	ttgc	tgg	cac	0.346524	1	0	0	14	302	50-75%
ADAM17-2	ENSG00000151694	ADAM17	2	7	Cell Surface Protein	CATGAATTGGGACATAATTT	chr2	9510092	-	0.134352	aact	tgg	agc	0.445455	1	0	10	168	1834	25-50%
ADAM17-3	ENSG00000151694	ADAM17	3	7	Cell Surface Protein	ATAAAGTTTGTGGGAACTCG	chr2	9505268	-	0.566911	agca	agg	gtg	0.433333	1	0	1	38	715	50-75%
ADAM17-4	ENSG00000151694	ADAM17	4	7	Cell Surface Protein	CAGCGTGGTTCCTTTCGTGC	chr2	9555561	-	0.462417	tgac	tgg	cgc	0.32967	1	0	0	17	254	0-25%
ADAM17-5	ENSG00000151694	ADAM17	5	7	Cell Surface Protein	GCCGCGACCTCCGGATGACC	chr2	9555537	-	0.440399	tggc	cgg	gct	0.320856	1	0	0	9	196	0-25%
ADAM17-6	ENSG00000151694	ADAM17	6	7	Cell Surface Protein	CGAAAGGAACCACGCTGGTC	chr2	9555578	+	0.412559	agca	agg	aat	0.46875	1	0	0	8	207	0-25%
ADAM17-7	ENSG00000151694	ADAM17	7	7	Cell Surface Protein	GGGCCGAAGCCCGGGTCATC	chr2	9555538	+	0.370594	gtgg	cgg	agg	0.434389	1	0	0	16	268	0-25%
ADAM22-1	ENSG00000008277	ADAM22	1	7	Cell Surface Protein	GGACCGAGCCTCTCACCTGC	chr7	87935184	-	0.533965	tccc	ggg	cca	0.407407	1	0	3	63	736	0-25%
ADAM22-2	ENSG00000008277	ADAM22	2	7	Cell Surface Protein	GTGAATGATCACCTTATGGT	chr7	88128674	+	0.563344	gatt	agg	att	0.318367	1	0	1	48	566	25-50%
ADAM22-3	ENSG00000008277	ADAM22	3	7	Cell Surface Protein	GATATTCGTGAAACGTGCTC	chr7	88149037	+	0.545522	ttgt	agg	aaa	0.318214	1	0	0	4	193	50-75%
ADAM22-4	ENSG00000008277	ADAM22	4	7	Cell Surface Protein	CAACCAGAGACTTACGGCCG	chr7	88145193	-	0.60984	aaaa	ggg	ttc	0.272727	1	0	1	11	138	50-75%
ADAM22-5	ENSG00000008277	ADAM22	5	7	Cell Surface Protein	GAGCGGTAGATGAGGCGCAG	chr7	87935098	-	0.64772	gccc	tgg	cac	0.435556	1	0	0	19	438	0-25%
ADAM22-6	ENSG00000008277	ADAM22	6	7	Cell Surface Protein	TACTACCAGGGCCATATCCG	chr7	88108206	+	0.638243	ctgt	agg	aaa	0.21	1	0	0	14	179	0-25%
ADAM22-7	ENSG00000008277	ADAM22	7	7	Cell Surface Protein	TTTCGTCTTCGCCGCCCGAG	chr7	87935115	-	0.635256	cgac	cgg	tag	0.388422	1	0	0	7	210	0-25%
ADAM9-1	ENSG00000168615	ADAM9	1	7	Cell Surface Protein	TGACTCAGCTACTTCGAGTA	chr8	39017413	+	0.516862	agca	agg	aaa	0.263736	1	0	1	15	390	0-25%
ADAM9-2	ENSG00000168615	ADAM9	2	7	Cell Surface Protein	TCGGTGCGGCGCGGCCAGGT	chr8	38997158	+	0.498168	gtcc	ggg	tgt	0.48913	1	0	2	16	176	0-25%
ADAM9-3	ENSG00000168615	ADAM9	3	7	Cell Surface Protein	GCTGTTCATTGTCGTAGACA	chr8	39018906	+	0.632247	tgga	agg	aaa	0.378246	1	0	0	30	469	25-50%
ADAM9-4	ENSG00000168615	ADAM9	4	7	Cell Surface Protein	TTGGAATGAATCACGATGAT	chr8	39026753	+	0.531795	aatc	ggg	aga	0.462185	1	0	0	36	596	25-50%
ADAM9-5	ENSG00000168615	ADAM9	5	7	Cell Surface Protein	CGGACACGAAGGGTCCCCGA	chr8	38997089	-	0.686173	ccac	ggg	aaa	0.4	1	0	0	7	129	0-25%
ADAM9-6	ENSG00000168615	ADAM9	6	7	Cell Surface Protein	CCGGACACGAAGGGTCCCCG	chr8	38997090	-	0.639969	acca	agg	gaa	0.420779	1	0	0	17	199	0-25%
ADAM9-7	ENSG00000168615	ADAM9	7	7	Cell Surface Protein	ACAGCAACCACCGGACACGA	chr8	38997100	-	0.599244	agca	agg	gtc	0.465417	1	0	0	17	341	0-25%
ADGRE5-1	ENSG00000123146	ADGRE5	1	7	Cell Surface Protein	CCGAGGTCACCATCCAGGTA	chr19	14398138	+	0.46994	tcag	agg	gca	0.39095	1	0	0	38	430	25-50%
ADGRE5-2	ENSG00000123146	ADGRE5	2	7	Cell Surface Protein	AAGACGCGGCCTCCCATGGT	chr19	14381522	-	0.506283	gaga	tgg	agc	0.452786	1	0	1	16	359	0-25%
ADGRE5-3	ENSG00000123146	ADGRE5	3	7	Cell Surface Protein	GTTCATACCTGAGGATCCGA	chr19	14396457	+	0.617648	tcaa	agg	tct	0.477273	1	0	0	15	312	0-25%
ADGRE5-4	ENSG00000123146	ADGRE5	4	7	Cell Surface Protein	CTGGCCGGCATCGAGAACGA	chr19	14405925	+	0.634052	cttc	agg	cgg	0.280612	1	0	0	7	125	50-75%
ADGRE5-5	ENSG00000123146	ADGRE5	5	7	Cell Surface Protein	AGGCCTCACCTGTGTTCGAA	chr19	14401554	-	0.546096	gcca	ggg	gaa	0.323556	1	0	0	37	429	25-50%
ADGRE5-6	ENSG00000123146	ADGRE5	6	7	Cell Surface Protein	GTGGCTATGAGGTGCCGGAC	chr19	14401453	-	0.445796	ctgg	agg	tgg	0.421197	1	0	0	17	360	25-50%
ADGRE5-7	ENSG00000123146	ADGRE5	7	7	Cell Surface Protein	GCTCCCCCCAGCAACTAGGC	chr19	14407937	-	0.494136	actt	agg	ccc	0.420779	1	0	0	58	708	75-100%
ADGRG6-1	ENSG00000112414	ADGRG6	1	7	Cell Surface Protein	TCCTTAAGGACACGGCAACT	chr6	142370169	-	0.600617	tgat	agg	aca	0.448	1	0	4	19	343	0-25%
ADGRG6-2	ENSG00000112414	ADGRG6	2	7	Cell Surface Protein	GGGCCCAAAGCACCAACCTA	chr6	142397611	-	0.5319	agaa	ggg	aaa	0.364	1	0	2	51	588	25-50%
ADGRG6-3	ENSG00000112414	ADGRG6	3	7	Cell Surface Protein	TGTTTCGCTCAGATCGAATG	chr6	142309561	+	0.607971	agga	tgg	agc	0.473005	1	0	0	9	186	0-25%
ADGRG6-4	ENSG00000112414	ADGRG6	4	7	Cell Surface Protein	ATCTGAATGATATAACCGGT	chr6	142367689	-	0.579643	tgtt	ggg	ggc	0.307692	1	0	0	18	405	0-25%
ADGRG6-5	ENSG00000112414	ADGRG6	5	7	Cell Surface Protein	TGGCTGTTTGGGTAGTCGTT	chr6	142367641	-	0.39027	agcc	agg	gta	0.393846	1	0	0	30	554	0-25%
ADGRG6-6	ENSG00000112414	ADGRG6	6	7	Cell Surface Protein	CGGTTTATGTCGTTAATATC	chr6	142392994	+	0.334121	taca	agg	taa	0.154928	1	0	0	3	281	25-50%
ADGRG6-7	ENSG00000112414	ADGRG6	7	7	Cell Surface Protein	TTTGGAGGATGGAACACGTC	chr6	142411325	+	0.469463	aagt	agg	atg	0.315897	1	0	0	33	493	50-75%
ADORA1-1	ENSG00000163485	ADORA1	1	7	Cell Surface Protein	GTCACCACCATCTTGTACCT	chr1	203165260	-	0.394307	gggg	ggg	gga	0.491597	1	0	4	98	976	25-50%
ADORA1-2	ENSG00000163485	ADORA1	2	7	Cell Surface Protein	GGCCGCCTACATCGGCATCG	chr1	203128883	+	0.686972	tcca	agg	tgc	0.297744	1	0	0	7	94	0-25%
ADORA1-3	ENSG00000163485	ADORA1	3	7	Cell Surface Protein	CGGTGGCCATAGCCGGCTGC	chr1	203165308	+	0.342298	gcgg	tgg	atc	0.424736	1	0	0	17	396	25-50%
ADORA1-4	ENSG00000163485	ADORA1	4	7	Cell Surface Protein	CTATGGCCACCGCCGCCCTC	chr1	203165286	-	0.333054	ccgg	cgg	ggg	0.395294	1	0	0	44	556	25-50%
ADORA1-5	ENSG00000163485	ADORA1	5	7	Cell Surface Protein	GATCAAGTGCGAGTTCGAGA	chr1	203165432	+	0.590887	ccgt	agg	tca	0.417043	1	0	0	13	154	50-75%
ADORA1-6	ENSG00000163485	ADORA1	6	7	Cell Surface Protein	TCGAACTCGCACTTGATCAC	chr1	203165416	-	0.52626	cttc	ggg	ctc	0.477273	1	0	0	7	106	50-75%
ADORA1-7	ENSG00000163485	ADORA1	7	7	Cell Surface Protein	CTCGAACTCGCACTTGATCA	chr1	203165417	-	0.479073	cctt	cgg	gct	0.371429	1	0	0	4	139	50-75%
AGRN-1	ENSG00000188157	AGRN	1	7	Cell Surface Protein	CGCCGCCGCGCTCACCACAA	chr1	1041394	-	0.501926	cgcc	ggg	ccg	0.471429	1	0	0	11	232	0-25%
AGRN-2	ENSG00000188157	AGRN	2	7	Cell Surface Protein	TCGCAGGCGCAGAAGCGTCT	chr1	1045963	-	0.498577	cagg	ggg	gca	0.37987	1	0	0	8	199	25-50%
AGRN-3	ENSG00000188157	AGRN	3	7	Cell Surface Protein	GCTGCACCGGGTCCACGTTG	chr1	1020338	-	0.586038	gtgt	agg	atc	0.385714	1	0	0	24	400	0-25%
AGRN-4	ENSG00000188157	AGRN	4	7	Cell Surface Protein	CATGACACAGTCGTTTTCGT	chr1	1041617	-	0.574651	ggcc	agg	tga	0.437755	1	0	0	18	271	0-25%
AGRN-5	ENSG00000188157	AGRN	5	7	Cell Surface Protein	GCCGCAGACGGTCCCCTCGG	chr1	1041285	-	0.629689	cgct	ggg	cgc	0.369318	1	0	0	14	254	0-25%
AGRN-6	ENSG00000188157	AGRN	6	7	Cell Surface Protein	CGACCGCGTCACCTGTGACG	chr1	1042041	+	0.598791	cctg	ggg	cct	0.324157	1	0	0	0	71	0-25%
AGRN-7	ENSG00000188157	AGRN	7	7	Cell Surface Protein	GCCGAAGCTGCAGGTCACGT	chr1	1041195	-	0.597576	tgct	tgg	agc	0.331633	1	0	0	35	497	0-25%
ALCAM-1	ENSG00000170017	ALCAM	1	7	Cell Surface Protein	AGTATACCATCCAAGGCCTT	chr3	105520065	-	0.383213	ttac	tgg	ggg	0.435268	1	0	1	37	560	0-25%
ALCAM-2	ENSG00000170017	ALCAM	2	7	Cell Surface Protein	TGAGGTACGTCAAGTCGGCA	chr3	105520121	-	0.644701	attc	agg	tat	0.312464	1	0	0	7	142	0-25%
ALCAM-3	ENSG00000170017	ALCAM	3	7	Cell Surface Protein	TGAGGCACCTACAATAGTCA	chr3	105524495	+	0.639683	tgtt	agg	tgt	0.44946	1	3	30	112	769	0-25%
ALCAM-4	ENSG00000170017	ALCAM	4	7	Cell Surface Protein	GATTCTGAGGTACGTCAAGT	chr3	105520126	-	0.633231	atga	cgg	caa	0.275758	1	0	1	24	381	0-25%
ALCAM-5	ENSG00000170017	ALCAM	5	7	Cell Surface Protein	AATTTACAGTATACCATCCA	chr3	105520072	-	0.605719	gctg	agg	cct	0.497161	1	0	4	118	1605	0-25%
ALCAM-6	ENSG00000170017	ALCAM	6	7	Cell Surface Protein	GAGGCAGAAGAGCAGACGGC	chr3	105367435	-	0.535368	tcaa	agg	aac	0.441212	1	0	11	206	2011	0-25%
ALCAM-7	ENSG00000170017	ALCAM	7	7	Cell Surface Protein	AACTGAGGACAACGTGTTTG	chr3	105524477	+	0.527241	tagt	agg	cac	0.464286	1	0	1	40	730	0-25%
AMIGO1-1	ENSG00000181754	AMIGO1	1	7	Cell Surface Protein	AGGTCCAGGTAGCGCAGGTT	chr1	109508578	+	0.479228	ggag	ggg	tac	0.342857	1	3	0	29	664	0-25%
AMIGO1-2	ENSG00000181754	AMIGO1	2	7	Cell Surface Protein	GGTACCCAACCTGCGCTACC	chr1	109508571	-	0.426609	cccc	tgg	acc	0.296703	1	0	2	12	245	0-25%
AMIGO1-3	ENSG00000181754	AMIGO1	3	7	Cell Surface Protein	CCTTCCTTGACCAGTTCCAG	chr1	109508386	+	0.595343	ggct	agg	gaa	0.464286	1	1	6	89	1130	25-50%
AMIGO1-4	ENSG00000181754	AMIGO1	4	7	Cell Surface Protein	CAGGACAGCTAACCACGGCT	chr1	109508822	+	0.610421	gcgg	cgg	cca	0.438148	1	0	0	16	350	0-25%
AMIGO1-5	ENSG00000181754	AMIGO1	5	7	Cell Surface Protein	GCAGTTGGGTCAGGCGCGTG	chr1	109508663	+	0.461632	gagt	ggg	gtc	0.47619	1	0	0	15	385	0-25%
AMIGO1-6	ENSG00000181754	AMIGO1	6	7	Cell Surface Protein	GCCCAGTTACACAGCACTAC	chr1	109508718	-	0.43158	cctt	tgg	acc	0.35	1	0	0	23	489	0-25%
AMIGO1-7	ENSG00000181754	AMIGO1	7	7	Cell Surface Protein	GAGGCCTCTCGGGTCACGGT	chr1	109508898	+	0.423844	gcca	ggg	ggt	0.439216	1	0	0	15	303	0-25%
ANGPTL4-1	ENSG00000167772	ANGPTL4	1	7	Cell Surface Protein	CACTAGAAACACCTACCGTG	chr19	8371149	-	0.722072	tccc	ggg	atc	0.31634	1	0	0	24	377	50-75%
ANGPTL4-2	ENSG00000167772	ANGPTL4	2	7	Cell Surface Protein	CCACTAGAAACACCTACCGT	chr19	8371150	-	0.570528	gtcc	ggg	gat	0.264018	1	0	0	18	352	50-75%
ANGPTL4-3	ENSG00000167772	ANGPTL4	3	7	Cell Surface Protein	CCCGCCTTGTAGGCTTCCCA	chr19	8371116	-	0.577753	aaac	ggg	ccg	0.450667	1	1	2	34	527	50-75%
ANGPTL4-4	ENSG00000167772	ANGPTL4	4	7	Cell Surface Protein	GTCGTGATCCTGGTCCCAAG	chr19	8371467	-	0.652024	ggag	tgg	aga	0.407212	1	0	3	62	777	75-100%
ANGPTL4-5	ENSG00000167772	ANGPTL4	5	7	Cell Surface Protein	CCGCCTGTCAGGGAACCGAG	chr19	8364569	+	0.686585	gggt	ggg	tcc	0.481203	1	0	0	20	338	0-25%
ANGPTL4-6	ENSG00000167772	ANGPTL4	6	7	Cell Surface Protein	TCGTCCCAGGACGCAAAGCG	chr19	8364422	-	0.62118	catc	cgg	cga	0.433248	1	0	0	15	211	0-25%
ANGPTL4-7	ENSG00000167772	ANGPTL4	7	7	Cell Surface Protein	GCGTGCGGGTCCGCCTGTCA	chr19	8364559	+	0.577271	gagc	ggg	aac	0.463822	1	0	0	10	124	0-25%
ANO6-1	ENSG00000177119	ANO6	1	7	Cell Surface Protein	TGTCGAAGATGCACAATTTC	chr12	45378053	-	0.15783	aaac	tgg	aaa	0.453968	1	0	0	36	661	25-50%
ANO6-2	ENSG00000177119	ANO6	2	7	Cell Surface Protein	AAACCAGTTGAGTGTACCAA	chr12	45348156	-	0.619214	tggt	agg	ctg	0.4875	1	0	0	48	744	0-25%
ANO6-3	ENSG00000177119	ANO6	3	7	Cell Surface Protein	TTGTAAAAGTACACGCACCA	chr12	45348065	+	0.590736	gtat	tgg	gag	0.451733	1	0	0	35	540	0-25%
ANO6-4	ENSG00000177119	ANO6	4	7	Cell Surface Protein	GAACAAAGTCAATTCTTCGC	chr12	45331343	-	0.560103	acta	tgg	cca	0.484067	1	0	0	31	611	0-25%
ANO6-5	ENSG00000177119	ANO6	5	7	Cell Surface Protein	GGAATAGTACTCACAAACTC	chr12	45302089	-	0.517435	taaa	cgg	ggt	0.448179	1	0	0	27	579	0-25%
ANO6-6	ENSG00000177119	ANO6	6	7	Cell Surface Protein	GGACCGGTTTTTCAGATCAT	chr12	45348129	-	0.356048	ctga	tgg	gtt	0.387821	1	0	0	14	350	0-25%
ANO6-7	ENSG00000177119	ANO6	7	7	Cell Surface Protein	GGAGTTTTGGAAGCGACGCC	chr12	45388189	+	0.466767	tttt	agg	cag	0.322092	1	0	0	13	239	25-50%
APLP1-1	ENSG00000105290	APLP1	1	7	Cell Surface Protein	AACAGGACACGCTCCGCCTG	chr19	35874739	-	0.538616	ggcc	tgg	aag	0.427088	1	0	3	18	278	50-75%
APLP1-2	ENSG00000105290	APLP1	2	7	Cell Surface Protein	TGAAGGTGGGTATGCACCTG	chr19	35876515	-	0.527497	cact	tgg	gtg	0.32906	1	0	7	79	1167	50-75%
APLP1-3	ENSG00000105290	APLP1	3	7	Cell Surface Protein	AATGTGAGAGTTCAACCCGG	chr19	35871324	+	0.780846	gacc	agg	cat	0.47619	1	0	0	22	461	0-25%
APLP1-4	ENSG00000105290	APLP1	4	7	Cell Surface Protein	CGGAACCGATCCGAGCCACA	chr19	35871664	-	0.666026	acca	ggg	taa	0.421405	1	0	0	5	99	0-25%
APLP1-5	ENSG00000105290	APLP1	5	7	Cell Surface Protein	AAGCTCCCATACACTTGCAG	chr19	35872020	+	0.652081	cccc	tgg	tcg	0.458333	1	0	0	52	962	25-50%
APLP1-6	ENSG00000105290	APLP1	6	7	Cell Surface Protein	ACCCAACTGCTGTCCCAGAT	chr19	35871729	-	0.580592	actc	ggg	tcg	0.488889	1	0	0	89	900	25-50%
APLP1-7	ENSG00000105290	APLP1	7	7	Cell Surface Protein	GGCGCATCCTACGCTCCTCC	chr19	35872584	-	0.48142	atct	agg	tcc	0.468	1	0	0	12	245	25-50%
APLP2-1	ENSG00000084234	APLP2	1	7	Cell Surface Protein	GGAACTGGTCTACCCCACAT	chr11	130121665	-	0.699277	ccat	ggg	agc	0.355385	1	0	0	21	331	0-25%
APLP2-2	ENSG00000084234	APLP2	2	7	Cell Surface Protein	AGCGGGTTAGTATTGACAAC	chr11	130110596	+	0.507163	aacc	tgg	tgc	0.375888	1	0	0	9	165	0-25%
APLP2-3	ENSG00000084234	APLP2	3	7	Cell Surface Protein	GAGAGGTCGAAGTACCAACG	chr11	130123663	-	0.816118	cttg	agg	cat	0.432	1	0	0	4	213	25-50%
APLP2-4	ENSG00000084234	APLP2	4	7	Cell Surface Protein	CCGTCGCTGCCGGGTTCAGT	chr11	130122457	-	0.501419	ggtg	agg	att	0.368144	1	0	0	5	187	25-50%
APLP2-5	ENSG00000084234	APLP2	5	7	Cell Surface Protein	GCACCGCAACCGAATGGACA	chr11	130126824	+	0.638182	ttcg	ggg	taa	0.451765	1	0	0	5	164	50-75%
APLP2-6	ENSG00000084234	APLP2	6	7	Cell Surface Protein	CCGTCATTACCAGCATGTGT	chr11	130130121	+	0.574636	ccat	tgg	ctg	0.443182	1	0	0	19	393	50-75%
APLP2-7	ENSG00000084234	APLP2	7	7	Cell Surface Protein	AGCACGGACATAACGCCGTA	chr11	130130061	-	0.571515	tctc	agg	cct	0.244444	1	0	0	4	83	50-75%
ASIC1-1	ENSG00000110881	ASIC1	1	7	Cell Surface Protein	ACGACGTCAAAAGACACGTG	chr12	50081363	+	0.675943	ctgg	agg	gag	0.391701	1	0	0	5	160	75-100%
ASIC1-2	ENSG00000110881	ASIC1	2	7	Cell Surface Protein	AGGCTCTCGCACGGGTTCTG	chr12	50081543	-	0.455453	ccga	ggg	gaa	0.397959	1	0	0	21	309	75-100%
ASIC1-3	ENSG00000110881	ASIC1	3	7	Cell Surface Protein	TGTCACCAAGCTCGACGAGG	chr12	50059000	+	0.68156	acca	tgg	ctg	0.2625	1	0	0	6	253	0-25%
ASIC1-4	ENSG00000110881	ASIC1	4	7	Cell Surface Protein	GGCTAAAGCGGAACTCGTTG	chr12	50059052	-	0.545529	actt	agg	ttg	0.394593	1	0	0	1	112	0-25%
ASIC1-5	ENSG00000110881	ASIC1	5	7	Cell Surface Protein	GTGAGTTCTACGACCGAGCT	chr12	50059875	+	0.586489	atgc	ggg	cac	0.113999	1	0	0	4	108	25-50%
ASIC1-6	ENSG00000110881	ASIC1	6	7	Cell Surface Protein	CGTTCAACTCGGGCCGAGAT	chr12	50077256	+	0.52229	taca	ggg	cgg	0.103704	1	0	0	1	51	25-50%
ASIC1-7	ENSG00000110881	ASIC1	7	7	Cell Surface Protein	CAGGCAGGTACTCGTCCTGC	chr12	50077330	-	0.503856	caca	tgg	atg	0.406015	1	0	0	31	547	25-50%
ATP1A1-1	ENSG00000163399	ATP1A1	1	7	Cell Surface Protein	GACAAAGCGTCTGGTACCTG	chr1	116388243	-	0.613031	gaag	agg	gac	0.4375	1	0	0	22	386	0-25%
ATP1A1-2	ENSG00000163399	ATP1A1	2	7	Cell Surface Protein	GAATGCCCATAATTACCGCC	chr1	116403973	-	0.512014	gtca	agg	gcg	0.208333	1	0	0	11	171	75-100%
ATP1A1-3	ENSG00000163399	ATP1A1	3	7	Cell Surface Protein	TATCATCGTAGCCAATGTGC	chr1	116389677	+	0.619509	tcgg	cgg	aag	0.375568	1	0	0	30	357	25-50%
ATP1A1-4	ENSG00000163399	ATP1A1	4	7	Cell Surface Protein	ATCGTAGCCAATGTGCCGGA	chr1	116389681	+	0.617372	tatc	agg	ttt	0.367059	1	0	0	3	103	25-50%
ATP1A1-5	ENSG00000163399	ATP1A1	5	7	Cell Surface Protein	GAAGGGTATCTCGACGATTT	chr1	116392949	-	0.213765	agtt	tgg	cgt	0.388664	1	0	0	5	157	25-50%
ATP1A1-6	ENSG00000163399	ATP1A1	6	7	Cell Surface Protein	TACCTAGGACTCGTTCTCCG	chr1	116393708	-	0.672515	tgca	agg	ccc	0.262626	1	0	0	7	137	50-75%
ATP1A1-7	ENSG00000163399	ATP1A1	7	7	Cell Surface Protein	ACAAAGCACAGATTATCGAT	chr1	116395188	-	0.599155	ccca	agg	gaa	0.484848	1	0	0	52	853	50-75%
ATP1A3-1	ENSG00000105409	ATP1A3	1	7	Cell Surface Protein	CCGCGGAGCCGCCAAGATGG	chr19	41994074	-	0.579436	ctcg	ggg	tag	0.453968	1	0	2	30	688	0-25%
ATP1A3-2	ENSG00000105409	ATP1A3	2	7	Cell Surface Protein	CTCAGCACCTACCCCCATCT	chr19	41994074	+	0.416136	ccgg	tgg	cgg	0.407042	1	1	6	111	1342	0-25%
ATP1A3-3	ENSG00000105409	ATP1A3	3	7	Cell Surface Protein	GGGCTCGGATTCGCCAGTCA	chr19	41985403	+	0.536518	tctg	ggg	agg	0.412698	1	0	0	4	190	0-25%
ATP1A3-4	ENSG00000105409	ATP1A3	4	7	Cell Surface Protein	GAGTGCGTTAGGCCCATCCC	chr19	41988098	+	0.566115	gcgt	ggg	cca	0.433762	1	0	1	16	332	0-25%
ATP1A3-5	ENSG00000105409	ATP1A3	5	7	Cell Surface Protein	CGGTATCCAGGCGGGCACCG	chr19	41987960	-	0.684569	ccta	agg	acg	0.387784	1	0	0	8	174	0-25%
ATP1A3-6	ENSG00000105409	ATP1A3	6	7	Cell Surface Protein	GGTGCCCGCCTGGATACCGT	chr19	41987975	+	0.630717	cctc	agg	cca	0.313393	1	0	0	6	155	0-25%
ATP1A3-7	ENSG00000105409	ATP1A3	7	7	Cell Surface Protein	CTATCGTATCGCCACCTCGC	chr19	41988566	-	0.581535	acag	agg	aca	0.288889	1	0	0	5	54	0-25%
ATP1B1-1	ENSG00000143153	ATP1B1	1	7	Cell Surface Protein	TTTAAAATATTACTTGCCTT	chr1	169127407	-	0.468974	atca	agg	ttt	0.459184	1	1	41	604	0	50-75%
ATP1B1-2	ENSG00000143153	ATP1B1	2	7	Cell Surface Protein	GCCCACATATCAGGACCGAG	chr1	169111482	+	0.722082	ttaa	tgg	ccc	0.237363	1	0	0	14	272	0-25%
ATP1B1-3	ENSG00000143153	ATP1B1	3	7	Cell Surface Protein	GCCACTCGGTCCTGATATGT	chr1	169111472	-	0.482786	cggg	ggg	ctt	0.484848	1	0	0	21	358	0-25%
ATP1B1-4	ENSG00000143153	ATP1B1	4	7	Cell Surface Protein	CGCATAGAGTGTAAGGCGTA	chr1	169131475	+	0.569741	aatt	cgg	tga	0.236364	1	0	0	4	124	75-100%
ATP1B1-5	ENSG00000143153	ATP1B1	5	7	Cell Surface Protein	AGGCGTACGGTGAGAACATT	chr1	169131488	+	0.484224	tgta	ggg	tac	0.366667	1	0	0	13	206	75-100%
ATP1B1-6	ENSG00000143153	ATP1B1	6	7	Cell Surface Protein	TGGTGAACTGTACGGCCAGC	chr1	169131418	-	0.430476	agat	agg	ggc	0.35	1	0	0	13	248	75-100%
ATP1B1-7	ENSG00000143153	ATP1B1	7	7	Cell Surface Protein	CATGTGGATTTTACCTGGCG	chr1	169111494	-	0.561982	tatt	ggg	cca	0.482297	1	0	3	24	434	0-25%
ATP1B3-1	ENSG00000069849	ATP1B3	1	7	Cell Surface Protein	ATGGCTGTAGATACCCAACC	chr3	141925531	-	0.654587	acca	tgg	caa	0.477474	1	0	2	19	405	75-100%
ATP1B3-2	ENSG00000069849	ATP1B3	2	7	Cell Surface Protein	CGACCACCGGAGAATTCCTG	chr3	141876884	+	0.665931	aacc	ggg	cgc	0.466667	1	1	0	14	176	0-25%
ATP1B3-3	ENSG00000069849	ATP1B3	3	7	Cell Surface Protein	TCAACCAGAGCCTGGCCGAG	chr3	141876842	+	0.618961	tccc	tgg	aag	0.428571	1	1	5	75	1091	0-25%
ATP1B3-4	ENSG00000069849	ATP1B3	4	7	Cell Surface Protein	CCGCTCACCCCAGCTCTTGG	chr3	141876900	-	0.434786	ctgc	cgg	tgc	0.487013	1	0	3	118	2151	0-25%
ATP1B3-5	ENSG00000069849	ATP1B3	5	7	Cell Surface Protein	AGCTCTTGGCGGTGCGCCCC	chr3	141876889	-	0.402928	cccc	agg	aat	0.428571	1	1	2	10	264	0-25%
ATP1B3-6	ENSG00000069849	ATP1B3	6	7	Cell Surface Protein	ATGTACCCTGCATACGAAGT	chr3	141907230	-	0.54711	ttca	tgg	atc	0.331633	1	1	0	22	251	25-50%
ATP1B3-7	ENSG00000069849	ATP1B3	7	7	Cell Surface Protein	GTATATTCCAATGCGGTCAC	chr3	141907191	-	0.492422	gaat	tgg	ttt	0.267536	1	0	2	14	221	25-50%
ATP6AP1-1	ENSG00000071553	ATP6AP1	1	7	Cell Surface Protein	CGGTTGGCCAGAATGAACCT	chrX	154435273	-	0.60823	gagg	ggg	gaa	0.326087	1	0	0	28	297	50-75%
ATP6AP1-2	ENSG00000071553	ATP6AP1	2	7	Cell Surface Protein	CTGCCCGATGACCTCATCTG	chrX	154433633	-	0.560352	ggac	agg	gtc	0.496364	1	0	7	45	680	25-50%
ATP6AP1-3	ENSG00000071553	ATP6AP1	3	7	Cell Surface Protein	CCGCACTCGAGCCGTCGCCA	chrX	154428707	-	0.587637	ccat	tgg	ccg	0.23913	1	0	0	8	357	0-25%
ATP6AP1-4	ENSG00000071553	ATP6AP1	4	7	Cell Surface Protein	GCGACGGCTCGAGTGCGGAT	chrX	154428723	+	0.515838	catg	ggg	gcc	0.205981	1	0	0	0	49	0-25%
ATP6AP1-5	ENSG00000071553	ATP6AP1	5	7	Cell Surface Protein	CCTTCATGAGTGTCGGCCGC	chrX	154429065	-	0.488258	gtgg	agg	agc	0.174603	1	0	0	11	183	0-25%
ATP6AP1-6	ENSG00000071553	ATP6AP1	6	7	Cell Surface Protein	GGCGACGGCTCGAGTGCGGA	chrX	154428722	+	0.472239	ccat	tgg	ggc	0.317778	1	0	0	6	100	0-25%
ATP6AP1-7	ENSG00000071553	ATP6AP1	7	7	Cell Surface Protein	GCTGACTGCATACCAGTCGA	chrX	154432310	-	0.671942	gagt	cgg	cag	0.352941	1	0	0	21	281	25-50%
ATP6V0A2-1	ENSG00000185344	ATP6V0A2	1	7	Cell Surface Protein	CTCGGTTTTGTGCAGTACCT	chr12	123737058	-	0.455899	agtc	ggg	gaa	0.482143	1	0	0	16	405	25-50%
ATP6V0A2-2	ENSG00000185344	ATP6V0A2	2	7	Cell Surface Protein	GCTCCGGAACAGGGACCCCA	chr12	123712568	-	0.583923	tctc	tgg	cgg	0.45	1	0	4	43	536	0-25%
ATP6V0A2-3	ENSG00000185344	ATP6V0A2	3	7	Cell Surface Protein	CAGTTCTGCATAGGACACGA	chr12	123727864	-	0.7127	catc	tgg	tgt	0.421369	1	0	0	29	584	0-25%
ATP6V0A2-4	ENSG00000185344	ATP6V0A2	4	7	Cell Surface Protein	CATGGTCTCGCTCCGGAACA	chr12	123712577	-	0.582714	ggca	ggg	acc	0.480114	1	0	0	6	322	0-25%
ATP6V0A2-5	ENSG00000185344	ATP6V0A2	5	7	Cell Surface Protein	ACGGCTGTAGACAGACTCGG	chr12	123737109	-	0.838255	tcac	cgg	ctt	0.33913	1	0	0	6	206	25-50%
ATP6V0A2-6	ENSG00000185344	ATP6V0A2	6	7	Cell Surface Protein	CCGCACCAACAAATTCACCG	chr12	123743871	+	0.772414	ggat	agg	gat	0.201446	1	0	0	13	177	25-50%
ATP6V0A2-7	ENSG00000185344	ATP6V0A2	7	7	Cell Surface Protein	CGCACCAACAAATTCACCGA	chr12	123743872	+	0.654612	gatc	ggg	att	0.348919	1	0	0	10	299	25-50%
ATRAID-1	ENSG00000138085	ATRAID	1	7	Cell Surface Protein	GACTTGGCCAACACCTTCCG	chr2	27215517	+	0.530785	aggt	tgg	ctt	0.444664	1	0	0	28	398	25-50%
ATRAID-2	ENSG00000138085	ATRAID	2	7	Cell Surface Protein	TGGATACAAGTGTATGCGCC	chr2	27216614	+	0.539285	tcca	agg	tga	0.34853	1	0	0	20	293	75-100%
ATRAID-3	ENSG00000138085	ATRAID	3	7	Cell Surface Protein	GGCGCATACACTTGTATCCA	chr2	27216600	-	0.529141	acct	tgg	aaa	0.378125	1	0	0	12	283	75-100%
ATRAID-4	ENSG00000138085	ATRAID	4	7	Cell Surface Protein	AGTCTTGGCTTTTCGGCGCT	chr2	27216924	-	0.384003	atga	ggg	tcg	0.437247	1	0	0	12	226	75-100%
ATRAID-5	ENSG00000138085	ATRAID	5	7	Cell Surface Protein	AAGTCTTGGCTTTTCGGCGC	chr2	27216925	-	0.276917	catg	tgg	gtc	0.424591	1	0	0	12	230	75-100%
ATRAID-6	ENSG00000138085	ATRAID	6	7	Cell Surface Protein	GGATCTCCAGAACTGTTCTC	chr2	27215339	+	0.436025	ggct	tgg	agg	0.428235	1	0	6	65	974	0-25%
ATRAID-7	ENSG00000138085	ATRAID	7	7	Cell Surface Protein	AATCAGAAGGGCACCATCTT	chr2	27213291	+	0.318322	cctg	ggg	gtg	0.37987	1	0	4	60	912	0-25%
ATRN-1	ENSG00000088812	ATRN	1	7	Cell Surface Protein	GGGAGTATGGTACTCACAGC	chr20	3594571	-	0.569207	tcca	tgg	cac	0.370588	1	0	0	48	454	75-100%
ATRN-2	ENSG00000088812	ATRN	2	7	Cell Surface Protein	AGTGCATTGCCCTGCCCGGT	chr20	3576995	+	0.488853	cagg	agg	cct	0.458333	1	0	1	24	426	50-75%
ATRN-3	ENSG00000088812	ATRN	3	7	Cell Surface Protein	TAGGTATGAGAATTGCCCCA	chr20	3576885	+	0.650493	tttt	agg	ata	0.418478	1	0	4	63	783	50-75%
ATRN-4	ENSG00000088812	ATRN	4	7	Cell Surface Protein	CCAGTGGCAGTCATTGGTGT	chr20	3575882	-	0.552367	tgca	tgg	ctg	0.491071	1	0	3	68	865	50-75%
ATRN-5	ENSG00000088812	ATRN	5	7	Cell Surface Protein	GACCGGCCCTGTGTCAACGG	chr20	3471426	+	0.671838	atgt	cgg	tcg	0.382289	1	0	0	12	209	0-25%
ATRN-6	ENSG00000088812	ATRN	6	7	Cell Surface Protein	CAGCGACCGCCGTTGACACA	chr20	3471421	-	0.577145	gttg	ggg	ccg	0.355263	1	0	0	7	193	0-25%
ATRN-7	ENSG00000088812	ATRN	7	7	Cell Surface Protein	GCAGCGACCGCCGTTGACAC	chr20	3471422	-	0.470524	ggtt	agg	gcc	0.180408	1	0	0	6	131	0-25%
BACE1-1	ENSG00000186318	BACE1	1	7	Cell Surface Protein	GTCGATACCTCCAATGATCT	chr11	117293186	+	0.433555	agtg	agg	gaa	0.264127	1	0	1	9	145	25-50%
BACE1-2	ENSG00000186318	BACE1	2	7	Cell Surface Protein	CTCAGGCTGGGACATACCTG	chr11	117290898	+	0.667618	ctga	cgg	aag	0.498024	1	1	3	74	1132	50-75%
BACE1-3	ENSG00000186318	BACE1	3	7	Cell Surface Protein	TGACCACCTTACCGTCTGCG	chr11	117315538	+	0.590727	ggcc	ggg	ggc	0.375	1	0	0	7	182	0-25%
BACE1-4	ENSG00000186318	BACE1	4	7	Cell Surface Protein	GGCTCTTCGTCGGTCTCCCG	chr11	117315659	+	0.586488	ctcg	ggg	cag	0.434283	1	0	0	10	317	0-25%
BACE1-5	ENSG00000186318	BACE1	5	7	Cell Surface Protein	CACATACCGGGACCTCCGGA	chr11	117295323	-	0.580759	ccag	agg	gtg	0.483252	1	0	0	11	267	0-25%
BACE1-6	ENSG00000186318	BACE1	6	7	Cell Surface Protein	GACCACCTTACCGTCTGCGG	chr11	117315539	+	0.542275	gcct	ggg	gct	0.47952	1	0	0	10	151	0-25%
BACE1-7	ENSG00000186318	BACE1	7	7	Cell Surface Protein	GGGCTCTTCGTCGGTCTCCC	chr11	117315658	+	0.418933	cctc	ggg	gca	0.488654	1	0	0	33	618	0-25%
BCAM-1	ENSG00000187244	BCAM	1	7	Cell Surface Protein	TCCACCCGAGAGGTACCTCC	chr19	44812546	-	0.429265	aagg	tgg	gca	0.443182	1	0	0	21	329	25-50%
BCAM-2	ENSG00000187244	BCAM	2	7	Cell Surface Protein	CACGTGCTCCGTGGGATCTA	chr19	44814150	-	0.298255	actg	agg	gaa	0.464232	1	0	0	9	148	25-50%
BCAM-3	ENSG00000187244	BCAM	3	7	Cell Surface Protein	AAACACGTTGAGCCGCGCAG	chr19	44812372	-	0.701982	tacc	tgg	cct	0.464286	1	0	0	12	106	0-25%
BCAM-4	ENSG00000187244	BCAM	4	7	Cell Surface Protein	GTCACAATGCACGACACCCG	chr19	44812241	+	0.661814	ccag	ggg	ccg	0.328047	1	0	0	13	151	0-25%
BCAM-5	ENSG00000187244	BCAM	5	7	Cell Surface Protein	CGAGCGAGACTACGTGTGCG	chr19	44812330	+	0.654212	gcga	tgg	tga	0.268908	1	0	0	10	232	0-25%
BCAM-6	ENSG00000187244	BCAM	6	7	Cell Surface Protein	ATGGTCGTGGGTTCCCGTAG	chr19	44811307	-	0.644068	tata	ggg	tgc	0.0435016	1	0	0	28	0	0-25%
BCAM-7	ENSG00000187244	BCAM	7	7	Cell Surface Protein	GGTCACAATGCACGACACCC	chr19	44812240	+	0.619034	tcca	ggg	gcc	0.333141	1	0	0	19	299	0-25%
BCAN-1	ENSG00000132692	BCAN	1	7	Cell Surface Protein	GTACTCCCGGTACCGGTCTA	chr1	156657673	-	0.536206	actg	ggg	aga	0.28549	1	0	0	2	81	75-100%
BCAN-2	ENSG00000132692	BCAN	2	7	Cell Surface Protein	GGGTCTGGATGGGATACCTA	chr1	156647981	-	0.594921	cgtg	ggg	agg	0.333333	1	0	5	44	583	0-25%
BCAN-3	ENSG00000132692	BCAN	3	7	Cell Surface Protein	GTCGGATCAGACCGTGAGGT	chr1	156647680	+	0.568514	ggct	ggg	cag	0.471429	1	0	0	7	117	0-25%
BCAN-4	ENSG00000132692	BCAN	4	7	Cell Surface Protein	CTCCGTAACAGGCCTCTCGT	chr1	156648002	-	0.519144	atgt	ggg	gtc	0.459973	1	0	0	7	150	0-25%
BCAN-5	ENSG00000132692	BCAN	5	7	Cell Surface Protein	GGTACGCAGGCAGTGCCACG	chr1	156647031	-	0.704397	gctg	cgg	aac	0.383523	1	0	0	34	408	0-25%
BCAN-6	ENSG00000132692	BCAN	6	7	Cell Surface Protein	AGTGCGCGTCAAGGTGAACG	chr1	156647009	+	0.656709	gggg	agg	cct	0.49008	1	0	0	4	87	0-25%
BCAN-7	ENSG00000132692	BCAN	7	7	Cell Surface Protein	CGATGACAGCAGCGACGCTG	chr1	156647153	+	0.607767	gcat	tgg	agg	0.362532	1	0	0	22	328	0-25%
BMP1-1	ENSG00000168487	BMP1	1	7	Cell Surface Protein	TATTTGCTCCCCTGCAGACA	chr8	22201801	+	0.57261	ccct	agg	acg	0.464286	1	1	4	91	1030	50-75%
BMP1-2	ENSG00000168487	BMP1	2	7	Cell Surface Protein	AGTACACCTCCTCAGGAGGC	chr8	22211594	-	0.493515	gccg	tgg	cag	0.481086	1	0	19	528	8483	75-100%
BMP1-3	ENSG00000168487	BMP1	3	7	Cell Surface Protein	CGTGCCAGAAGCCGACGACG	chr8	22177061	-	0.654739	tgtt	tgg	ccc	0.210866	1	0	0	5	94	0-25%
BMP1-4	ENSG00000168487	BMP1	4	7	Cell Surface Protein	CGTCCCGACCAGAGCGTGTG	chr8	22176263	+	0.550305	gcga	tgg	ccc	0.393277	1	0	0	4	138	0-25%
BMP1-5	ENSG00000168487	BMP1	5	7	Cell Surface Protein	GTGTAGTCGGCCAAGTCCAG	chr8	22165473	-	0.634142	atag	cgg	ccg	0.369318	1	0	0	21	454	0-25%
BMP1-6	ENSG00000168487	BMP1	6	7	Cell Surface Protein	GGAGAGGTAGATCCCGTAGC	chr8	22176230	+	0.603206	agat	cgg	cgg	0.35	1	0	0	18	247	0-25%
BMP1-7	ENSG00000168487	BMP1	7	7	Cell Surface Protein	GAGGTAGATCCCGTAGCCGG	chr8	22176233	+	0.579871	tgga	cgg	gcg	0.470958	1	0	0	1	111	0-25%
BSG-1	ENSG00000172270	BSG	1	7	Cell Surface Protein	GAGCCGTTCATGAGGGCCTA	chr19	581313	-	0.454627	ctcg	ggg	gac	0.324675	1	0	0	10	214	50-75%
BSG-2	ENSG00000172270	BSG	2	7	Cell Surface Protein	GTGCCCGCCACTCACGTTCC	chr19	578118	-	0.445126	ggag	agg	act	0.469173	1	0	3	21	351	25-50%
BSG-3	ENSG00000172270	BSG	3	7	Cell Surface Protein	CACGAGCGTGTCGATGGAGA	chr19	577985	-	0.551366	cctc	tgg	tgc	0.32967	1	0	0	6	177	0-25%
BSG-4	ENSG00000172270	BSG	4	7	Cell Surface Protein	CTCCTCCACGAGCGTGTCGA	chr19	577991	-	0.525082	tgtc	tgg	aga	0.398977	1	0	0	6	145	0-25%
BSG-5	ENSG00000172270	BSG	5	7	Cell Surface Protein	GATGTGGACGCGGTCCAGCC	chr19	577931	-	0.465859	cgtg	ggg	cgc	0.30543	1	0	0	12	268	0-25%
BSG-6	ENSG00000172270	BSG	6	7	Cell Surface Protein	GTGCCGGGCCAGCAACGACC	chr19	578042	+	0.601262	acga	cgg	atc	0.424242	1	0	0	8	281	25-50%
BSG-7	ENSG00000172270	BSG	7	7	Cell Surface Protein	CACGGGCACTTACGAGTGCC	chr19	578027	+	0.539982	agga	ggg	cca	0.429545	1	0	0	4	149	25-50%
BST2-1	ENSG00000130303	BST2	1	7	Cell Surface Protein	TAAGCGCTGTAAGCTTCTGC	chr19	17405507	-	0.471208	ggga	tgg	gga	0.355409	1	0	0	13	314	0-25%
BST2-2	ENSG00000130303	BST2	2	7	Cell Surface Protein	CGCTTATCCCCGTCTTCCAT	chr19	17405535	+	0.464051	acag	ggg	cac	0.458333	1	0	0	12	261	0-25%
BST2-3	ENSG00000130303	BST2	3	7	Cell Surface Protein	GGTCTTAAGCGTGAGAATCG	chr19	17403794	-	0.647564	acca	cgg	aca	0.270769	1	0	0	6	152	75-100%
BST2-4	ENSG00000130303	BST2	4	7	Cell Surface Protein	AGCGCTGTAAGCTTCTGCTG	chr19	17405505	-	0.721621	gata	ggg	ata	0.45	1	0	1	40	562	0-25%
BST2-5	ENSG00000130303	BST2	5	7	Cell Surface Protein	CCTGATCATCGTGATTCTGG	chr19	17405465	-	0.645859	tgct	ggg	tgc	0.38322	1	0	1	19	427	0-25%
BST2-6	ENSG00000130303	BST2	6	7	Cell Surface Protein	TGACTATTGCAGAGTGCCCA	chr19	17405540	-	0.560395	cgta	tgg	aag	0.46875	1	0	2	43	644	0-25%
BST2-7	ENSG00000130303	BST2	7	7	Cell Surface Protein	GCAGAGTGCCCATGGAAGAC	chr19	17405532	-	0.49062	tatt	ggg	gat	0.456328	1	0	7	75	1010	0-25%
BTD-1	ENSG00000169814	BTD	1	7	Cell Surface Protein	AATCCATGAATGCCATCTTC	chr3	15641933	-	0.338445	gttg	tgg	aaa	0.451128	1	1	11	86	1138	25-50%
BTD-2	ENSG00000169814	BTD	2	7	Cell Surface Protein	GAGCGTGGCTGACCATCACG	chr3	15635535	+	0.681789	agga	agg	ctg	0.309833	1	0	0	10	170	0-25%
BTD-3	ENSG00000169814	BTD	3	7	Cell Surface Protein	GACGGCATGAAGTCCAAAAA	chr3	15641981	-	0.356962	ggga	tgg	ata	0.404444	1	0	0	40	1139	25-50%
BTD-4	ENSG00000169814	BTD	4	7	Cell Surface Protein	TCACCGCTTCAATGACACAG	chr3	15642051	+	0.779912	agcc	agg	tga	0.426136	1	0	0	35	503	50-75%
BTD-5	ENSG00000169814	BTD	5	7	Cell Surface Protein	TTTACGGTAGCGGTCAACAA	chr3	15644474	-	0.652788	tgtg	ggg	ttc	0.4	1	0	0	6	127	50-75%
BTD-6	ENSG00000169814	BTD	6	7	Cell Surface Protein	GTTTACGGTAGCGGTCAACA	chr3	15644475	-	0.597962	ttgt	agg	gtt	0.367347	1	0	0	2	108	50-75%
BTD-7	ENSG00000169814	BTD	7	7	Cell Surface Protein	TGGCCATACAACTCAGGCGC	chr3	15644325	-	0.530545	ctga	tgg	agc	0.351228	1	0	0	16	235	50-75%
BTN2A1-1	ENSG00000112763	BTN2A1	1	7	Cell Surface Protein	TGGGCCCCACGACAATAAAC	chr6	26459486	-	0.371543	tcag	tgg	gct	0.375556	1	0	0	12	236	0-25%
BTN2A1-2	ENSG00000112763	BTN2A1	2	7	Cell Surface Protein	GGCAGGCGCAACCCCACCGT	chr6	26463359	-	0.59046	tcag	agg	ggt	0.458333	1	0	0	24	320	25-50%
BTN2A1-3	ENSG00000112763	BTN2A1	3	7	Cell Surface Protein	GGGCCCCACGACAATAAACT	chr6	26459485	-	0.663689	cagt	ggg	ctg	0.471429	1	0	2	12	224	0-25%
BTN2A1-4	ENSG00000112763	BTN2A1	4	7	Cell Surface Protein	AACAGCCCAGTTTATTGTCG	chr6	26459491	+	0.462821	gttg	tgg	ggc	0.415483	1	1	1	29	365	0-25%
BTN2A1-5	ENSG00000112763	BTN2A1	5	7	Cell Surface Protein	GCGACGCACCTGCCACTACG	chr6	26459819	-	0.707636	tgaa	agg	tgc	0.408362	1	0	1	3	127	25-50%
BTN2A1-6	ENSG00000112763	BTN2A1	6	7	Cell Surface Protein	GGCCATCCTGCACCTCGTAG	chr6	26459818	+	0.681818	atga	tgg	cag	0.344259	1	0	4	21	420	25-50%
BTN2A1-7	ENSG00000112763	BTN2A1	7	7	Cell Surface Protein	AGTGGCCCTGCCTATCATTG	chr6	26465231	+	0.635885	gtgc	tgg	tta	0.40625	1	0	5	66	790	25-50%
BTN3A3-1	ENSG00000111801	BTN3A3	1	7	Cell Surface Protein	AATTTATCCTTCTACAGCAT	chr6	26445702	+	0.431545	gggc	tgg	gtt	0.5	1	1	2	138	1678	0-25%
BTN3A3-2	ENSG00000111801	BTN3A3	2	7	Cell Surface Protein	GGTGTCGCTCCACTTTATTT	chr6	26445798	-	0.31234	cctt	ggg	gtt	0.35	1	0	0	26	385	25-50%
BTN3A3-3	ENSG00000111801	BTN3A3	3	7	Cell Surface Protein	GTGTCGCTCCACTTTATTTG	chr6	26445797	-	0.528875	cttg	ggg	ttg	0.460227	1	1	1	20	412	0-25%
BTN3A3-4	ENSG00000111801	BTN3A3	4	7	Cell Surface Protein	AATAAAGTGGAGCGACACCA	chr6	26445813	+	0.637676	ccca	agg	gag	0.479111	1	0	1	33	549	25-50%
BTN3A3-5	ENSG00000111801	BTN3A3	5	7	Cell Surface Protein	GCTGTGAAAACTTCACATCA	chr6	26451828	+	0.634784	cttg	ggg	aga	0.462185	1	0	4	112	1246	50-75%
BTN3A3-6	ENSG00000111801	BTN3A3	6	7	Cell Surface Protein	TTTACTCACCAGGTTTGAAG	chr6	26450124	-	0.60321	gtga	agg	gcc	0.495238	1	2	6	59	1011	50-75%
BTN3A3-7	ENSG00000111801	BTN3A3	7	7	Cell Surface Protein	GCAGCGTGCTGAAGAGCCGC	chr6	26451757	+	0.567473	gtgt	ggg	atc	0.412698	1	0	2	44	485	50-75%
C12orf49-1	ENSG00000111412	C12orf49	1	7	Cell Surface Protein	CATCACGGATGAACTCGGTG	chr12	116723065	-	0.732816	acct	agg	ctg	0.288889	1	0	1	12	242	25-50%
C12orf49-2	ENSG00000111412	C12orf49	2	7	Cell Surface Protein	TTTCAGGCTACGTTTGCGAG	chr12	116720435	-	0.650407	tgac	agg	aag	0.404444	1	0	0	13	269	25-50%
C12orf49-3	ENSG00000111412	C12orf49	3	7	Cell Surface Protein	CAGCAGTACTGCTTCGTGCT	chr12	116720384	+	0.47111	atca	agg	gac	0.335973	1	1	4	41	592	50-75%
C12orf49-4	ENSG00000111412	C12orf49	4	7	Cell Surface Protein	GTTTCCATAGCAACTTCTCC	chr12	116719868	-	0.453049	tttt	tgg	agc	0.45481	1	0	14	99	1190	50-75%
C12orf49-5	ENSG00000111412	C12orf49	5	7	Cell Surface Protein	TCCGCTGCACCCGTCAAGCG	chr12	116717812	+	0.592482	caag	ggg	aag	0.252551	1	0	0	2	127	75-100%
C12orf49-6	ENSG00000111412	C12orf49	6	7	Cell Surface Protein	GCTGATTATGGTCATGAACC	chr12	116723184	+	0.536774	atgg	tgg	agg	0.473389	1	0	4	42	540	0-25%
C12orf49-7	ENSG00000111412	C12orf49	7	7	Cell Surface Protein	GGCGCCACACCATGGCCGCC	chr12	116737885	+	0.473558	agcc	agg	ttc	0.42	1	0	1	32	398	0-25%
C1orf159-1	ENSG00000131591	C1orf159	1	7	Cell Surface Protein	AGGTGCCGCAGCGCCATGCC	chr1	1091542	+	0.437066	ggcg	agg	agc	0.395604	1	0	5	54	634	0-25%
C1orf159-2	ENSG00000131591	C1orf159	2	7	Cell Surface Protein	AAGTCCATGGAGAACACGGT	chr1	1091471	-	0.668537	cagc	agg	tgc	0.35	1	0	6	36	608	25-50%
C1orf159-3	ENSG00000131591	C1orf159	3	7	Cell Surface Protein	GGCGTCAACGCCAGCTGCCC	chr1	1090377	-	0.397512	ggtg	agg	cgc	0.408571	1	0	1	20	382	25-50%
C1orf159-4	ENSG00000131591	C1orf159	4	7	Cell Surface Protein	CAGACTTGCGCCTGGGCAGC	chr1	1090378	+	0.37333	caca	tgg	cgt	0.492187	1	0	9	147	2423	25-50%
C1orf159-5	ENSG00000131591	C1orf159	5	7	Cell Surface Protein	TACAGGCGCTGGAACGCGGA	chr1	1087574	-	0.563642	ctgt	cgg	gag	0.492187	1	0	0	8	142	50-75%
C1orf159-6	ENSG00000131591	C1orf159	6	7	Cell Surface Protein	CACTCGGAGCCGTTGTAGGC	chr1	1087525	+	0.318714	tcta	tgg	gag	0.460326	1	0	0	5	121	75-100%
C1orf159-7	ENSG00000131591	C1orf159	7	7	Cell Surface Protein	CCACGAGAAGGCCAGCCAGG	chr1	1091516	+	0.602718	actc	agg	gcg	0.488889	1	0	2	84	982	0-25%
C6orf120-1	ENSG00000185127	C6orf120	1	7	Cell Surface Protein	GTGCTCCTGCACGTCGTCCA	chr6	169702592	+	0.489612	gtgg	ggg	cca	0.403361	1	0	0	37	399	0-25%
C6orf120-2	ENSG00000185127	C6orf120	2	7	Cell Surface Protein	TGAGGACTATCTTGCCCTCG	chr6	169702643	-	0.61714	atcc	tgg	ttc	0.401786	1	0	0	36	340	25-50%
C6orf120-3	ENSG00000185127	C6orf120	3	7	Cell Surface Protein	GCTCGTAGTCGTCGAAGCTG	chr6	169702721	-	0.608885	tgca	ggg	tgc	0.175012	1	0	0	4	118	25-50%
C6orf120-4	ENSG00000185127	C6orf120	4	7	Cell Surface Protein	CCTTGAGGCTGCGCATCCTG	chr6	169702661	-	0.548565	tctc	agg	act	0.473533	1	0	0	53	789	25-50%
C6orf120-5	ENSG00000185127	C6orf120	5	7	Cell Surface Protein	CGACGACTACGAGCTGCAAT	chr6	169702741	+	0.541034	gctt	cgg	cca	0.491799	1	0	0	1	39	25-50%
C6orf120-6	ENSG00000185127	C6orf120	6	7	Cell Surface Protein	AGCTCGTAGTCGTCGAAGCT	chr6	169702722	-	0.381188	ttgc	ggg	gtg	0.418875	1	0	0	4	87	25-50%
C6orf120-7	ENSG00000185127	C6orf120	7	7	Cell Surface Protein	GAGATGAAGGTGTACTACGA	chr6	169702862	+	0.705143	gttc	cgg	cac	0.314156	1	0	0	17	418	50-75%
CA12-1	ENSG00000074410	CA12	1	7	Cell Surface Protein	TTGTAGCCTTGGAACTCGAG	chr15	63346592	+	0.671651	caga	ggg	cgt	0.376766	1	0	0	19	391	0-25%
CA12-2	ENSG00000074410	CA12	2	7	Cell Surface Protein	AAGAAGTACCCGTCGTGTGG	chr15	63346665	-	0.58477	gtcc	ggg	cct	0.363636	1	0	0	11	199	0-25%
CA12-3	ENSG00000074410	CA12	3	7	Cell Surface Protein	CAAGAAGTACCCGTCGTGTG	chr15	63346666	-	0.534489	ggtc	ggg	gcc	0.47619	1	0	0	6	125	0-25%
CA12-4	ENSG00000074410	CA12	4	7	Cell Surface Protein	CGGAAACTTTACCGTTCACT	chr15	63381639	+	0.485626	cagg	ggg	gcc	0.21875	1	0	0	8	180	0-25%
CA12-5	ENSG00000074410	CA12	5	7	Cell Surface Protein	AAAGGAACAGCCTTCCAGCC	chr15	63381652	-	0.566349	tctt	cgg	ccc	0.4875	1	0	6	93	1435	0-25%
CA12-6	ENSG00000074410	CA12	6	7	Cell Surface Protein	GCCCCGGCGCAGCCTGCACG	chr15	63381700	-	0.467446	agat	cgg	cgg	0.367677	1	0	3	63	745	0-25%
CA12-7	ENSG00000074410	CA12	7	7	Cell Surface Protein	GCGGAAACTTTACCGTTCAC	chr15	63381638	+	0.434038	gcag	tgg	ggc	0.228261	1	0	1	3	129	0-25%
CACHD1-1	ENSG00000158966	CACHD1	1	7	Cell Surface Protein	CCTATGCCCTCATGAACGGT	chr1	64641967	+	0.607032	ctca	agg	tag	0.489796	1	0	0	19	327	25-50%
CACHD1-2	ENSG00000158966	CACHD1	2	7	Cell Surface Protein	CTGCGCCAATGCTTACTTTG	chr1	64663835	-	0.409596	agct	agg	ccc	0.471429	1	0	0	24	390	50-75%
CACHD1-3	ENSG00000158966	CACHD1	3	7	Cell Surface Protein	GCAGCTACGAACACCGCAGT	chr1	64629475	+	0.649413	aagg	agg	tat	0.38009	1	0	0	13	202	0-25%
CACHD1-4	ENSG00000158966	CACHD1	4	7	Cell Surface Protein	GTCTAGTGAGCAAGTCCGGA	chr1	64634073	-	0.617239	actg	cgg	tat	0.436975	1	0	0	18	289	0-25%
CACHD1-5	ENSG00000158966	CACHD1	5	7	Cell Surface Protein	GCACACAAGTTCCGGTGTAA	chr1	64629453	+	0.566995	ccca	ggg	cag	0.392857	1	0	0	8	234	0-25%
CACHD1-6	ENSG00000158966	CACHD1	6	7	Cell Surface Protein	CTATGTGCTTTGACTGCGGC	chr1	64632624	-	0.521147	acta	cgg	act	0.336735	1	0	0	21	319	0-25%
CACHD1-7	ENSG00000158966	CACHD1	7	7	Cell Surface Protein	CTCGTCCTGGATTGAAGGCC	chr1	64602882	-	0.49191	aagt	cgg	cta	0.433333	1	0	0	14	377	0-25%
CACNA2D1-1	ENSG00000153956	CACNA2D1	1	7	Cell Surface Protein	CGGCCCGCCGACTTACGTGA	chr7	82443364	+	0.611887	tgcc	cgg	ccg	0.242667	1	0	0	2	25	0-25%
CACNA2D1-2	ENSG00000153956	CACNA2D1	2	7	Cell Surface Protein	TCGATCGCGAAGATGGCTGC	chr7	82443453	-	0.540576	atct	tgg	ctg	0.316558	1	0	1	7	119	0-25%
CACNA2D1-3	ENSG00000153956	CACNA2D1	3	7	Cell Surface Protein	ATAATATCGAGCTAGGCCAG	chr7	82084788	+	0.697122	ctgg	tgg	cac	0.385714	1	0	0	16	391	0-25%
CACNA2D1-4	ENSG00000153956	CACNA2D1	4	7	Cell Surface Protein	TACCTGGATAATATCGAGCT	chr7	82084781	+	0.606954	cacc	agg	cca	0.412698	1	0	0	16	397	0-25%
CACNA2D1-5	ENSG00000153956	CACNA2D1	5	7	Cell Surface Protein	AGGGAACGGCTCCTCCGACG	chr7	82443391	+	0.636396	ccga	agg	ggc	0.405649	1	0	0	8	145	0-25%
CACNA2D1-6	ENSG00000153956	CACNA2D1	6	7	Cell Surface Protein	GGAACGGCTCCTCCGACGAG	chr7	82443393	+	0.630517	gaag	ggg	ccg	0.160256	1	0	0	3	163	0-25%
CACNA2D1-7	ENSG00000153956	CACNA2D1	7	7	Cell Surface Protein	CGACTTACGTGACGGCCGAA	chr7	82443372	+	0.620462	ccgc	ggg	aac	0.360946	1	0	0	0	36	0-25%
CADM1-1	ENSG00000182985	CADM1	1	7	Cell Surface Protein	TCTTCCACCTCCGATTTGCC	chr11	115229268	+	0.328776	ccac	tgg	gga	0.404595	1	0	4	49	710	25-50%
CADM1-2	ENSG00000182985	CADM1	2	7	Cell Surface Protein	GAAAGACGTGACAGTGATCG	chr11	115240380	-	0.605244	ttac	agg	gag	0.331633	1	0	0	23	359	0-25%
CADM1-3	ENSG00000182985	CADM1	3	7	Cell Surface Protein	GCTCTATACCGATCCCCCAC	chr11	115238531	-	0.569526	gcca	agg	aaa	0.453968	1	0	0	2	183	0-25%
CADM1-4	ENSG00000182985	CADM1	4	7	Cell Surface Protein	TCGATCATCAGATTACGTGG	chr11	115231481	+	0.704693	gata	tgg	gac	0.467473	1	0	0	5	139	25-50%
CADM1-5	ENSG00000182985	CADM1	5	7	Cell Surface Protein	AACCACCTGATAGTCGTGGC	chr11	115231391	+	0.53556	tttg	tgg	ctt	0.336134	1	0	0	15	217	25-50%
CADM1-6	ENSG00000182985	CADM1	6	7	Cell Surface Protein	TCCCGGGTTAAGCCTTGTAG	chr11	115217952	+	0.594261	ccct	agg	ata	0.338963	1	0	0	10	182	50-75%
CADM1-7	ENSG00000182985	CADM1	7	7	Cell Surface Protein	ACTGTACTTCTAGATACCGC	chr11	115229128	+	0.538569	tcac	tgg	gtc	0.465417	1	0	0	29	413	50-75%
CADM4-1	ENSG00000105767	CADM4	1	7	Cell Surface Protein	GCGGCGGCGGCACCATGGGC	chr19	43639786	-	0.262039	ggcg	cgg	gcc	0.5	1	2	13	118	1354	0-25%
CADM4-2	ENSG00000105767	CADM4	2	7	Cell Surface Protein	CAGCGGATCTGGTTTGGCCT	chr19	43625248	+	0.353743	gttc	ggg	tgg	0.48913	1	0	3	46	625	50-75%
CADM4-3	ENSG00000105767	CADM4	3	7	Cell Surface Protein	TTGAGGAGTTCTCCCCACGC	chr19	43627276	-	0.558744	cagc	cgg	gtg	0.358974	1	0	0	22	382	0-25%
CADM4-4	ENSG00000105767	CADM4	4	7	Cell Surface Protein	GCCGTCTGCACCAGTATGAT	chr19	43627706	-	0.546037	acct	ggg	tcc	0.401471	1	0	0	15	190	0-25%
CADM4-5	ENSG00000105767	CADM4	5	7	Cell Surface Protein	AGTTCTCCCCACGCCGGGTG	chr19	43627270	-	0.466354	gagg	cgg	atc	0.360937	1	0	0	20	295	0-25%
CADM4-6	ENSG00000105767	CADM4	6	7	Cell Surface Protein	GTGGACCGTAAGGACGACGG	chr19	43626208	-	0.759963	tcgt	tgg	tat	0.228054	1	0	0	4	97	25-50%
CADM4-7	ENSG00000105767	CADM4	7	7	Cell Surface Protein	GTTACCTAGTACCGTGAGCG	chr19	43627176	+	0.664416	gggc	tgg	caa	0.303333	1	0	0	2	62	25-50%
CALR-1	ENSG00000179218	CALR	1	7	Cell Surface Protein	CCTGCCCAAACACCAACCTC	chr19	12940451	-	0.499642	agcc	agg	ctt	0.278571	1	0	5	103	1303	50-75%
CALR-2	ENSG00000179218	CALR	2	7	Cell Surface Protein	TTCATCTACCCCCCAGGACT	chr19	12940540	+	0.483523	tctc	ggg	aca	0.495238	1	0	3	37	714	50-75%
CALR-3	ENSG00000179218	CALR	3	7	Cell Surface Protein	CGGCAAGTTCTACGGTGACG	chr19	12939216	+	0.62534	gttc	agg	aga	0.433333	1	0	0	1	80	0-25%
CALR-4	ENSG00000179218	CALR	4	7	Cell Surface Protein	GTGTTTGGATTCGATCCAGC	chr19	12939150	-	0.591995	actt	ggg	aag	0.358974	1	0	0	16	332	0-25%
CALR-5	ENSG00000179218	CALR	5	7	Cell Surface Protein	TGCACGCTTTTATGCTCTGT	chr19	12939462	+	0.578828	agga	cgg	cca	0.393939	1	0	0	41	652	0-25%
CALR-6	ENSG00000179218	CALR	6	7	Cell Surface Protein	TAGACGGGTGGACTTCCCGC	chr19	12939146	+	0.569029	cact	tgg	atc	0.412698	1	0	0	3	82	0-25%
CALR-7	ENSG00000179218	CALR	7	7	Cell Surface Protein	TGCTCCTTGAAGTAGACGGC	chr19	12938738	-	0.561346	aaac	agg	ctc	0.46987	1	0	0	21	331	0-25%
CALU-1	ENSG00000128595	CALU	1	7	Cell Surface Protein	TTCGGGATAAGAACCGTGAT	chr7	128767546	+	0.583789	gagt	ggg	aag	0.352941	1	0	0	8	152	50-75%
CALU-2	ENSG00000128595	CALU	2	7	Cell Surface Protein	TCGCCAGACTTACCTTGTTT	chr7	128767650	-	0.283124	ggcc	tgg	tct	0.38961	1	0	1	34	688	75-100%
CALU-3	ENSG00000128595	CALU	3	7	Cell Surface Protein	GAACTCATCATGCCGTACTA	chr7	128769146	-	0.486083	ctca	agg	cct	0.427807	1	0	0	7	177	75-100%
CALU-4	ENSG00000128595	CALU	4	7	Cell Surface Protein	GGCACATAAGAAACTGTCGC	chr7	128748593	-	0.66944	gaca	agg	tcc	0.446377	1	0	1	21	492	0-25%
CALU-5	ENSG00000128595	CALU	5	7	Cell Surface Protein	TGCTTCTTCAGCACCCAAGA	chr7	128748739	-	0.514839	tctt	agg	cat	0.491071	1	0	3	109	1296	0-25%
CALU-6	ENSG00000128595	CALU	6	7	Cell Surface Protein	TTCTGGTGTCAGCTGATCAA	chr7	128748766	-	0.499193	tctc	agg	tct	0.494505	1	0	3	85	1474	0-25%
CALU-7	ENSG00000128595	CALU	7	7	Cell Surface Protein	TTATGACCATGATGCCTTCT	chr7	128748736	+	0.365391	ttga	tgg	gtg	0.473005	1	0	5	90	1282	0-25%
CANX-1	ENSG00000127022	CANX	1	7	Cell Surface Protein	CTTTATGTGTAGATCATGGA	chr5	179705682	+	0.564316	tgct	agg	gaa	0.458451	1	0	16	1154	3597	0-25%
CANX-2	ENSG00000127022	CANX	2	7	Cell Surface Protein	AGGACTTGTGTTGATGTCTC	chr5	179708303	+	0.545658	ataa	ggg	cca	0.459864	1	0	0	71	996	0-25%
CANX-3	ENSG00000127022	CANX	3	7	Cell Surface Protein	ACCAAACATAATCGTATAAG	chr5	179709896	-	0.608666	ctgg	ggg	tct	0.492188	1	0	0	30	669	25-50%
CANX-4	ENSG00000127022	CANX	4	7	Cell Surface Protein	CTTCATAGATACCCGTTTTG	chr5	179709972	-	0.583145	tttt	ggg	ttt	0.420918	1	0	0	32	519	25-50%
CANX-5	ENSG00000127022	CANX	5	7	Cell Surface Protein	AGGCAGCTGAAGAGCGCCCG	chr5	179723700	+	0.579128	atcg	tgg	ctg	0.304348	1	0	0	25	442	75-100%
CANX-6	ENSG00000127022	CANX	6	7	Cell Surface Protein	CCTCTTCAATGACATCGTCA	chr5	179705787	-	0.658765	tcta	agg	tca	0.454545	1	0	1	68	852	0-25%
CANX-7	ENSG00000127022	CANX	7	7	Cell Surface Protein	ATATAGACTACCCACAGCCA	chr5	179723706	-	0.60907	taga	cgg	gcg	0.5	1	0	4	41	606	75-100%
CAPNS1-1	ENSG00000126247	CAPNS1	1	7	Cell Surface Protein	ACATAGTCAGCTGCAGCCAC	chr19	36149813	-	0.455131	gaat	tgg	gga	0.432874	1	0	6	70	1062	75-100%
CAPNS1-2	ENSG00000126247	CAPNS1	2	7	Cell Surface Protein	TAACTTCCGCCCGCAGGACA	chr19	36142908	+	0.483974	cccc	tgg	agg	0.443077	1	0	0	4	175	25-50%
CAPNS1-3	ENSG00000126247	CAPNS1	3	7	Cell Surface Protein	TACTTACATCTCCAGCCAGC	chr19	36142730	-	0.43426	aggt	tgg	gca	0.464286	1	0	0	58	801	25-50%
CAPNS1-4	ENSG00000126247	CAPNS1	4	7	Cell Surface Protein	CAGTTCGACACTGACCGATC	chr19	36146003	+	0.433075	caaa	agg	gac	0.246154	1	0	0	3	102	50-75%
CAPNS1-5	ENSG00000126247	CAPNS1	5	7	Cell Surface Protein	GACTCCGCCTAGGATGCGCA	chr19	36141188	-	0.635649	tgat	tgg	ccg	0.3375	1	0	0	5	155	0-25%
CAPNS1-6	ENSG00000126247	CAPNS1	6	7	Cell Surface Protein	GCGGAGTCATCAGCGCCATC	chr19	36141214	+	0.484052	ctag	agg	taa	0.415225	1	0	0	11	213	25-50%
CAPNS1-7	ENSG00000126247	CAPNS1	7	7	Cell Surface Protein	ACGGCCATGCGCATCCTAGG	chr19	36141195	+	0.677137	tgga	cgg	agt	0.205348	1	0	2	8	131	0-25%
CASD1-1	ENSG00000127995	CASD1	1	7	Cell Surface Protein	GTAGGCCAGAGCCGCCATCT	chr7	94510084	-	0.465923	ggtt	tgg	ttc	0.491597	1	0	1	32	825	0-25%
CASD1-2	ENSG00000127995	CASD1	2	7	Cell Surface Protein	CCGCTCACCTCGGTAGCGGC	chr7	94510207	-	0.439021	gggc	ggg	agg	0.302885	1	0	0	11	159	0-25%
CASD1-3	ENSG00000127995	CASD1	3	7	Cell Surface Protein	TGACAACAGGACCCATCTAC	chr7	94537521	-	0.510091	aggt	agg	ctt	0.328093	1	0	0	43	607	25-50%
CASD1-4	ENSG00000127995	CASD1	4	7	Cell Surface Protein	TCAACCACTACTTCAGCGTG	chr7	94510137	+	0.678987	gaga	agg	agc	0.39095	1	0	2	32	356	0-25%
CASD1-5	ENSG00000127995	CASD1	5	7	Cell Surface Protein	TGGCCTACAACCTGGGCAAG	chr7	94510110	+	0.547426	gctc	cgg	gag	0.441176	1	0	9	469	13153	0-25%
CASD1-6	ENSG00000127995	CASD1	6	7	Cell Surface Protein	CTCGCCTCCCGCCGCTACCG	chr7	94510211	+	0.509796	ccac	agg	tga	0.425595	1	0	2	22	435	0-25%
CASD1-7	ENSG00000127995	CASD1	7	7	Cell Surface Protein	AAGCCACATGTGATTGTAGC	chr7	94533232	+	0.499201	tgca	agg	agc	0.494118	1	2	4	58	784	0-25%
CCDC126-1	ENSG00000169193	CCDC126	1	6	Cell Surface Protein	TTGTTCTTTTCAGATCCGCT	chr7	23642930	-	0.557066	gcaa	agg	gga	0.495238	1	0	4	52	1007	50-75%
CCDC126-2	ENSG00000169193	CCDC126	2	6	Cell Surface Protein	TGTCGAGAACGGTGCTTCTA	chr7	23611537	+	0.344196	tgga	tgg	cag	0.375436	1	0	0	9	284	50-75%
CCDC126-3	ENSG00000169193	CCDC126	3	6	Cell Surface Protein	AACACCACCAATGGTACTAG	chr7	23643050	+	0.599074	agcc	tgg	gaa	0.437247	1	0	0	30	482	75-100%
CCDC126-4	ENSG00000169193	CCDC126	4	6	Cell Surface Protein	GGATGACATTTTGCAACGAT	chr7	23642977	+	0.504522	ttct	tgg	tga	0.366667	1	0	1	53	604	50-75%
CCDC126-5	ENSG00000169193	CCDC126	5	6	Cell Surface Protein	ACACCACCAATGGTACTAGT	chr7	23643051	+	0.643794	gcca	ggg	aat	0.4689	1	0	1	16	323	75-100%
CCDC126-6	ENSG00000169193	CCDC126	6	6	Cell Surface Protein	ATTCCCACTAGTACCATTGG	chr7	23643043	-	0.599451	ccaa	tgg	tgt	0.48	1	0	4	28	512	75-100%
CCDC80-1	ENSG00000091986	CCDC80	1	7	Cell Surface Protein	CCTTGGGAGCAGTGATCAGC	chr3	112630266	+	0.434623	tcag	tgg	agg	0.470588	1	0	6	71	900	50-75%
CCDC80-2	ENSG00000091986	CCDC80	2	7	Cell Surface Protein	CGGCCCCATTGATGTCCGAG	chr3	112639620	+	0.71772	acgg	cgg	gct	0.371429	1	0	0	5	123	0-25%
CCDC80-3	ENSG00000091986	CCDC80	3	7	Cell Surface Protein	AGCCCGCTCGGACATCAATG	chr3	112639612	-	0.684412	cgcc	ggg	ccg	0.284512	1	0	0	8	118	0-25%
CCDC80-4	ENSG00000091986	CCDC80	4	7	Cell Surface Protein	GTAGGCCAGCTCGGTTTCTG	chr3	112639751	-	0.584651	agca	agg	cac	0.342081	1	0	0	32	559	0-25%
CCDC80-5	ENSG00000091986	CCDC80	5	7	Cell Surface Protein	TTGATGTCCGAGCGGGCTGG	chr3	112639628	+	0.552724	ccca	cgg	ctc	0.38854	1	0	0	8	206	0-25%
CCDC80-6	ENSG00000091986	CCDC80	6	7	Cell Surface Protein	CCATTGATGTCCGAGCGGGC	chr3	112639625	+	0.49933	ggcc	tgg	cgg	0.428571	1	0	0	4	116	0-25%
CCDC80-7	ENSG00000091986	CCDC80	7	7	Cell Surface Protein	AACAGAGCCGCCAGCCCGCT	chr3	112639624	-	0.413536	gccc	cgg	aca	0.425595	1	0	0	15	349	0-25%
CD109-1	ENSG00000156535	CD109	1	7	Cell Surface Protein	GGCAGACGCCGTCGAGATGC	chr6	73696215	+	0.39863	ccca	agg	gcc	0.381424	1	0	1	10	171	0-25%
CD109-2	ENSG00000156535	CD109	2	7	Cell Surface Protein	ACTTCAAATTTTGGTAATAC	chr6	73758944	-	0.248538	agtc	tgg	aaa	0.385714	1	0	5	149	2181	0-25%
CD109-3	ENSG00000156535	CD109	3	7	Cell Surface Protein	AATCAAATTTGATCCAACAG	chr6	73736405	+	0.640788	ccca	tgg	ttg	0.367347	1	0	6	98	1451	0-25%
CD109-4	ENSG00000156535	CD109	4	7	Cell Surface Protein	CTATCTTCCCATCCAATACT	chr6	73736473	+	0.445921	tcag	tgg	tga	0.391111	1	0	8	59	1013	0-25%
CD109-5	ENSG00000156535	CD109	5	7	Cell Surface Protein	CTGCGTGTGCACCGCCGCGC	chr6	73696269	+	0.351167	tcct	tgg	ccg	0.359184	1	0	0	27	311	0-25%
CD109-6	ENSG00000156535	CD109	6	7	Cell Surface Protein	CCTCCGGGCCTGATGATCCC	chr6	73697426	-	0.344808	attt	tgg	ggc	0.392857	1	0	0	32	541	0-25%
CD109-7	ENSG00000156535	CD109	7	7	Cell Surface Protein	GGTGGGATCGCCTTTTGAGT	chr6	73766962	+	0.505542	tcta	tgg	tgg	0.484615	1	0	0	32	293	25-50%
CD164-1	ENSG00000135535	CD164	1	4	Cell Surface Protein	GCGCTGAGGACACGATGTCG	chr6	109382374	-	0.643688	gcca	cgg	ctc	0.292955	1	0	0	6	211	0-25%
CD164-2	ENSG00000135535	CD164	2	4	Cell Surface Protein	CACCGGCGCCGAGGTTACGT	chr6	109382253	+	0.658387	acgt	tgg	aga	0.349206	1	0	0	1	37	0-25%
CD164-3	ENSG00000135535	CD164	3	4	Cell Surface Protein	GAGGGACGTCACCGGCGCCG	chr6	109382244	+	0.644881	gcgg	agg	tta	0.402381	1	0	0	8	183	0-25%
CD164-4	ENSG00000135535	CD164	4	4	Cell Surface Protein	ACCAGCGGGAGGGACGTCAC	chr6	109382236	+	0.608658	ggtg	cgg	cgc	0.32967	1	0	0	15	331	0-25%
CD276-1	ENSG00000103855	CD276	1	6	Cell Surface Protein	TGATGTGCACAGCATCCTGC	chr15	73702974	+	0.582177	tgtt	ggg	tgg	0.466667	1	1	5	105	1142	25-50%
CD276-2	ENSG00000103855	CD276	2	6	Cell Surface Protein	GGTCCCTGAAGACCCAGTGG	chr15	73702286	+	0.631972	tcca	tgg	cac	0.496528	1	0	10	165	1410	0-25%
CD276-3	ENSG00000103855	CD276	3	6	Cell Surface Protein	ACAGGAAGATGCTGCGTCGG	chr15	73699647	+	0.48264	cctc	cgg	ggc	0.428571	1	0	2	26	430	0-25%
CD276-4	ENSG00000103855	CD276	4	6	Cell Surface Protein	GGGTGGCATCGGTGCCCACT	chr15	73703703	-	0.428047	cgca	agg	gcc	0.423529	1	1	2	40	406	25-50%
CD276-5	ENSG00000103855	CD276	5	6	Cell Surface Protein	CTGGTGCACAGTTTCACCGA	chr15	73703817	+	0.643452	acag	agg	ccg	0.406015	1	0	1	19	544	50-75%
CD276-6	ENSG00000103855	CD276	6	6	Cell Surface Protein	CAGCCCCACGGTCACCCACA	chr15	73708370	-	0.598279	caga	ggg	cct	0.464286	1	0	7	112	1134	75-100%
CD40-1	ENSG00000101017	CD40	1	7	Cell Surface Protein	TATCAGAAACCCCTGTAGCT	chr20	46123125	-	0.588153	atgg	ggg	agt	0.487197	1	0	6	164	999	25-50%
CD40-2	ENSG00000101017	CD40	2	7	Cell Surface Protein	AAGAAGCCAACCAATAAGGT	chr20	46128356	+	0.615276	ggcc	agg	tca	0.397059	1	0	3	89	1053	75-100%
CD40-3	ENSG00000101017	CD40	3	7	Cell Surface Protein	GGGTTGGCATCTCACCTGGC	chr20	46121895	-	0.535066	taga	tgg	cac	0.485294	1	0	4	68	918	0-25%
CD40-4	ENSG00000101017	CD40	4	7	Cell Surface Protein	AGGAATTCGCTTTCACCGCA	chr20	46122287	-	0.559522	gtct	agg	aag	0.389145	1	0	0	15	255	0-25%
CD40-5	ENSG00000101017	CD40	5	7	Cell Surface Protein	TGGATGCCAACCGGTCACCC	chr20	46128989	+	0.641735	taca	agg	agg	0.379136	1	0	0	11	272	75-100%
CD40-6	ENSG00000101017	CD40	6	7	Cell Surface Protein	GGGTGACCTACCTTATTGGT	chr20	46128351	-	0.530528	tcag	tgg	ctt	0.308673	1	0	0	27	438	75-100%
CD40-7	ENSG00000101017	CD40	7	7	Cell Surface Protein	CGTCGGGAAAATTGATCTCC	chr20	46128909	-	0.420744	agat	tgg	ggt	0.378947	1	0	0	9	175	75-100%
CD44-1	ENSG00000026508	CD44	1	7	Cell Surface Protein	CATCACGGTTAACAATAGCT	chr11	35189834	-	0.648063	gtgc	ggg	aga	0.412138	1	0	9	375	3491	50-75%
CD44-2	ENSG00000026508	CD44	2	7	Cell Surface Protein	CCATCACGGTTAACAATAGC	chr11	35189835	-	0.402615	ggtg	tgg	gag	0.327381	1	0	1	18	439	50-75%
CD44-3	ENSG00000026508	CD44	3	7	Cell Surface Protein	TCGCTACAGCATCTCTCGGA	chr11	35176642	+	0.659177	atgg	cgg	agg	0.454545	1	0	0	6	201	0-25%
CD44-4	ENSG00000026508	CD44	4	7	Cell Surface Protein	CTACAGCATCTCTCGGACGG	chr11	35176645	+	0.60439	gtcg	agg	ccg	0.258948	1	0	1	7	203	0-25%
CD44-5	ENSG00000026508	CD44	5	7	Cell Surface Protein	GTCTGTGCTGTCGGTGATCC	chr11	35190031	-	0.276224	ttct	agg	gac	0.423862	1	0	0	29	527	75-100%
CD44-6	ENSG00000026508	CD44	6	7	Cell Surface Protein	CCGATCTGCGCCAGGCTCAG	chr11	35139353	-	0.612918	ctca	cgg	cac	0.431122	1	0	3	60	846	0-25%
CD44-7	ENSG00000026508	CD44	7	7	Cell Surface Protein	TTTTGGTGGCACGCAGCCTG	chr11	35139328	+	0.542673	caag	ggg	act	0.459184	1	0	3	63	735	0-25%
CD46-1	ENSG00000117335	CD46	1	7	Cell Surface Protein	CGGCCGGGAGGCTCCATGCG	chr1	207752211	-	0.52461	gcgg	cgg	cgc	0.493421	1	0	3	15	387	0-25%
CD46-2	ENSG00000117335	CD46	2	7	Cell Surface Protein	AAATTTGTGATACTTACCTA	chr1	207785105	-	0.546478	gtca	tgg	caa	0.415966	1	0	9	164	1991	75-100%
CD46-3	ENSG00000117335	CD46	3	7	Cell Surface Protein	AACTCGTAAGTCCCATTTGC	chr1	207757591	-	0.378741	acca	agg	gac	0.354545	1	0	1	19	409	25-50%
CD46-4	ENSG00000117335	CD46	4	7	Cell Surface Protein	GCAAATGGGACTTACGAGTT	chr1	207757605	+	0.353792	ccct	tgg	tta	0.415584	1	1	2	19	419	25-50%
CD46-5	ENSG00000117335	CD46	5	7	Cell Surface Protein	AAGGAAAGGGACACTCGCGG	chr1	207752231	-	0.73619	cagg	cgg	ccg	0.444444	1	0	0	32	901	0-25%
CD46-6	ENSG00000117335	CD46	6	7	Cell Surface Protein	AAAGGGACACTCGCGGCGGC	chr1	207752227	-	0.350226	aagg	cgg	gag	0.434389	1	0	0	11	205	0-25%
CD46-7	ENSG00000117335	CD46	7	7	Cell Surface Protein	CGATTTCCAGTAGTCGAAAA	chr1	207767039	+	0.311524	atgt	tgg	aaa	0.414644	1	0	0	22	344	75-100%
CD47-1	ENSG00000196776	CD47	1	7	Cell Surface Protein	GCACTTAAATATAGATCCGG	chr3	108060835	-	0.637873	ttaa	tgg	tat	0.410069	1	0	0	15	314	50-75%
CD47-2	ENSG00000196776	CD47	2	7	Cell Surface Protein	GCCTATATCCTCGCTGTGGT	chr3	108058361	-	0.457758	gata	tgg	act	0.296373	1	0	0	29	396	75-100%
CD47-3	ENSG00000196776	CD47	3	7	Cell Surface Protein	TTAGCTCTAGCACAATTACT	chr3	108057504	-	0.419177	tatc	tgg	act	0.330023	1	0	0	50	711	75-100%
CD47-4	ENSG00000196776	CD47	4	7	Cell Surface Protein	CAGCAACAGCGCCGCTACCA	chr3	108090894	+	0.515952	agcc	ggg	gcc	0.266667	1	0	0	20	338	0-25%
CD47-5	ENSG00000196776	CD47	5	7	Cell Surface Protein	AGCAACAGCGCCGCTACCAG	chr3	108090895	+	0.487998	gccc	ggg	cca	0.428571	1	0	1	16	284	0-25%
CD47-6	ENSG00000196776	CD47	6	7	Cell Surface Protein	CCAGCAACAGCGCCGCTACC	chr3	108090893	+	0.300679	gagc	agg	ggc	0.378151	1	0	1	18	389	0-25%
CD47-7	ENSG00000196776	CD47	7	7	Cell Surface Protein	AGAAGACTATACAACCTCCT	chr3	108051943	-	0.475193	aatc	agg	gta	0.421875	1	0	4	50	787	75-100%
CD55-1	ENSG00000196352	CD55	1	7	Cell Surface Protein	TTTTCCAGTCGGTACTGTTG	chr1	207324641	+	0.511616	atta	tgg	aat	0.435033	1	0	0	33	565	25-50%
CD55-2	ENSG00000196352	CD55	2	7	Cell Surface Protein	GTAGCTGCGAGGTGCCAACA	chr1	207324574	+	0.674311	ttag	agg	cta	0.417529	1	1	0	22	462	25-50%
CD55-3	ENSG00000196352	CD55	3	7	Cell Surface Protein	TATTCCACAACAGTACCGAC	chr1	207324634	-	0.598137	ctca	tgg	aaa	0.488688	1	0	1	13	310	25-50%
CD55-4	ENSG00000196352	CD55	4	7	Cell Surface Protein	TACGTTATTACAGTATCCTC	chr1	207322451	-	0.516376	tttg	ggg	aaa	0.441964	1	0	0	46	578	0-25%
CD55-5	ENSG00000196352	CD55	5	7	Cell Surface Protein	TTGTGCCTGCCGGCCGTGTG	chr1	207321859	+	0.58491	gctg	ggg	tga	0.473002	1	0	5	19	391	0-25%
CD55-6	ENSG00000196352	CD55	6	7	Cell Surface Protein	TGTTGTGCCTGCCGGCCGTG	chr1	207321857	+	0.545062	gtgc	tgg	ggt	0.4125	1	0	2	23	361	0-25%
CD55-7	ENSG00000196352	CD55	7	7	Cell Surface Protein	ACTCACCCCACACGGCCGGC	chr1	207321853	-	0.539087	ccct	agg	cac	0.488803	1	0	4	21	358	0-25%
CD59-1	ENSG00000085063	CD59	1	6	Cell Surface Protein	GTTCGGGCTGCTGCTCGTCC	chr11	33722401	-	0.42088	tcct	tgg	ctg	0.361846	1	0	0	35	582	0-25%
CD59-2	ENSG00000085063	CD59	2	6	Cell Surface Protein	GCGTGTCTCATTACCAAAGC	chr11	33717373	-	0.491561	tgat	tgg	taa	0.354458	1	0	0	28	323	50-75%
CD59-3	ENSG00000085063	CD59	3	6	Cell Surface Protein	ACGACGTCACAACCCGCTTG	chr11	33710277	-	0.567028	ttca	agg	gaa	0.136705	1	0	0	2	53	75-100%
CD59-4	ENSG00000085063	CD59	4	6	Cell Surface Protein	CGACGTCACAACCCGCTTGA	chr11	33710276	-	0.501111	tcaa	ggg	aaa	0.411696	1	0	0	0	47	75-100%
CD59-5	ENSG00000085063	CD59	5	6	Cell Surface Protein	ACAATCACAATGGGAATCCA	chr11	33722436	-	0.59604	gtgg	agg	agg	0.4875	1	1	6	103	1331	0-25%
CD59-6	ENSG00000085063	CD59	6	6	Cell Surface Protein	GCTGTTCGTTAAAGTTACAC	chr11	33710230	+	0.633047	tcaa	agg	tcc	0.41958	1	0	2	17	403	75-100%
CD63-1	ENSG00000135404	CD63	1	3	Cell Surface Protein	TGCAGTGGGACTGATTGCCG	chr12	55727316	-	0.588446	cctg	tgg	gtg	0.321429	1	0	0	20	396	0-25%
CD63-2	ENSG00000135404	CD63	2	3	Cell Surface Protein	CCTGAGTCAGACCATAATCC	chr12	55727274	-	0.453033	ttgt	agg	ggg	0.435556	1	0	0	53	647	0-25%
CD63-3	ENSG00000135404	CD63	3	3	Cell Surface Protein	CATTAATGCAGCAGGAGTCG	chr12	55726186	+	0.633141	gtaa	ggg	act	0.418527	1	0	0	23	516	50-75%
CD68-1	ENSG00000129226	CD68	1	7	Cell Surface Protein	AGGCGGTTCAGCCATGAGGC	chr17	7579680	+	0.492061	ggtg	tgg	ctg	0.462222	1	0	1	35	521	0-25%
CD68-2	ENSG00000129226	CD68	2	7	Cell Surface Protein	GGGTTGTGAGTGGCAGTCGT	chr17	7579984	-	0.510329	ggtg	ggg	tcc	0.421613	1	0	0	50	686	0-25%
CD68-3	ENSG00000129226	CD68	3	7	Cell Surface Protein	CGTGGCATTTCCATGACTAG	chr17	7580102	-	0.627271	gaac	tgg	tgg	0.486631	1	0	0	24	489	25-50%
CD68-4	ENSG00000129226	CD68	4	7	Cell Surface Protein	GAGGTTACTTACGTGCTGCG	chr17	7580777	-	0.601688	gaag	tgg	ggg	0.315505	1	0	0	6	154	50-75%
CD68-5	ENSG00000129226	CD68	5	7	Cell Surface Protein	GGTTACTTACGTGCTGCGTG	chr17	7580775	-	0.58103	agga	ggg	gaa	0.356863	1	0	0	6	139	50-75%
CD68-6	ENSG00000129226	CD68	6	7	Cell Surface Protein	GAGTGGCAGTCGTGGGTCCG	chr17	7579977	-	0.611857	ttgt	tgg	ctg	0.333333	1	0	2	25	364	0-25%
CD68-7	ENSG00000129226	CD68	7	7	Cell Surface Protein	ACCTGCCAGTAGCCCCAGCA	chr17	7579710	-	0.540799	cctt	ggg	ccc	0.480672	1	0	9	155	0	0-25%
CD83-1	ENSG00000112149	CD83	1	7	Cell Surface Protein	AGCGCTCCAGCCATGTCGCG	chr6	14117815	+	0.546456	gcgc	cgg	cct	0.274351	1	0	0	11	153	0-25%
CD83-2	ENSG00000112149	CD83	2	7	Cell Surface Protein	TGGAGGCCGCGCGACATGGC	chr6	14117810	-	0.400633	aagc	tgg	agc	0.4375	1	0	0	14	288	0-25%
CD83-3	ENSG00000112149	CD83	3	7	Cell Surface Protein	CGCAGCACCTACCTTGACCC	chr6	14118059	-	0.612812	gtat	agg	aga	0.355469	1	0	1	19	444	0-25%
CD83-4	ENSG00000112149	CD83	4	7	Cell Surface Protein	CCTGGCTCCCGCGACGCCGG	chr6	14117972	+	0.570942	acag	agg	tga	0.271413	1	1	1	39	449	0-25%
CD83-5	ENSG00000112149	CD83	5	7	Cell Surface Protein	GGTGGCTTGCTCCGAAGATG	chr6	14117999	+	0.549584	tgaa	tgg	act	0.291667	1	0	3	37	476	0-25%
CD83-6	ENSG00000112149	CD83	6	7	Cell Surface Protein	GGTTCCCTACACGGTCTCCT	chr6	14118053	+	0.531964	cgca	ggg	tca	0.336538	1	0	4	26	376	0-25%
CD83-7	ENSG00000112149	CD83	7	7	Cell Surface Protein	GAGCAAGCCACCTTCACCTC	chr6	14117977	-	0.508568	ttcg	cgg	cgt	0.482143	1	0	11	109	1139	0-25%
CDCP1-1	ENSG00000163814	CDCP1	1	7	Cell Surface Protein	AGGCGTCCCGGAGTCATGGC	chr3	45146284	-	0.520812	gccg	cgg	cct	0.42449	1	0	1	8	289	0-25%
CDCP1-2	ENSG00000163814	CDCP1	2	7	Cell Surface Protein	CATGGCCGGCCTGAACTGCG	chr3	45146270	-	0.682608	gagt	ggg	tct	0.415435	1	0	0	21	315	0-25%
CDCP1-3	ENSG00000163814	CDCP1	3	7	Cell Surface Protein	GGGTCTCTATCGCACTGCTA	chr3	45146250	-	0.446279	tgcg	ggg	gtt	0.280798	1	0	0	15	182	0-25%
CDCP1-4	ENSG00000163814	CDCP1	4	7	Cell Surface Protein	CGATAGAGACCCCGCAGTTC	chr3	45146272	+	0.385451	agtg	agg	ccg	0.2419	1	0	0	3	123	0-25%
CDCP1-5	ENSG00000163814	CDCP1	5	7	Cell Surface Protein	GGTTCCGATCCTGACCACGG	chr3	45112225	+	0.794823	agaa	tgg	cat	0.391741	1	0	0	5	176	25-50%
CDCP1-6	ENSG00000163814	CDCP1	6	7	Cell Surface Protein	CGGCCGAATCGATGCCACCG	chr3	45112228	-	0.730226	tcag	tgg	tca	0.171429	1	0	0	1	53	25-50%
CDCP1-7	ENSG00000163814	CDCP1	7	7	Cell Surface Protein	GTAGGCAACAACGATGTCGA	chr3	45112394	+	0.66322	gagg	ggg	ctg	0.377233	1	0	0	3	115	25-50%
CELSR2-1	ENSG00000143126	CELSR2	1	7	Cell Surface Protein	CACGCTGTGTACGCCGTCTG	chr1	109258430	-	0.529554	cggt	tgg	aga	0.389116	1	0	0	6	135	25-50%
CELSR2-2	ENSG00000143126	CELSR2	2	7	Cell Surface Protein	CCGTGGTGGTTGACTCCCCT	chr1	109261807	-	0.439495	gaca	ggg	gaa	0.293706	1	0	0	27	833	25-50%
CELSR2-3	ENSG00000143126	CELSR2	3	7	Cell Surface Protein	TTACCGCCTCCGATGGCACT	chr1	109252148	+	0.599255	gctg	cgg	cag	0.415435	1	0	0	7	141	0-25%
CELSR2-4	ENSG00000143126	CELSR2	4	7	Cell Surface Protein	TGGCTGGTTCTCCGGCACTG	chr1	109250646	-	0.719991	ctgc	tgg	cct	0.5	1	0	0	54	653	0-25%
CELSR2-5	ENSG00000143126	CELSR2	5	7	Cell Surface Protein	ACAGCGGCTGTGGTACTCCG	chr1	109251215	-	0.729508	gaaa	agg	acc	0.48	1	0	0	11	268	0-25%
CELSR2-6	ENSG00000143126	CELSR2	6	7	Cell Surface Protein	TTCGGATCACCCCAGAGCGA	chr1	109251112	-	0.585823	cggg	ggg	tcg	0.494118	1	0	0	8	161	0-25%
CELSR2-7	ENSG00000143126	CELSR2	7	7	Cell Surface Protein	CGCTCAAGTTTGTAGTCCAG	chr1	109252097	-	0.567875	ctgc	tgg	cag	0.463747	1	0	0	23	500	0-25%
CGN-1	ENSG00000143375	CGN	1	7	Cell Surface Protein	CCCGGGTCTCTAACAGGTCC	chr1	151524674	-	0.472594	agtt	tgg	aga	0.488222	1	0	0	30	430	25-50%
CGN-2	ENSG00000143375	CGN	2	7	Cell Surface Protein	TCGGCCACCATCTTAGCCTA	chr1	151529907	-	0.557564	tgcc	agg	acg	0.432494	1	0	0	18	300	50-75%
CGN-3	ENSG00000143375	CGN	3	7	Cell Surface Protein	GAGATGGGCACTCTACGTCG	chr1	151518625	+	0.71923	tgca	agg	tgg	0.356863	1	0	0	8	139	0-25%
CGN-4	ENSG00000143375	CGN	4	7	Cell Surface Protein	AGAGTTTTGAGGAGCCGCGG	chr1	151519358	+	0.589285	cttc	agg	agt	0.491071	1	0	0	34	552	0-25%
CGN-5	ENSG00000143375	CGN	5	7	Cell Surface Protein	GCTCCGTTTGCGCTGTTCAG	chr1	151519137	-	0.536116	tctt	ggg	gta	0.336898	1	0	0	7	202	0-25%
CGN-6	ENSG00000143375	CGN	6	7	Cell Surface Protein	GTCGGACTGGCCGCCGAACA	chr1	151519118	+	0.511198	cggg	cgg	atg	0.172627	1	0	0	2	57	0-25%
CGN-7	ENSG00000143375	CGN	7	7	Cell Surface Protein	GCAGTGTCAATGGTGCTACC	chr1	151519019	-	0.448805	ggga	tgg	gga	0.420168	1	0	0	33	522	0-25%
CLDN12-1	ENSG00000157224	CLDN12	1	7	Cell Surface Protein	CTACTGAGGCGATTCCACAC	chr7	90412722	-	0.685169	cctg	agg	aag	0.392354	1	0	0	10	252	0-25%
CLDN12-2	ENSG00000157224	CLDN12	2	7	Cell Surface Protein	GCCTGATGTACGACACTACT	chr7	90412891	+	0.423368	gact	tgg	tac	0.487013	1	0	0	11	150	25-50%
CLDN12-3	ENSG00000157224	CLDN12	3	7	Cell Surface Protein	ACCGGGCACATTTCACCCAC	chr7	90412839	-	0.571912	tcat	agg	cct	0.43985	1	0	4	58	581	0-25%
CLDN12-4	ENSG00000157224	CLDN12	4	7	Cell Surface Protein	GTGAAATGTGCCCGGTATGA	chr7	90412857	+	0.543865	gtgg	cgg	gag	0.458824	1	0	4	67	521	0-25%
CLDN12-5	ENSG00000157224	CLDN12	5	7	Cell Surface Protein	AGTCACTGCTCCCGTCATAC	chr7	90412857	-	0.475762	aggc	cgg	gca	0.423077	1	0	3	61	785	0-25%
CLDN12-6	ENSG00000157224	CLDN12	6	7	Cell Surface Protein	TGTGGAATCGCCTCAGTAGC	chr7	90412737	+	0.458923	cctg	agg	cct	0.446429	1	0	3	16	272	0-25%
CLDN12-7	ENSG00000157224	CLDN12	7	7	Cell Surface Protein	CAGGGACTCTGCTTCCCAAC	chr7	90412768	+	0.376979	tttg	tgg	aga	0.495238	1	0	12	129	1455	0-25%
CLEC2D-1	ENSG00000069493	CLEC2D	1	5	Cell Surface Protein	AGAACTGGACATCAAGTCAG	chr12	9688025	+	0.677007	acca	agg	ttt	0.4875	1	0	6	102	1235	50-75%
CLEC2D-2	ENSG00000069493	CLEC2D	2	5	Cell Surface Protein	GCCCAATCCAGTGATCAGAT	chr12	9692855	-	0.634856	ctca	ggg	cct	0.463458	1	0	2	35	521	75-100%
CLEC2D-3	ENSG00000069493	CLEC2D	3	5	Cell Surface Protein	ATAAAGGCCCATCTGATCAC	chr12	9692859	+	0.508094	agat	tgg	att	0.4	1	0	2	40	775	75-100%
CLEC2D-4	ENSG00000069493	CLEC2D	4	5	Cell Surface Protein	GGCCCATCTGATCACTGGAT	chr12	9692864	+	0.458255	taaa	tgg	gct	0.492187	1	0	3	32	504	75-100%
CLEC2D-5	ENSG00000069493	CLEC2D	5	5	Cell Surface Protein	TCTTGCAGGTTTCCTATCCT	chr12	9694767	+	0.422862	cttc	ggg	agc	0.421369	1	0	9	90	1217	75-100%
CLU-1	ENSG00000120885	CLU	1	7	Cell Surface Protein	GTCCGGTCATCGTCGCCTTC	chr8	27604392	+	0.178786	caca	tgg	gga	0.180923	1	0	0	7	80	50-75%
CLU-2	ENSG00000120885	CLU	2	7	Cell Surface Protein	CGTCTATGATGCTGGACGCG	chr8	27605203	+	0.644597	agct	cgg	ctg	0.353218	1	0	0	6	128	25-50%
CLU-3	ENSG00000120885	CLU	3	7	Cell Surface Protein	GAAGAAGTGAGGCCTCCGGT	chr8	27605111	+	0.629341	gaaa	ggg	gca	0.389423	1	0	0	35	685	25-50%
CLU-4	ENSG00000120885	CLU	4	7	Cell Surface Protein	TACGCACGCGTCTGCAGAAG	chr8	27606380	-	0.485374	gttc	tgg	ctc	0.302198	1	0	0	7	135	25-50%
CLU-5	ENSG00000120885	CLU	5	7	Cell Surface Protein	CTGCGGACGATGCGGGACTT	chr8	27605085	+	0.472553	caag	ggg	aaa	0.235294	1	0	0	8	135	25-50%
CLU-6	ENSG00000120885	CLU	6	7	Cell Surface Protein	TTTTCACCTGGCGGCCAACC	chr8	27606362	+	0.39725	cccc	agg	cct	0.488021	1	0	0	14	338	25-50%
CLU-7	ENSG00000120885	CLU	7	7	Cell Surface Protein	GCTGCGGACGATGCGGGACT	chr8	27605084	+	0.376646	tcaa	tgg	gaa	0.359184	1	0	0	10	206	25-50%
CNNM2-1	ENSG00000148842	CNNM2	1	7	Cell Surface Protein	TGGAGCAGCCACCCTATGAT	chr10	102918481	+	0.480098	cagc	tgg	ctg	0.433333	1	0	5	43	518	0-25%
CNNM2-2	ENSG00000148842	CNNM2	2	7	Cell Surface Protein	CAAGCGCCACAGCCAATCAT	chr10	102918482	-	0.356133	ttca	agg	gtg	0.375	1	0	1	15	418	0-25%
CNNM2-3	ENSG00000148842	CNNM2	3	7	Cell Surface Protein	AGGACGTGATGACCCCACTC	chr10	102919835	+	0.593575	gtgg	cgg	gac	0.33	1	0	1	36	404	50-75%
CNNM2-4	ENSG00000148842	CNNM2	4	7	Cell Surface Protein	CTCTAAAGGTAAATCTCACC	chr10	103049714	+	0.516463	ttgt	tgg	cta	0.416667	1	0	3	70	889	50-75%
CNNM2-5	ENSG00000148842	CNNM2	5	7	Cell Surface Protein	CTCGATCTCGATGATGCCCG	chr10	102918990	-	0.648398	tgat	agg	tgc	0.375375	1	0	0	1	86	0-25%
CNNM2-6	ENSG00000148842	CNNM2	6	7	Cell Surface Protein	CCTTCACCGAGCACGAGCGG	chr10	102918851	+	0.634964	atcg	cgg	cgc	0.273945	1	0	0	18	187	0-25%
CNNM2-7	ENSG00000148842	CNNM2	7	7	Cell Surface Protein	GTACACCCGCAGCTTGACCC	chr10	102918780	-	0.609511	gccc	ggg	tcc	0.436795	1	0	0	16	259	0-25%
CNNM3-1	ENSG00000168763	CNNM3	1	7	Cell Surface Protein	GGTACTGCAGTCGCGTAACC	chr2	96828996	-	0.468093	ttga	tgg	agg	0.171123	1	0	0	4	128	75-100%
CNNM3-2	ENSG00000168763	CNNM3	2	7	Cell Surface Protein	GCAGGGCCGTGGCTTACCCG	chr2	96828194	-	0.625412	atca	agg	atg	0.411595	1	0	2	29	494	75-100%
CNNM3-3	ENSG00000168763	CNNM3	3	7	Cell Surface Protein	CCAGCATGAAGCAGTCTTCG	chr2	96817241	-	0.503382	gcgt	agg	ggc	0.454545	1	0	0	36	664	25-50%
CNNM3-4	ENSG00000168763	CNNM3	4	7	Cell Surface Protein	CGTACACCGGGATGCGCGTG	chr2	96817316	-	0.585302	tcct	tgg	ccg	0.333333	1	0	1	1	56	25-50%
CNNM3-5	ENSG00000168763	CNNM3	5	7	Cell Surface Protein	GTAGCTGCGGCGGGTCGGTT	chr2	96816305	+	0.459606	ggcg	agg	ctg	0.473846	1	0	0	3	116	0-25%
CNNM3-6	ENSG00000168763	CNNM3	6	7	Cell Surface Protein	CGAGGCCGTGCGCCCGCACT	chr2	96816613	+	0.374685	gggc	cgg	cgc	0.482143	1	0	0	13	201	0-25%
CNNM3-7	ENSG00000168763	CNNM3	7	7	Cell Surface Protein	CTGCGGCGGGTCGGTTAGGC	chr2	96816309	+	0.373954	gtag	tgg	ttg	0.270677	1	0	0	7	132	0-25%
CNNM4-1	ENSG00000158158	CNNM4	1	7	Cell Surface Protein	TGCCCAACAACTCACCGGAG	chr2	96799645	-	0.611031	acca	ggg	acc	0.36	1	0	0	17	298	75-100%
CNNM4-2	ENSG00000158158	CNNM4	2	7	Cell Surface Protein	ATGCCCAACAACTCACCGGA	chr2	96799646	-	0.579543	gacc	ggg	gac	0.492222	1	0	0	11	286	75-100%
CNNM4-3	ENSG00000158158	CNNM4	3	7	Cell Surface Protein	AAGCGGCTATACTCGCATCC	chr2	96762220	+	0.617784	tgga	cgg	tgt	0.44	1	0	1	2	87	50-75%
CNNM4-4	ENSG00000158158	CNNM4	4	7	Cell Surface Protein	ACTGCTCGTCTTCGAACACC	chr2	96762227	-	0.615776	ttgg	ggg	atg	0.467532	1	0	1	17	229	50-75%
CNNM4-5	ENSG00000158158	CNNM4	5	7	Cell Surface Protein	GCACGCCGGACGTGTTCCCG	chr2	96761375	-	0.650019	acca	cgg	ctc	0.319196	1	0	0	6	87	0-25%
CNNM4-6	ENSG00000158158	CNNM4	6	7	Cell Surface Protein	CGAGCTGCAACAAGTCGTGT	chr2	96761169	+	0.621212	ctgg	ggg	acg	0.222672	1	0	0	1	81	0-25%
CNNM4-7	ENSG00000158158	CNNM4	7	7	Cell Surface Protein	CAGCTGGTCAACGTGAGCCG	chr2	96761369	+	0.593093	ccag	cgg	gaa	0.444231	1	0	0	11	303	0-25%
CNTNAP1-1	ENSG00000108797	CNTNAP1	1	7	Cell Surface Protein	AGACCTCCGATGAACATCTG	chr17	42686901	-	0.677018	cacc	cgg	gag	0.313393	1	0	1	25	520	0-25%
CNTNAP1-2	ENSG00000108797	CNTNAP1	2	7	Cell Surface Protein	CTGGATAGGGCTGCTGCCTG	chr17	42685955	-	0.441322	ttgg	agg	gtg	0.483376	1	0	22	219	1558	0-25%
CNTNAP1-3	ENSG00000108797	CNTNAP1	3	7	Cell Surface Protein	CGAGCGTCACGTAGTCGCCC	chr17	42685363	-	0.421683	agct	tgg	gcg	0.411048	1	0	0	3	104	0-25%
CNTNAP1-4	ENSG00000108797	CNTNAP1	4	7	Cell Surface Protein	GCCAAAAGCCGTCATTCAGT	chr17	42688470	-	0.606301	tcgt	cgg	tac	0.495238	1	0	0	19	365	25-50%
CNTNAP1-5	ENSG00000108797	CNTNAP1	5	7	Cell Surface Protein	GGATTCGGATCCCCAATCCG	chr17	42684057	-	0.702252	ccag	tgg	tga	0.225694	1	0	0	9	103	0-25%
CNTNAP1-6	ENSG00000108797	CNTNAP1	6	7	Cell Surface Protein	TGGTAACGTGAACGAGTCGG	chr17	42685014	+	0.686818	tctt	cgg	tgg	0.282924	1	0	0	1	86	0-25%
CNTNAP1-7	ENSG00000108797	CNTNAP1	7	7	Cell Surface Protein	TGGACACCGTTCTACCAGCG	chr17	42684212	+	0.66705	cagc	agg	gca	0.377703	1	0	0	6	143	0-25%
COL6A1-1	ENSG00000142156	COL6A1	1	7	Cell Surface Protein	GCACGGGCCGCCCTCATGTC	chr21	45981849	-	0.247148	caga	tgg	ggc	0.495238	1	0	0	16	229	0-25%
COL6A1-2	ENSG00000142156	COL6A1	2	7	Cell Surface Protein	GATGCTCAGACGCGGCTCCT	chr21	45986943	-	0.380878	cgat	ggg	ggc	0.485333	1	0	0	14	263	0-25%
COL6A1-3	ENSG00000142156	COL6A1	3	7	Cell Surface Protein	ACCTGATTGTGGTGACCGAC	chr21	45986567	+	0.537171	aagt	ggg	cac	0.39596	1	0	0	12	225	0-25%
COL6A1-4	ENSG00000142156	COL6A1	4	7	Cell Surface Protein	ATCGGACCTAAAGGCTACCG	chr21	45997451	+	0.71418	ccct	agg	cga	0.316558	1	0	0	1	54	25-50%
COL6A1-5	ENSG00000142156	COL6A1	5	7	Cell Surface Protein	GTACCGGCGCAACTTCACGG	chr21	45986994	+	0.812409	acac	cgg	ctg	0.28373	1	0	0	4	57	0-25%
COL6A1-6	ENSG00000142156	COL6A1	6	7	Cell Surface Protein	CGACGCACTCAAAAGCAGCG	chr21	45984386	+	0.718584	gccg	tgg	acg	0.425349	1	0	0	5	83	0-25%
COL6A1-7	ENSG00000142156	COL6A1	7	7	Cell Surface Protein	CGCGCTGCACTACAGTGACG	chr21	45984323	+	0.64533	cagg	agg	tgg	0.31419	1	0	0	6	535	0-25%
CPD-1	ENSG00000108582	CPD	1	7	Cell Surface Protein	GCACTTTCTTATTCCAAGGT	chr17	30431879	+	0.523331	aata	agg	ctt	0.484848	1	0	2	114	3171	50-75%
CPD-2	ENSG00000108582	CPD	2	7	Cell Surface Protein	CGCGGCCGCGACTATTGTCG	chr17	30379605	-	0.60684	aggt	cgg	ccg	0.0796444	1	0	0	2	32	0-25%
CPD-3	ENSG00000108582	CPD	3	7	Cell Surface Protein	GCGACTATTGTCGCGGCCGC	chr17	30379598	-	0.350099	ggcc	tgg	ccc	0.220323	1	0	0	5	55	0-25%
CPD-4	ENSG00000108582	CPD	4	7	Cell Surface Protein	AAGTTGCCATACCTCCATGC	chr17	30427552	-	0.576736	tata	agg	ttt	0.379009	1	0	0	29	575	25-50%
CPD-5	ENSG00000108582	CPD	5	7	Cell Surface Protein	GGGCACGCTCGAAGCCATCG	chr17	30379533	-	0.733406	tcgc	ggg	ttg	0.375	1	0	0	6	135	0-25%
CPD-6	ENSG00000108582	CPD	6	7	Cell Surface Protein	GATCAACACCTGGCGCGACA	chr17	30379412	-	0.618525	agta	cgg	tct	0.267602	1	0	0	9	143	0-25%
CPD-7	ENSG00000108582	CPD	7	7	Cell Surface Protein	TAATCCCTGAGGGCGACGCG	chr17	30379312	+	0.615418	tcgc	ggg	cct	0.461062	1	0	0	4	96	0-25%
CPQ-1	ENSG00000104324	CPQ	1	7	Cell Surface Protein	AAAAGACAAACAATACCTTC	chr8	96785328	-	0.445312	actg	tgg	agg	0.35	1	0	13	394	0	25-50%
CPQ-2	ENSG00000104324	CPQ	2	7	Cell Surface Protein	CTGGTGATGGAGTCTGACGC	chr8	97066045	+	0.611641	cagt	agg	aac	0.433333	1	0	3	135	2959	75-100%
CPQ-3	ENSG00000104324	CPQ	3	7	Cell Surface Protein	TCGCTCATAGGATCTGTTCT	chr8	96785077	-	0.512145	ccaa	ggg	ctt	0.376812	1	0	0	25	400	0-25%
CPQ-4	ENSG00000104324	CPQ	4	7	Cell Surface Protein	ATCGCTCATAGGATCTGTTC	chr8	96785078	-	0.323363	gcca	tgg	gct	0.399287	1	0	0	15	269	0-25%
CPQ-5	ENSG00000104324	CPQ	5	7	Cell Surface Protein	TCCAACAGCCTGTATTACGG	chr8	96879858	+	0.667456	agat	tgg	aag	0.468187	1	0	0	21	379	25-50%
CPQ-6	ENSG00000104324	CPQ	6	7	Cell Surface Protein	GACGGTGCAATACCGAACGC	chr8	96835100	+	0.613086	caag	agg	ggg	0.338112	1	0	0	1	28	25-50%
CPQ-7	ENSG00000104324	CPQ	7	7	Cell Surface Protein	ACGGTGCAATACCGAACGCA	chr8	96835101	+	0.600592	aagg	ggg	ggc	0.276269	1	0	0	0	63	25-50%
CPZ-1	ENSG00000109625	CPZ	1	7	Cell Surface Protein	TGAGCGGAACCCCGCCGGTA	chr4	8592920	+	0.506998	agtt	agg	ccg	0.358974	1	0	0	0	44	0-25%
CPZ-2	ENSG00000109625	CPZ	2	7	Cell Surface Protein	TGGACAGCAGCTTGAACATC	chr4	8612027	-	0.393818	gctc	tgg	aaa	0.379167	1	0	5	99	1393	50-75%
CPZ-3	ENSG00000109625	CPZ	3	7	Cell Surface Protein	CGGCAACATTCATGGCAACG	chr4	8606026	+	0.697491	tcat	agg	tgg	0.338346	1	0	0	8	239	25-50%
CPZ-4	ENSG00000109625	CPZ	4	7	Cell Surface Protein	CATTCATGGCAACGAGGTGG	chr4	8606032	+	0.468701	gcaa	cgg	gcc	0.494565	1	0	0	36	567	25-50%
CPZ-5	ENSG00000109625	CPZ	5	7	Cell Surface Protein	CCACCGCTACTTCACGAGAG	chr4	8601454	+	0.681239	actg	agg	acg	0.253968	1	0	0	10	167	0-25%
CPZ-6	ENSG00000109625	CPZ	6	7	Cell Surface Protein	TTCCGCTCAAACTCGCACCC	chr4	8592895	-	0.620654	gggg	cgg	ccg	0.28373	1	0	0	9	180	0-25%
CPZ-7	ENSG00000109625	CPZ	7	7	Cell Surface Protein	CGTCCTCTCTCGTGAAGTAG	chr4	8601446	-	0.611216	ccct	cgg	tgg	0.485051	1	0	0	9	180	0-25%
CREG1-1	ENSG00000143162	CREG1	1	7	Cell Surface Protein	CCCGCGGGATAGCCCGGCCA	chr1	167553736	+	0.513157	cgga	tgg	cgg	0.291979	1	0	1	12	199	0-25%
CREG1-2	ENSG00000143162	CREG1	2	7	Cell Surface Protein	CCTGGAGACACCGCCATGGC	chr1	167553738	-	0.385486	tctt	cgg	gct	0.470958	1	1	4	75	789	0-25%
CREG1-3	ENSG00000143162	CREG1	3	7	Cell Surface Protein	CCATGGCCGGGCTATCCCGC	chr1	167553725	-	0.50846	accg	ggg	tcc	0.332386	1	0	0	11	222	0-25%
CREG1-4	ENSG00000143162	CREG1	4	7	Cell Surface Protein	ACGCGCGCCGCGTCCTCGCG	chr1	167553584	+	0.445376	ggcc	ggg	tgg	0.482143	1	0	0	18	179	0-25%
CREG1-5	ENSG00000143162	CREG1	5	7	Cell Surface Protein	GCTACCACCCCGCGAGGACG	chr1	167553580	-	0.429902	cgcc	cgg	cgc	0.386061	1	0	0	7	130	0-25%
CREG1-6	ENSG00000143162	CREG1	6	7	Cell Surface Protein	GTCGCGGCGGCCGGGACCAC	chr1	167553632	-	0.240458	cggg	ggg	gac	0.4	1	0	0	29	394	0-25%
CREG1-7	ENSG00000143162	CREG1	7	7	Cell Surface Protein	AGAGGACGTCGGCGAAGGGC	chr1	167553489	+	0.468388	agcg	cgg	ccg	0.457708	1	0	0	48	440	25-50%
CRELD2-1	ENSG00000184164	CRELD2	1	7	Cell Surface Protein	GCTCCTACACGTGCGAAGGT	chr22	49923315	+	0.612347	aacg	ggg	cca	0.287889	1	0	0	12	153	50-75%
CRELD2-2	ENSG00000184164	CRELD2	2	7	Cell Surface Protein	CCGGCGCGGCAGGCGCATGG	chr22	49918769	-	0.449179	cggc	cgg	gta	0.449198	1	0	7	20	353	0-25%
CRELD2-3	ENSG00000184164	CRELD2	3	7	Cell Surface Protein	TTCGCACGTGTAGGAGCCGT	chr22	49923298	-	0.553482	cacc	tgg	cgt	0.252656	1	0	0	4	64	50-75%
CRELD2-4	ENSG00000184164	CRELD2	4	7	Cell Surface Protein	TCCGTTTCTTCGAAGCCGTC	chr22	49925510	-	0.38742	atct	agg	aca	0.462222	1	0	0	4	165	75-100%
CRELD2-5	ENSG00000184164	CRELD2	5	7	Cell Surface Protein	TTTCAGCGAGATTCGCCTGC	chr22	49919739	+	0.427942	tgtg	tgg	aga	0.372396	1	0	0	17	230	0-25%
CRELD2-6	ENSG00000184164	CRELD2	6	7	Cell Surface Protein	TGGCGGCGGGAACACGGCTT	chr22	49919274	+	0.384812	actt	ggg	agg	0.417857	1	0	0	16	281	0-25%
CRELD2-7	ENSG00000184164	CRELD2	7	7	Cell Surface Protein	CGACGCCCTGCCACCGGTGC	chr22	49918867	+	0.329788	aagc	cgg	ggg	0.157745	1	0	0	6	267	0-25%
CRIM1-1	ENSG00000150938	CRIM1	1	7	Cell Surface Protein	AGCGGGCGTTTGCGAAGGTA	chr2	36356622	+	0.526232	acga	cgg	ccg	0.213025	1	0	0	3	83	0-25%
CRIM1-2	ENSG00000150938	CRIM1	2	7	Cell Surface Protein	GCGGCGCAGGAGGATGTACT	chr2	36356295	+	0.482038	ggcg	tgg	tgg	0.333913	1	0	1	28	621	0-25%
CRIM1-3	ENSG00000150938	CRIM1	3	7	Cell Surface Protein	GGTTTCAAACGCGATCACAA	chr2	36499314	+	0.67482	taat	tgg	ttg	0.364912	1	0	0	20	253	25-50%
CRIM1-4	ENSG00000150938	CRIM1	4	7	Cell Surface Protein	GAGAGGTACTACGTGCCCGA	chr2	36477041	+	0.661716	ctgc	agg	aga	0.236014	1	0	0	4	113	25-50%
CRIM1-5	ENSG00000150938	CRIM1	5	7	Cell Surface Protein	GCAGGTTCCGTAAATCCCGA	chr2	36356526	-	0.674708	ggtc	agg	tgc	0.372396	1	0	0	5	118	0-25%
CRIM1-6	ENSG00000150938	CRIM1	6	7	Cell Surface Protein	GCCCCTTTCAGTTTTCGGCG	chr2	36442619	+	0.640758	gttt	tgg	act	0.447018	1	0	0	11	241	0-25%
CRIM1-7	ENSG00000150938	CRIM1	7	7	Cell Surface Protein	GCTACACGTGCGCCAGCCAG	chr2	36356495	+	0.588272	tgct	agg	aac	0.398125	1	0	0	17	244	0-25%
CRLF1-1	ENSG00000006016	CRLF1	1	7	Cell Surface Protein	CCTCAAGTACAAGCTTAGGT	chr19	18598771	-	0.620695	actc	tgg	tgg	0.437895	1	0	0	34	497	25-50%
CRLF1-2	ENSG00000006016	CRLF1	2	7	Cell Surface Protein	GGTCCAGTAGAGGCCCTCGG	chr19	18599746	+	0.715817	tgag	cgg	tgg	0.442256	1	0	0	25	387	0-25%
CRLF1-3	ENSG00000006016	CRLF1	3	7	Cell Surface Protein	GAGGAGCCGATGAGAAGCGT	chr19	18599813	+	0.610119	cagg	ggg	atc	0.432	1	0	0	32	396	0-25%
CRLF1-4	ENSG00000006016	CRLF1	4	7	Cell Surface Protein	GCCCGTTGAGGGTCCAGTAG	chr19	18599736	+	0.578425	cggc	agg	ccc	0.370526	1	0	0	11	217	0-25%
CRLF1-5	ENSG00000006016	CRLF1	5	7	Cell Surface Protein	CTGCCTGGACCCATTGAGGT	chr19	18599653	+	0.542328	accg	tgg	cca	0.424242	1	0	0	40	742	0-25%
CRLF1-6	ENSG00000006016	CRLF1	6	7	Cell Surface Protein	GTACTCACGGGCTCCTGATC	chr19	18606549	+	0.452886	ccgg	cgg	ctc	0.366667	1	0	0	17	361	0-25%
CRLF1-7	ENSG00000006016	CRLF1	7	7	Cell Surface Protein	CCAGTAGAGGCCCTCGGCGG	chr19	18599749	+	0.441051	gggt	tgg	ctc	0.45	1	0	0	18	380	0-25%
CRTAP-1	ENSG00000170275	CRTAP	1	7	Cell Surface Protein	CGCCGGGCGCGATGGAGCCG	chr3	33114082	+	0.420057	cttt	ggg	cgc	0.482143	1	0	2	31	376	0-25%
CRTAP-2	ENSG00000170275	CRTAP	2	7	Cell Surface Protein	ATTCTTCAGGTCGTTCACTA	chr3	33132553	-	0.565778	ctgc	ggg	ttg	0.432707	1	0	1	30	669	50-75%
CRTAP-3	ENSG00000170275	CRTAP	3	7	Cell Surface Protein	CACGCGCTGGACAAGTACAG	chr3	33114240	+	0.677804	ccgg	cgg	cga	0.439216	1	0	0	15	217	0-25%
CRTAP-4	ENSG00000170275	CRTAP	4	7	Cell Surface Protein	TGCCGCTCGAGTCGGCCTAC	chr3	33114217	+	0.59481	ctga	cgg	cac	0.362471	1	0	0	2	96	0-25%
CRTAP-5	ENSG00000170275	CRTAP	5	7	Cell Surface Protein	GCGGCATCAGCTCGTCCCGT	chr3	33114189	-	0.576594	tcga	ggg	aag	0.338542	1	0	0	15	128	0-25%
CRTAP-6	ENSG00000170275	CRTAP	6	7	Cell Surface Protein	TGCCGGTAGGCCGACTCGAG	chr3	33114208	-	0.565483	cgcg	cgg	cat	0.275657	1	0	0	1	64	0-25%
CRTAP-7	ENSG00000170275	CRTAP	7	7	Cell Surface Protein	GTCGGCCTACCGGCACGCGC	chr3	33114227	+	0.540108	tcga	tgg	aca	0.459184	1	0	0	2	106	0-25%
CSF1-1	ENSG00000184371	CSF1	1	7	Cell Surface Protein	GGCGCCCGGCGCGGTCATAC	chr1	109911023	-	0.403051	cggc	ggg	cag	0.231429	1	0	0	5	112	0-25%
CSF1-2	ENSG00000184371	CSF1	2	7	Cell Surface Protein	CGGCGCCCGGCGCGGTCATA	chr1	109911024	-	0.287507	ccgg	cgg	gca	0.329412	1	0	0	10	121	0-25%
CSF1-3	ENSG00000184371	CSF1	3	7	Cell Surface Protein	CAAGAATATCCTCCATCCCG	chr1	109923489	-	0.687005	gagt	ggg	ttg	0.454545	1	0	0	26	426	50-75%
CSF1-4	ENSG00000184371	CSF1	4	7	Cell Surface Protein	GTGAGATTCCCGTACCCCAA	chr1	109923574	+	0.634948	gcca	ggg	aca	0.454592	1	0	0	20	219	50-75%
CSF1-5	ENSG00000184371	CSF1	5	7	Cell Surface Protein	GGCGAGCAGGAGTATCACCG	chr1	109914312	+	0.785664	tcct	agg	agg	0.254779	1	0	0	7	268	0-25%
CSF1-6	ENSG00000184371	CSF1	6	7	Cell Surface Protein	AGTACTGTAGCCACATGATT	chr1	109914344	+	0.493171	tcgg	ggg	agt	0.375556	1	0	0	48	721	0-25%
CSF1-7	ENSG00000184371	CSF1	7	7	Cell Surface Protein	CGGTGATACTCCTGCTCGCC	chr1	109914298	-	0.433534	tcct	agg	aga	0.257228	1	0	0	6	184	0-25%
CTSD-1	ENSG00000117984	CTSD	1	7	Cell Surface Protein	TCTTCCCGGCCTGCGACACC	chr11	1753667	+	0.32143	aggg	tgg	gac	0.437247	1	0	2	32	493	75-100%
CTSD-2	ENSG00000117984	CTSD	2	7	Cell Surface Protein	CATCCGCCGGACCATGTCGG	chr11	1761426	-	0.631764	cgtc	agg	ttg	0.491071	1	0	0	1	97	0-25%
CTSD-3	ENSG00000117984	CTSD	3	7	Cell Surface Protein	GAGGCTTCACCTGACGAGCG	chr11	1763797	+	0.612614	ccct	cgg	agg	0.46281	1	0	0	10	222	0-25%
CTSD-4	ENSG00000117984	CTSD	4	7	Cell Surface Protein	GTCCATCCGCCGGACCATGT	chr11	1761429	-	0.607227	tcac	cgg	agg	0.396635	1	0	0	3	124	0-25%
CTSD-5	ENSG00000117984	CTSD	5	7	Cell Surface Protein	CGGTGCCAGCCGTGACCGAG	chr11	1761346	-	0.676569	cagg	ggg	ccc	0.34125	1	0	0	8	210	0-25%
CTSD-6	ENSG00000117984	CTSD	6	7	Cell Surface Protein	CGAGGTGCTCAAGAACTACA	chr11	1761315	-	0.56839	ttcc	tgg	acg	0.494505	1	0	0	27	518	0-25%
CTSD-7	ENSG00000117984	CTSD	7	7	Cell Surface Protein	CACCTGACGAGCGCGGAGGC	chr11	1763804	+	0.429214	gctt	ggg	tgc	0.411765	1	0	0	11	278	0-25%
CXCL16-1	ENSG00000161921	CXCL16	1	3	Cell Surface Protein	TCGTGTAGTATAGACACCGA	chr17	4738798	+	0.712823	tacc	tgg	taa	0.402381	1	0	0	5	100	0-25%
CXCL16-2	ENSG00000161921	CXCL16	2	3	Cell Surface Protein	ATCGGTGTCTATACTACACG	chr17	4738785	-	0.709835	tacc	agg	taa	0.308571	1	0	1	6	87	0-25%
CXCL16-3	ENSG00000161921	CXCL16	3	3	Cell Surface Protein	GAGTGGACTGCAAGGTGGAC	chr17	4735380	+	0.459225	cgct	agg	agc	0.473389	1	0	1	38	853	75-100%
CYTH1-1	ENSG00000108669	CYTH1	1	7	Cell Surface Protein	GCCCGGCTCCCGCACCATGG	chr17	78782221	-	0.606964	cgga	agg	agg	0.38961	1	1	5	44	621	0-25%
CYTH1-2	ENSG00000108669	CYTH1	2	7	Cell Surface Protein	GATCGTATTTACCCGTGGAC	chr17	78700334	+	0.478669	gaat	tgg	aac	0.0969551	1	0	0	3	55	25-50%
CYTH1-3	ENSG00000108669	CYTH1	3	7	Cell Surface Protein	AGCCATCGGCGACTACCTAG	chr17	78702130	-	0.73102	agac	ggg	aga	0.240741	1	0	1	5	77	25-50%
CYTH1-4	ENSG00000108669	CYTH1	4	7	Cell Surface Protein	TTAATCTCGTCCAGGCACTA	chr17	78701674	-	0.612255	gatc	cgg	tga	0.403846	1	0	1	33	523	25-50%
CYTH1-5	ENSG00000108669	CYTH1	5	7	Cell Surface Protein	CGCTCAGTGTCGCTTCGTGG	chr17	78676103	+	0.61575	tgca	agg	aga	0.422954	1	0	0	8	144	75-100%
CYTH1-6	ENSG00000108669	CYTH1	6	7	Cell Surface Protein	CTGCGAGCATTTCGTAGAAA	chr17	78676144	+	0.537308	cgtg	ggg	tcc	0.428571	1	0	0	23	2982	75-100%
CYTH1-7	ENSG00000108669	CYTH1	7	7	Cell Surface Protein	GAACATCCGACGGAGAAAAC	chr17	78709674	-	0.470783	tgga	agg	agc	0.323676	1	0	1	23	361	0-25%
DAG1-1	ENSG00000173402	DAG1	1	7	Cell Surface Protein	GTTGGTCCATTCCACCACGA	chr3	49532476	-	0.650689	tgtt	tgg	agc	0.483516	1	0	0	12	248	50-75%
DAG1-2	ENSG00000173402	DAG1	2	7	Cell Surface Protein	GGGTGATGGTGCTACAGTTT	chr3	49532432	-	0.426154	tgca	cgg	tct	0.42	1	0	0	70	837	50-75%
DAG1-3	ENSG00000173402	DAG1	3	7	Cell Surface Protein	TGATCTGCTACCGCAAGAAG	chr3	49532841	+	0.606645	gcca	cgg	aag	0.355765	1	0	0	27	377	75-100%
DAG1-4	ENSG00000173402	DAG1	4	7	Cell Surface Protein	AGTGAGCGCTACACGGCTGG	chr3	49530922	+	0.595361	tttc	ggg	cca	0.428571	1	0	0	17	232	0-25%
DAG1-5	ENSG00000173402	DAG1	5	7	Cell Surface Protein	CAGTGAGCGCTACACGGCTG	chr3	49530921	+	0.492937	attt	ggg	gcc	0.473958	1	0	0	25	293	0-25%
DAG1-6	ENSG00000173402	DAG1	6	7	Cell Surface Protein	TCAGTGAGCGCTACACGGCT	chr3	49530920	+	0.450406	catt	ggg	ggc	0.394737	1	0	0	6	139	0-25%
DAG1-7	ENSG00000173402	DAG1	7	7	Cell Surface Protein	CCTGATGGCACGGCTGTCGT	chr3	49510751	+	0.450297	catt	cgg	gcg	0.448	1	0	0	24	330	0-25%
DCBLD1-1	ENSG00000164465	DCBLD1	1	7	Cell Surface Protein	AGGTGTCCACAGCCATCACC	chr6	117503767	-	0.585106	cact	tgg	taa	0.429687	1	0	4	134	1729	0-25%
DCBLD1-2	ENSG00000164465	DCBLD1	2	7	Cell Surface Protein	GAAAGCATGATCCTTACCAT	chr6	117537224	-	0.557906	taag	tgg	agg	0.430075	1	0	4	68	893	25-50%
DCBLD1-3	ENSG00000164465	DCBLD1	3	7	Cell Surface Protein	AAAACCCCGGCCAGAAATGT	chr6	117519901	-	0.581362	gcaa	ggg	atc	0.443182	1	0	1	35	591	25-50%
DCBLD1-4	ENSG00000164465	DCBLD1	4	7	Cell Surface Protein	GGATCCACTCTCAAAGCGGA	chr6	117519880	-	0.64557	tgtg	cgg	tta	0.304498	1	0	0	20	291	0-25%
DCBLD1-5	ENSG00000164465	DCBLD1	5	7	Cell Surface Protein	GTAACCGTCCGCTTTGAGAG	chr6	117519887	+	0.593223	tgaa	tgg	atc	0.419496	1	0	0	2	208	0-25%
DCBLD1-6	ENSG00000164465	DCBLD1	6	7	Cell Surface Protein	CTTTTCGCAAACAGTGTGAT	chr6	117503846	-	0.353563	ttgt	tgg	ggt	0.494565	1	0	0	43	678	0-25%
DCBLD1-7	ENSG00000164465	DCBLD1	7	7	Cell Surface Protein	GGATCCCACATTTCTGGCCG	chr6	117519908	+	0.51827	gagt	ggg	ttt	0.391834	1	0	0	44	489	25-50%
DCBLD2-1	ENSG00000057019	DCBLD2	1	7	Cell Surface Protein	CACCGCCCGGCTCGCCATCG	chr3	98901324	+	0.505801	tcac	cgg	cgg	0.377134	1	0	0	14	171	0-25%
DCBLD2-2	ENSG00000057019	DCBLD2	2	7	Cell Surface Protein	TTTCCATGTTTGCATACCTT	chr3	98811192	+	0.351273	ttca	tgg	tta	0.453441	1	0	11	191	2360	50-75%
DCBLD2-3	ENSG00000057019	DCBLD2	3	7	Cell Surface Protein	TGGGAGATCCGTGTAAAGAT	chr3	98881654	-	0.552254	tgaa	ggg	aga	0.45	1	1	1	46	604	0-25%
DCBLD2-4	ENSG00000057019	DCBLD2	4	7	Cell Surface Protein	GGAATCCATGTTTCTGGACG	chr3	98849500	-	0.528313	gagt	cgg	att	0.429825	1	0	1	38	570	0-25%
DCBLD2-5	ENSG00000057019	DCBLD2	5	7	Cell Surface Protein	GGCCGCCGCGATGGCGAGCC	chr3	98901318	-	0.232255	tgcc	ggg	cgg	0.457143	1	0	0	20	328	0-25%
DCBLD2-6	ENSG00000057019	DCBLD2	6	7	Cell Surface Protein	GGCTAACAACGTCACATCTG	chr3	98822233	-	0.626513	cttt	tgg	tgt	0.47451	1	0	0	17	301	25-50%
DCBLD2-7	ENSG00000057019	DCBLD2	7	7	Cell Surface Protein	TGAAAAAACCTGGACCGCCT	chr3	98819273	-	0.460167	aggc	tgg	gct	0.451282	1	0	0	19	339	25-50%
DGCR2-1	ENSG00000070413	DGCR2	1	7	Cell Surface Protein	AATCCAGGACTCACTTGCGC	chr22	19064849	+	0.561671	cccc	tgg	tcc	0.407273	1	0	0	26	408	25-50%
DGCR2-2	ENSG00000070413	DGCR2	2	7	Cell Surface Protein	CCGAGGTTGAAGTGGTGCAC	chr22	19041291	+	0.375851	gcgg	tgg	gcc	0.403491	1	0	1	58	1879	50-75%
DGCR2-3	ENSG00000070413	DGCR2	3	7	Cell Surface Protein	TGACGGCTGGGCGACTTGCG	chr22	19089399	-	0.621937	agtg	agg	atg	0.451076	1	0	1	4	99	0-25%
DGCR2-4	ENSG00000070413	DGCR2	4	7	Cell Surface Protein	TGCGACACGCAAACTGCCCA	chr22	19089470	+	0.57803	ccgc	ggg	ttg	0.402188	1	0	1	12	219	0-25%
DGCR2-5	ENSG00000070413	DGCR2	5	7	Cell Surface Protein	GGTGCGTCCTCATCATGGGA	chr22	19068194	-	0.654729	ggga	agg	agg	0.463458	1	0	0	22	377	0-25%
DGCR2-6	ENSG00000070413	DGCR2	6	7	Cell Surface Protein	TCACCGCGTGGAAGTGCGAA	chr22	19068142	+	0.59527	acgt	ggg	tcg	0.390977	1	0	0	4	94	0-25%
DGCR2-7	ENSG00000070413	DGCR2	7	7	Cell Surface Protein	TGCTACCGGGTCTACCTGAG	chr22	19064996	-	0.589018	cagc	cgg	gga	0.5	1	0	0	15	220	0-25%
DMXL2-1	ENSG00000104093	DMXL2	1	7	Cell Surface Protein	CGGCCGCCGCTCACCGTGAA	chr15	51622460	+	0.426683	ctcc	ggg	gac	0.244928	1	0	0	6	146	0-25%
DMXL2-2	ENSG00000104093	DMXL2	2	7	Cell Surface Protein	CCGGCCGCCGCTCACCGTGA	chr15	51622459	+	0.492389	gctc	agg	gga	0.378947	1	0	1	9	254	0-25%
DMXL2-3	ENSG00000104093	DMXL2	3	7	Cell Surface Protein	GTACCGTGGCACCATGATCG	chr15	51450329	+	0.654479	tgca	tgg	cac	0.327381	1	0	0	8	192	75-100%
DMXL2-4	ENSG00000104093	DMXL2	4	7	Cell Surface Protein	GGTTTCACGTGCCACGATCA	chr15	51450329	-	0.494566	ttca	tgg	tgc	0.4375	1	0	0	11	268	75-100%
DMXL2-5	ENSG00000104093	DMXL2	5	7	Cell Surface Protein	GGAGACAACTGCTACTCCGT	chr15	51622488	-	0.631262	ccct	ggg	cag	0.307692	1	0	0	17	316	0-25%
DMXL2-6	ENSG00000104093	DMXL2	6	7	Cell Surface Protein	TCAAGCAGAACCGTAGGCAG	chr15	51537645	+	0.564188	ccga	tgg	cat	0.433333	1	0	0	25	485	0-25%
DMXL2-7	ENSG00000104093	DMXL2	7	7	Cell Surface Protein	ACGGAGTAGCAGTTGTCTCC	chr15	51622502	+	0.438222	gccc	agg	gtt	0.335664	1	0	0	20	347	0-25%
DPP7-1	ENSG00000176978	DPP7	1	7	Cell Surface Protein	GACTTCCCGTAGTAGCGCTG	chr9	137114027	+	0.650747	cagc	ggg	gaa	0.401569	1	0	0	10	116	0-25%
DPP7-2	ENSG00000176978	DPP7	2	7	Cell Surface Protein	GCGACTTCCCGTAGTAGCGC	chr9	137114025	+	0.4236	ggca	tgg	ggg	0.283353	1	0	0	2	34	0-25%
DPP7-3	ENSG00000176978	DPP7	3	7	Cell Surface Protein	CCGCCATCGCCTTCGGTGGA	chr9	137113868	-	0.436912	gccc	agg	tgg	0.392884	1	0	0	3	161	25-50%
DPP7-4	ENSG00000176978	DPP7	4	7	Cell Surface Protein	CTGAGCATCCCCCCATAACT	chr9	137113494	+	0.555365	ggca	ggg	tga	0.462185	1	0	2	36	500	25-50%
DPP7-5	ENSG00000176978	DPP7	5	7	Cell Surface Protein	GGTGCGCAGTCCACGCAGCG	chr9	137113983	-	0.702452	gttc	cgg	gca	0.423529	1	0	0	8	240	0-25%
DPP7-6	ENSG00000176978	DPP7	6	7	Cell Surface Protein	CAACAACTCGGCCTTCGTCG	chr9	137114291	-	0.62323	tcgc	cgg	agc	0.257895	1	0	0	5	73	0-25%
DPP7-7	ENSG00000176978	DPP7	7	7	Cell Surface Protein	CCGACACCAGGAAGCGCTGA	chr9	137114478	+	0.551591	tcac	ggg	aag	0.427989	1	0	0	30	435	0-25%
DSG2-1	ENSG00000046604	DSG2	1	7	Cell Surface Protein	GAGGCGAGGGTGCGATGGCG	chr18	31498253	+	0.478514	ggcg	cgg	agc	0.36526	1	1	0	98	2721	0-25%
DSG2-2	ENSG00000046604	DSG2	2	7	Cell Surface Protein	ATGTCATGATTTCAGCTAAC	chr18	31521099	+	0.320145	attt	agg	tta	0.47619	1	1	151	4418	0	0-25%
DSG2-3	ENSG00000046604	DSG2	3	7	Cell Surface Protein	TTCCTATAGAATCGTATCTC	chr18	31522162	+	0.434965	aaat	tgg	agc	0.336842	1	0	0	37	726	0-25%
DSG2-4	ENSG00000046604	DSG2	4	7	Cell Surface Protein	CTCCAGAGATACGATTCTAT	chr18	31522153	-	0.486126	cagg	agg	aaa	0.370879	1	0	2	37	539	0-25%
DSG2-5	ENSG00000046604	DSG2	5	7	Cell Surface Protein	TCAGCTAACAGGTTACGCTT	chr18	31521110	+	0.466084	gatt	tgg	atg	0.39725	1	0	0	11	239	0-25%
DSG2-6	ENSG00000046604	DSG2	6	7	Cell Surface Protein	TAGTGCGGCAAAAGCGCGCC	chr18	31519867	+	0.421369	catt	tgg	atc	0.414493	1	0	0	2	62	0-25%
DSG2-7	ENSG00000046604	DSG2	7	7	Cell Surface Protein	CGCTTTTGCCGCACTAAATG	chr18	31519849	-	0.421231	ggcg	agg	atg	0.354751	1	0	0	10	303	0-25%
DYNC2H1-1	ENSG00000187240	DYNC2H1	1	7	Cell Surface Protein	TGCAAGGAACCGTACCGTGT	chr11	103109766	-	0.583581	ggag	tgg	aaa	0.444889	1	0	0	8	138	0-25%
DYNC2H1-2	ENSG00000187240	DYNC2H1	2	7	Cell Surface Protein	AGATAGGCATCCCGTTCCTA	chr11	103257606	-	0.475502	gggg	tgg	atc	0.267647	1	0	0	17	313	75-100%
DYNC2H1-3	ENSG00000187240	DYNC2H1	3	7	Cell Surface Protein	CAGACTCCTGACATGCAACG	chr11	103186413	+	0.736055	catt	agg	tct	0.424242	1	0	0	35	516	50-75%
DYNC2H1-4	ENSG00000187240	DYNC2H1	4	7	Cell Surface Protein	GGAAATCCTTATGGACCAGC	chr11	103170207	+	0.487568	tgga	tgg	aac	0.45	1	0	1	31	464	25-50%
DYNC2H1-5	ENSG00000187240	DYNC2H1	5	7	Cell Surface Protein	AATCATGGCGAACGGGACTG	chr11	103109586	+	0.641961	ttcc	cgg	acg	0.382353	1	0	0	15	319	0-25%
DYNC2H1-6	ENSG00000187240	DYNC2H1	6	7	Cell Surface Protein	CGTCGGATCGCTGCACCCTG	chr11	103109728	-	0.621732	cctg	agg	agc	0.348214	1	0	0	8	266	0-25%
DYNC2H1-7	ENSG00000187240	DYNC2H1	7	7	Cell Surface Protein	AGGGTGCAGCGATCCGACGC	chr11	103109743	+	0.601562	cctc	agg	aat	0.317778	1	0	0	8	473	0-25%
ECE1-1	ENSG00000117298	ECE1	1	7	Cell Surface Protein	TGTTGTAGATGGCATCGGCC	chr1	21235924	+	0.509031	atca	tgg	aca	0.478632	1	0	0	18	331	50-75%
ECE1-2	ENSG00000117298	ECE1	2	7	Cell Surface Protein	CCAGGCCAGACTGGTCCACC	chr1	21257587	+	0.497442	aagc	tgg	caa	0.474348	1	0	10	162	2513	25-50%
ECE1-3	ENSG00000117298	ECE1	3	7	Cell Surface Protein	GAGTAGTAGGCGTTCACCAT	chr1	21228018	+	0.500291	gggc	ggg	cgg	0.255208	1	0	0	14	193	50-75%
ECE1-4	ENSG00000117298	ECE1	4	7	Cell Surface Protein	GAACGGGCGGCACACCCTGG	chr1	21225295	-	0.646816	cggt	ggg	aga	0.464286	1	0	0	13	299	75-100%
ECE1-5	ENSG00000117298	ECE1	5	7	Cell Surface Protein	GTGCGTGCATGAACGAGACC	chr1	21260320	-	0.591729	tacc	agg	atc	0.319182	1	0	0	9	217	0-25%
ECE1-6	ENSG00000117298	ECE1	6	7	Cell Surface Protein	GTCCTCTTACCATCTGTCGG	chr1	21247226	+	0.656522	gggg	tgg	tgt	0.416	1	0	0	22	381	25-50%
ECE1-7	ENSG00000117298	ECE1	7	7	Cell Surface Protein	CAATGAATCCGAGCCTATTG	chr1	21247283	-	0.560543	agat	tgg	tct	0.27467	1	0	0	19	252	25-50%
EFNA1-1	ENSG00000169242	EFNA1	1	7	Cell Surface Protein	TAGTCCTCATTCCGGAACCT	chr1	155131338	-	0.527702	ggtg	ggg	gac	0.378151	1	0	2	15	299	0-25%
EFNA1-2	ENSG00000169242	EFNA1	2	7	Cell Surface Protein	CCGCGCTATGGAGTTCCTCT	chr1	155127986	+	0.497955	ggcc	ggg	ccc	0.430642	1	0	0	8	140	0-25%
EFNA1-3	ENSG00000169242	EFNA1	3	7	Cell Surface Protein	CTGATCGCCACACCGTCTTC	chr1	155128045	+	0.268783	gctg	tgg	aac	0.489372	1	0	0	33	355	0-25%
EFNA1-4	ENSG00000169242	EFNA1	4	7	Cell Surface Protein	TATGTAGAACCCGCACCTCT	chr1	155133963	-	0.565056	atgc	ggg	tca	0.244461	1	0	0	10	247	75-100%
EFNA1-5	ENSG00000169242	EFNA1	5	7	Cell Surface Protein	GACGGTGTGGCGATCAGCAG	chr1	155128028	-	0.551938	agaa	cgg	cca	0.372671	1	0	1	13	293	0-25%
EFNA1-6	ENSG00000169242	EFNA1	6	7	Cell Surface Protein	GTCATTCAGCTGCACATGTA	chr1	155131363	-	0.451929	cgta	tgg	tgt	0.404444	1	0	4	65	927	0-25%
EFNA1-7	ENSG00000169242	EFNA1	7	7	Cell Surface Protein	CCCGCGCTATGGAGTTCCTC	chr1	155127985	+	0.313682	aggc	tgg	gcc	0.495238	1	0	1	6	149	0-25%
EFNA4-1	ENSG00000243364	EFNA4	1	7	Cell Surface Protein	CCCCCGGGCCTACAAGCGCT	chr1	155066901	+	0.50986	aggg	ggg	tgt	0.459596	1	0	0	10	288	50-75%
EFNA4-2	ENSG00000243364	EFNA4	2	7	Cell Surface Protein	AGGTAAGAACTCAAAGCCGA	chr1	155066976	-	0.647335	ctcc	ggg	aga	0.387692	1	0	0	39	651	75-100%
EFNA4-3	ENSG00000243364	EFNA4	3	7	Cell Surface Protein	TATGCCTGCAGGTTGCTTCG	chr1	155066734	+	0.504794	gcgt	agg	aga	0.498456	1	0	1	17	362	25-50%
EFNA4-4	ENSG00000243364	EFNA4	4	7	Cell Surface Protein	TGCCCCCACTACGAAGGCCC	chr1	155066803	+	0.463476	tgtc	agg	gcc	0.428571	1	0	1	24	493	25-50%
EFNA4-5	ENSG00000243364	EFNA4	5	7	Cell Surface Protein	GGGCCCTGGGCCTTCGTAGT	chr1	155066796	-	0.324929	cagg	ggg	ggc	0.464286	1	0	2	30	477	25-50%
EFNA4-6	ENSG00000243364	EFNA4	6	7	Cell Surface Protein	CCCAGCGCTTGTAGGCCCGG	chr1	155066890	-	0.694663	caca	ggg	ccc	0.497041	1	0	1	19	424	50-75%
EFNA4-7	ENSG00000243364	EFNA4	7	7	Cell Surface Protein	ACCCAGCGCTTGTAGGCCCG	chr1	155066891	-	0.533146	gcac	ggg	gcc	0.46875	1	0	1	11	258	50-75%
EFNA5-1	ENSG00000184349	EFNA5	1	7	Cell Surface Protein	ATTCTAGTGAACTTACTTGT	chr5	107387705	+	0.344544	gctc	tgg	tct	0.431711	1	0	3	73	1021	50-75%
EFNA5-2	ENSG00000184349	EFNA5	2	7	Cell Surface Protein	GCACGTGGAGATGTTGACGC	chr5	107670590	-	0.692514	tgtt	tgg	tgt	0.367059	1	0	0	27	702	0-25%
EFNA5-3	ENSG00000184349	EFNA5	3	7	Cell Surface Protein	GACAGCGTAGCGGTCGGCGA	chr5	107670527	+	0.558944	agta	cgg	cct	0.286765	1	0	0	2	84	0-25%
EFNA5-4	ENSG00000184349	EFNA5	4	7	Cell Surface Protein	TCGGCGACGGCCTTGGAGCC	chr5	107670540	+	0.354776	gcgg	cgg	gtc	0.48913	1	0	0	13	201	0-25%
EFNA5-5	ENSG00000184349	EFNA5	5	7	Cell Surface Protein	GGGACGGAGTCCTCATAGTG	chr5	107427441	+	0.622729	ttct	agg	gca	0.247372	1	0	0	26	415	25-50%
EFNA5-6	ENSG00000184349	EFNA5	6	7	Cell Surface Protein	GAGAACTTCAGCGGTCCATT	chr5	107427306	+	0.411227	ttca	tgg	aga	0.307692	1	0	0	18	291	25-50%
EFNA5-7	ENSG00000184349	EFNA5	7	7	Cell Surface Protein	AGAACGCGGCACAAACACCA	chr5	107381319	-	0.681605	ggcg	agg	ata	0.477273	1	0	0	22	318	75-100%
EFNB1-1	ENSG00000090776	EFNB1	1	7	Cell Surface Protein	TGCAGGTGACCAACACGTTG	chrX	68838774	-	0.632911	ctat	ggg	tcg	0.372671	1	0	0	34	453	25-50%
EFNB1-2	ENSG00000090776	EFNB1	2	7	Cell Surface Protein	ACGTGTTGGTCACCTGCAAT	chrX	68838790	+	0.44076	ccca	agg	cca	0.397222	1	0	0	26	438	25-50%
EFNB1-3	ENSG00000090776	EFNB1	3	7	Cell Surface Protein	AGCCGCGAACAATGCCACCT	chrX	68840324	-	0.573877	cgac	tgg	agt	0.496976	1	0	0	10	207	50-75%
EFNB1-4	ENSG00000090776	EFNB1	4	7	Cell Surface Protein	GCTTCAGTAGTAGGACCGTC	chrX	68840388	-	0.505663	cgta	agg	aag	0.373333	1	0	0	8	141	50-75%
EFNB1-5	ENSG00000090776	EFNB1	5	7	Cell Surface Protein	GTGGCATTGTTCGCGGCTGT	chrX	68840340	+	0.492615	caag	cgg	tgc	0.42	1	0	0	12	261	50-75%
EFNB1-6	ENSG00000090776	EFNB1	6	7	Cell Surface Protein	TTGTTCGCGGCTGTCGGTGC	chrX	68840346	+	0.424798	ggca	cgg	ttg	0.330159	1	0	0	9	103	50-75%
EFNB1-7	ENSG00000090776	EFNB1	7	7	Cell Surface Protein	GGCTTGTGGCGATGGTCGTG	chrX	68829826	+	0.532012	aagt	tgg	gcg	0.35049	1	1	1	29	438	0-25%
EFNB2-1	ENSG00000125266	EFNB2	1	7	Cell Surface Protein	CTGGTACTATACCCACAGAT	chr13	106512775	-	0.603643	agga	agg	aga	0.447704	1	2	7	31	523	0-25%
EFNB2-2	ENSG00000125266	EFNB2	2	7	Cell Surface Protein	TTCGAGGAATTCCAATAGAT	chr13	106534864	+	0.533363	ggag	agg	ctc	0.412529	1	0	2	36	604	0-25%
EFNB2-3	ENSG00000125266	EFNB2	3	7	Cell Surface Protein	TCCAATTTGTCTCCTATCTG	chr13	106512774	+	0.517555	aata	tgg	gta	0.479939	1	0	4	98	1423	0-25%
EFNB2-4	ENSG00000125266	EFNB2	4	7	Cell Surface Protein	GCAACAGCGCCGGACATTCG	chr13	106493395	-	0.626095	gacg	ggg	aac	0.351373	1	0	0	3	64	50-75%
EFNB2-5	ENSG00000125266	EFNB2	5	7	Cell Surface Protein	CGGCAACAGCGCCGGACATT	chr13	106493397	-	0.340549	caga	cgg	gga	0.217739	1	0	0	2	93	50-75%
EFNB2-6	ENSG00000125266	EFNB2	6	7	Cell Surface Protein	GGCAACAGCGCCGGACATTC	chr13	106493396	-	0.300459	agac	ggg	gaa	0.38961	1	0	0	9	213	50-75%
EFNB2-7	ENSG00000125266	EFNB2	7	7	Cell Surface Protein	TATCATCCCGCTAAGGACTG	chr13	106493157	-	0.668391	acat	cgg	aca	0.492187	1	0	0	15	235	75-100%
EMB-1	ENSG00000170571	EMB	1	3	Cell Surface Protein	TGATATGTTATGACTCTCCA	chr5	50428166	+	0.591665	tcag	agg	aaa	0.445714	1	0	6	47	901	0-25%
EMB-2	ENSG00000170571	EMB	2	3	Cell Surface Protein	TGCCGTGCACTATTCCAATT	chr5	50403328	-	0.514096	ctgg	agg	cga	0.386378	1	1	2	21	371	50-75%
EMB-3	ENSG00000170571	EMB	3	3	Cell Surface Protein	GTTCTTCACTCTCGCCTAAT	chr5	50403325	+	0.24989	atgt	tgg	aat	0.315	1	1	0	21	465	50-75%
EMC1-1	ENSG00000127463	EMC1	1	7	Cell Surface Protein	GCACTCGGCCTGAGCGGGTA	chr1	19238015	-	0.448822	agcg	agg	cag	0.434389	1	0	0	8	189	25-50%
EMC1-2	ENSG00000127463	EMC1	2	7	Cell Surface Protein	GGATATCGGCTTCGAAAGGT	chr1	19230843	-	0.600814	gtgt	agg	aag	0.436154	1	0	0	8	170	50-75%
EMC1-3	ENSG00000127463	EMC1	3	7	Cell Surface Protein	GCGGTCTACGAAGACCAAGT	chr1	19251431	-	0.712106	ggcc	ggg	caa	0.391608	1	0	0	4	94	0-25%
EMC1-4	ENSG00000127463	EMC1	4	7	Cell Surface Protein	CGCGGTCTACGAAGACCAAG	chr1	19251432	-	0.617023	cggc	tgg	gca	0.372781	1	0	0	4	69	0-25%
EMC1-5	ENSG00000127463	EMC1	5	7	Cell Surface Protein	TCTTCGTAGACCGCGGCCGC	chr1	19251451	+	0.50046	ttgg	agg	aat	0.312589	1	0	0	2	53	0-25%
EMC1-6	ENSG00000127463	EMC1	6	7	Cell Surface Protein	GAGGCCGAATCATGCGTTCC	chr1	19243668	-	0.477915	aatg	tgg	gag	0.366667	1	0	0	11	200	0-25%
EMC1-7	ENSG00000127463	EMC1	7	7	Cell Surface Protein	TCGCATCATGGCGGCTGAGT	chr1	19251498	-	0.440108	gcgc	ggg	ctt	0.395604	1	0	0	13	272	0-25%
ENO1-1	ENSG00000074800	ENO1	1	5	Cell Surface Protein	AGGTCCTACCTTGCTAACCA	chr1	8870458	+	0.686255	aggc	ggg	cag	0.376471	1	0	1	27	487	0-25%
ENO1-2	ENSG00000074800	ENO1	2	5	Cell Surface Protein	TCAACAGCCTTTGAGACACC	chr1	8870507	+	0.611337	gtgc	tgg	aag	0.47952	1	0	2	69	760	0-25%
ENO1-3	ENSG00000074800	ENO1	3	5	Cell Surface Protein	GGGAGATCTTTGACTCTCGC	chr1	8874865	-	0.596964	gcca	ggg	aat	0.342857	1	0	1	28	321	0-25%
ENO1-4	ENSG00000074800	ENO1	4	5	Cell Surface Protein	GTACCGCCACATCGCTGACT	chr1	8867153	-	0.480963	ccct	tgg	ctg	0.365625	1	0	1	8	142	25-50%
ENO1-5	ENSG00000074800	ENO1	5	5	Cell Surface Protein	CCCACAGCTTACTTGGCCAA	chr1	8861367	+	0.453337	cctg	ggg	gtt	0.454545	1	0	2	56	717	75-100%
ENPP1-1	ENSG00000197594	ENPP1	1	7	Cell Surface Protein	TCTTGACGATACTTACCGAA	chr6	131877159	-	0.614772	aact	ggg	tta	0.32152	1	0	0	11	187	50-75%
ENPP1-2	ENSG00000197594	ENPP1	2	7	Cell Surface Protein	TTCTTGACGATACTTACCGA	chr6	131877160	-	0.597194	aaac	agg	gtt	0.307703	1	0	0	4	173	50-75%
ENPP1-3	ENSG00000197594	ENPP1	3	7	Cell Surface Protein	AGTCATCTGAACAGGCACAG	chr6	131851201	-	0.73692	ttgc	agg	ctt	0.41744	1	0	9	130	1435	0-25%
ENPP1-4	ENSG00000197594	ENPP1	4	7	Cell Surface Protein	AAACTGCTGTTTAGATTACC	chr6	131850081	+	0.50871	ttgg	agg	aga	0.484848	1	0	9	87	1228	0-25%
ENPP1-5	ENSG00000197594	ENPP1	5	7	Cell Surface Protein	CGTGGCTGCGGCCCCGATCG	chr6	131808123	-	0.521624	gcag	cgg	ccg	0.366516	1	0	0	17	138	0-25%
ENPP1-6	ENSG00000197594	ENPP1	6	7	Cell Surface Protein	GATCGCGGCCGTTCCCCGCC	chr6	131808108	-	0.432449	cccc	ggg	ccc	0.430946	1	0	0	4	158	0-25%
ENPP1-7	ENSG00000197594	ENPP1	7	7	Cell Surface Protein	CGATCGCGGCCGTTCCCCGC	chr6	131808109	-	0.405104	gccc	cgg	gcc	0.456109	1	0	0	5	110	0-25%
ENPP4-1	ENSG00000001561	ENPP4	1	7	Cell Surface Protein	TATCTTCAGGTCCGTATTTG	chr6	46140163	-	0.398076	tctt	tgg	cca	0.392	1	0	0	33	628	25-50%
ENPP4-2	ENSG00000001561	ENPP4	2	7	Cell Surface Protein	TATTTGTGGCCACTTGCATC	chr6	46140149	-	0.423694	tccg	tgg	ttc	0.291667	1	0	2	65	877	25-50%
ENPP4-3	ENSG00000001561	ENPP4	3	7	Cell Surface Protein	GATACTAGTAGTAACTTAGG	chr6	46139660	-	0.631635	aaag	tgg	caa	0.318182	1	0	0	13	453	0-25%
ENPP4-4	ENSG00000001561	ENPP4	4	7	Cell Surface Protein	GTAGTATGAATGATCGATGC	chr6	46140345	-	0.550061	gagt	agg	aat	0.466667	1	0	0	9	275	50-75%
ENPP4-5	ENSG00000001561	ENPP4	5	7	Cell Surface Protein	TGAACCGATAACAATCGCGA	chr6	46143502	-	0.664004	agag	tgg	ctt	0.397959	1	0	0	1	97	75-100%
ENPP4-6	ENSG00000001561	ENPP4	6	7	Cell Surface Protein	GGTCCGTGGGCAGCTAGAAA	chr6	46143321	-	0.462073	tgca	tgg	atg	0.357257	1	0	0	42	585	75-100%
ENPP4-7	ENSG00000001561	ENPP4	7	7	Cell Surface Protein	TAACAATCGCGATGGCTTCT	chr6	46143494	-	0.383352	ccga	ggg	aga	0.423529	1	0	0	16	284	75-100%
EPCAM-1	ENSG00000119888	EPCAM	1	7	Cell Surface Protein	GTTCGGGCTTCTGCTTGCCG	chr2	47369544	+	0.587448	tcgc	cgg	cga	0.433333	1	0	0	9	271	0-25%
EPCAM-2	ENSG00000119888	EPCAM	2	7	Cell Surface Protein	CAAGCAGAAGCCCGAACGCG	chr2	47369527	-	0.513432	gcgg	agg	acc	0.225	1	0	0	9	187	0-25%
EPCAM-3	ENSG00000119888	EPCAM	3	7	Cell Surface Protein	AGCCCGCTCTCATCGCAGTC	chr2	47373916	-	0.502684	aaag	agg	atc	0.449198	1	0	0	12	229	25-50%
EPCAM-4	ENSG00000119888	EPCAM	4	7	Cell Surface Protein	GATCACAACGCGTTATCAAC	chr2	47377044	+	0.427473	agga	tgg	atc	0.299444	1	0	0	4	176	50-75%
EPCAM-5	ENSG00000119888	EPCAM	5	7	Cell Surface Protein	CCCGAACGCGAGGACCTGCG	chr2	47369517	-	0.645978	gaag	ggg	gcg	0.282353	1	0	1	7	112	0-25%
EPCAM-6	ENSG00000119888	EPCAM	6	7	Cell Surface Protein	GTGCACCAACTGAAGTACAC	chr2	47373528	-	0.627985	tttt	tgg	cat	0.4225	1	0	2	31	527	0-25%
EPCAM-7	ENSG00000119888	EPCAM	7	7	Cell Surface Protein	GGCAAAAGTCGCCGTCGCCG	chr2	47369550	-	0.610924	ctgc	cgg	caa	0.170625	1	0	1	8	85	0-25%
EXTL2-1	ENSG00000162694	EXTL2	1	7	Cell Surface Protein	AATTAAACTTCAACACAATG	chr1	100888756	-	0.635574	taaa	agg	taa	0.454545	1	0	14	262	2961	0-25%
EXTL2-2	ENSG00000162694	EXTL2	2	7	Cell Surface Protein	ACTACACTGCAACTCACCAT	chr1	100877474	+	0.537318	gaga	tgg	ttt	0.455219	1	0	7	50	630	25-50%
EXTL2-3	ENSG00000162694	EXTL2	3	7	Cell Surface Protein	GAGCTGAGCACGCTCTGCAG	chr1	100874060	-	0.610201	catc	agg	tct	0.449198	1	1	2	80	812	75-100%
EXTL2-4	ENSG00000162694	EXTL2	4	7	Cell Surface Protein	CAAGATGCTCATGTTGCGTA	chr1	100877753	-	0.581983	aaga	ggg	aaa	0.270464	1	0	1	30	401	0-25%
EXTL2-5	ENSG00000162694	EXTL2	5	7	Cell Surface Protein	AGTGCTTCGATTATCTTTGG	chr1	100877840	-	0.515744	ttcg	tgg	tca	0.435268	1	0	1	43	565	0-25%
EXTL2-6	ENSG00000162694	EXTL2	6	7	Cell Surface Protein	GTCCATGGTGGACTTGCCCT	chr1	100877732	+	0.513451	agga	ggg	att	0.46875	1	0	2	75	695	0-25%
EXTL2-7	ENSG00000162694	EXTL2	7	7	Cell Surface Protein	AGTCCATGGTGGACTTGCCC	chr1	100877731	+	0.447572	aagg	tgg	gat	0.430769	1	0	1	88	643	0-25%
F11R-1	ENSG00000158769	F11R	1	7	Cell Surface Protein	GCCCAATGCCAGGGAGCCTA	chr1	161001352	+	0.513001	cact	agg	aga	0.449123	1	0	6	79	796	0-25%
F11R-2	ENSG00000158769	F11R	2	7	Cell Surface Protein	CACCTTCAAGTCCGTGACAC	chr1	161000719	-	0.574286	gtat	ggg	aag	0.49	1	0	0	41	434	25-50%
F11R-3	ENSG00000158769	F11R	3	7	Cell Surface Protein	CCGTGACACGGGAAGACACT	chr1	161000708	-	0.555045	aagt	ggg	aca	0.387352	1	0	0	12	316	25-50%
F11R-4	ENSG00000158769	F11R	4	7	Cell Surface Protein	TTCCCGTGTCACGGACTTGA	chr1	161000728	+	0.449075	tgtc	agg	tga	0.411429	1	0	0	15	238	25-50%
F11R-5	ENSG00000158769	F11R	5	7	Cell Surface Protein	CGGGTGACCTTCTTGCCAAC	chr1	161000745	-	0.419972	ggac	tgg	tat	0.430537	1	0	0	26	334	25-50%
F11R-6	ENSG00000158769	F11R	6	7	Cell Surface Protein	ACAGCTGTGAGGCACGGAAT	chr1	160999923	-	0.527847	gaat	ggg	tat	0.433333	1	0	0	113	2713	50-75%
F11R-7	ENSG00000158769	F11R	7	7	Cell Surface Protein	CGGGTGCTTTTGGGATTCGT	chr1	161000210	+	0.493007	ggca	agg	cat	0.388506	1	0	0	12	264	50-75%
F3-1	ENSG00000117525	F3	1	7	Cell Surface Protein	GTCGCTCGGACGCTCCTGCT	chr1	94541573	-	0.516758	cgcc	cgg	ctg	0.206471	1	0	0	11	176	0-25%
F3-2	ENSG00000117525	F3	2	7	Cell Surface Protein	CTCGGACGCTCCTGCTCGGC	chr1	94541569	-	0.237763	gtcg	tgg	gtc	0.315104	1	0	0	13	276	0-25%
F3-3	ENSG00000117525	F3	3	7	Cell Surface Protein	CCTTCACAATCTCGTCGGTG	chr1	94536100	+	0.65848	acat	agg	tca	0.225564	1	0	0	6	264	25-50%
F3-4	ENSG00000117525	F3	4	7	Cell Surface Protein	CAGGAGCGTCCGAGCGACGG	chr1	94541589	+	0.605202	cgag	cgg	tct	0.430005	1	0	0	8	174	0-25%
F3-5	ENSG00000117525	F3	5	7	Cell Surface Protein	TCCGAGCGACGGCGGTCTCG	chr1	94541597	+	0.526605	agcg	ggg	cgc	0.212245	1	0	0	2	58	0-25%
F3-6	ENSG00000117525	F3	6	7	Cell Surface Protein	GTCCGAGCGACGGCGGTCTC	chr1	94541596	+	0.3036	gagc	ggg	gcg	0.403361	1	0	0	6	57	0-25%
F3-7	ENSG00000117525	F3	7	7	Cell Surface Protein	CGTCCGAGCGACGGCGGTCT	chr1	94541595	+	0.248494	ggag	cgg	ggc	0.110486	1	0	0	1	29	0-25%
FAM171A1-1	ENSG00000148468	FAM171A1	1	7	Cell Surface Protein	CGCCGCCGCCCACTGACCTT	chr10	15370954	+	0.370309	gccc	ggg	ctc	0.466106	1	0	0	14	301	0-25%
FAM171A1-2	ENSG00000148468	FAM171A1	2	7	Cell Surface Protein	TGCACCTTTAACGTCACCTC	chr10	15284102	+	0.483283	gatg	tgg	agg	0.371429	1	0	1	25	392	0-25%
FAM171A1-3	ENSG00000148468	FAM171A1	3	7	Cell Surface Protein	GGCGACGCCATCAGTCCCCG	chr10	15283996	+	0.706969	taaa	agg	tgc	0.386029	1	0	0	5	193	0-25%
FAM171A1-4	ENSG00000148468	FAM171A1	4	7	Cell Surface Protein	TGGCACGTAGGCATGCTTCG	chr10	15283927	+	0.612421	agtt	agg	cgg	0.35	1	0	0	6	167	0-25%
FAM171A1-5	ENSG00000148468	FAM171A1	5	7	Cell Surface Protein	TCGATGAGCGCATCTGCTAC	chr10	15284054	+	0.545758	gatc	ggg	ctg	0.437267	1	0	0	6	108	0-25%
FAM171A1-6	ENSG00000148468	FAM171A1	6	7	Cell Surface Protein	GCCTTACCAGGTAACCGGAT	chr10	15283886	+	0.540499	gaac	tgg	ctt	0.422029	1	0	0	7	158	0-25%
FAM171A1-7	ENSG00000148468	FAM171A1	7	7	Cell Surface Protein	TGGAAGCCAATCCGGTTACC	chr10	15283881	-	0.51497	ccca	tgg	taa	0.424662	1	0	0	17	216	0-25%
FAM171A2-1	ENSG00000161682	FAM171A2	1	7	Cell Surface Protein	GCCTAGCCCCGCGATGCCGC	chr17	44363709	-	0.396604	cccg	cgg	cga	0.464286	1	1	1	18	264	0-25%
FAM171A2-2	ENSG00000161682	FAM171A2	2	7	Cell Surface Protein	GTCCTCATAGAGGATGAGCG	chr17	44359622	+	0.724516	ccag	tgg	ccg	0.466667	1	0	0	33	413	0-25%
FAM171A2-3	ENSG00000161682	FAM171A2	3	7	Cell Surface Protein	AGGTGCCCAAGCGATAACTG	chr17	44359992	+	0.682339	accc	agg	ggc	0.345369	1	0	0	27	407	0-25%
FAM171A2-4	ENSG00000161682	FAM171A2	4	7	Cell Surface Protein	GGTGCCCAAGCGATAACTGA	chr17	44359993	+	0.557838	ccca	ggg	gca	0.29697	1	0	0	17	280	0-25%
FAM171A2-5	ENSG00000161682	FAM171A2	5	7	Cell Surface Protein	CAGTTATCGCTTGGGCACCT	chr17	44359978	-	0.543882	ccct	ggg	tgc	0.344388	1	0	0	16	328	0-25%
FAM171A2-6	ENSG00000161682	FAM171A2	6	7	Cell Surface Protein	GAGCCTTACCGGGAGAGCCT	chr17	44359585	+	0.485728	gggg	agg	aga	0.470626	1	0	0	19	332	0-25%
FAM171A2-7	ENSG00000161682	FAM171A2	7	7	Cell Surface Protein	AACAGCCGCGCGAGGACGCT	chr17	44363689	+	0.328343	cggc	ggg	gcc	0.365501	1	0	0	4	106	0-25%
FAM174A-1	ENSG00000174132	FAM174A	1	7	Cell Surface Protein	TACTGGAATACTTACCTTCG	chr5	100562185	-	0.496017	aaac	agg	atg	0.458333	1	0	0	15	346	75-100%
FAM174A-2	ENSG00000174132	FAM174A	2	7	Cell Surface Protein	GTGGTCAGGACGGTCAGGTG	chr5	100535963	+	0.640416	cttc	agg	caa	0.494118	1	0	8	53	924	75-100%
FAM174A-3	ENSG00000174132	FAM174A	3	7	Cell Surface Protein	GGCAGCGGCGGTAATGTCCG	chr5	100535682	-	0.613746	cggt	tgg	tct	0.445714	1	0	0	8	173	25-50%
FAM174A-4	ENSG00000174132	FAM174A	4	7	Cell Surface Protein	GCGGTAATGTCCGTGGTCTA	chr5	100535675	-	0.497498	agcg	ggg	tca	0.278293	1	0	0	3	83	25-50%
FAM174A-5	ENSG00000174132	FAM174A	5	7	Cell Surface Protein	GGCGGTAATGTCCGTGGTCT	chr5	100535676	-	0.348413	cagc	agg	gtc	0.325	1	0	0	8	153	25-50%
FAM174A-6	ENSG00000174132	FAM174A	6	7	Cell Surface Protein	GACGGACGATCACGGAGGGA	chr5	100535821	+	0.580983	ttga	agg	ccg	0.43875	1	0	0	11	215	50-75%
FAM174A-7	ENSG00000174132	FAM174A	7	7	Cell Surface Protein	CGCGGTGCTGGTGTACTTCG	chr5	100535944	+	0.483076	gcgg	tgg	tca	0.47929	1	0	0	12	118	50-75%
FAS-1	ENSG00000026103	FAS	1	7	Cell Surface Protein	GATTGCTCAACAACCATGCT	chr10	88990877	+	0.571423	ggag	ggg	cat	0.429688	1	0	3	35	474	0-25%
FAS-2	ENSG00000026103	FAS	2	7	Cell Surface Protein	GGATTGCTCAACAACCATGC	chr10	88990876	+	0.498974	cgga	tgg	gca	0.465839	1	0	1	43	373	0-25%
FAS-3	ENSG00000026103	FAS	3	7	Cell Surface Protein	ATGTGAACATGGAATCATCA	chr10	89010554	+	0.586677	ctag	agg	aat	0.420918	1	0	7	146	1597	25-50%
FAS-4	ENSG00000026103	FAS	4	7	Cell Surface Protein	GTTTGGTTTACATCTGCACT	chr10	89008932	-	0.562841	aaaa	tgg	tat	0.461538	1	0	7	87	1021	25-50%
FAS-5	ENSG00000026103	FAS	5	7	Cell Surface Protein	GTGACTGACATCAACTCCAA	chr10	89003092	+	0.656511	ccaa	ggg	att	0.444853	1	1	2	70	822	0-25%
FAS-6	ENSG00000026103	FAS	6	7	Cell Surface Protein	GGAGTTGATGTCAGTCACTT	chr10	89003076	-	0.509736	cctt	ggg	cat	0.465417	1	1	5	78	916	0-25%
FAS-7	ENSG00000026103	FAS	7	7	Cell Surface Protein	GTGTAACATACCTGGAGGAC	chr10	89003187	-	0.489937	tttt	agg	gct	0.397059	1	0	1	37	743	0-25%
FAT1-1	ENSG00000083857	FAT1	1	7	Cell Surface Protein	TTCCCGACAGTTAAGCAATG	chr4	186709826	-	0.723291	caga	ggg	aga	0.458824	1	0	1	17	424	0-25%
FAT1-2	ENSG00000083857	FAT1	2	7	Cell Surface Protein	TGCCCAAATGTTGTAGATTA	chr4	186636233	-	0.30196	cctc	agg	cag	0.487639	1	0	4	78	953	25-50%
FAT1-3	ENSG00000083857	FAT1	3	7	Cell Surface Protein	AGCGCCACGGATGCAGACAT	chr4	186709296	-	0.648919	agtc	agg	aac	0.284375	1	0	0	18	288	0-25%
FAT1-4	ENSG00000083857	FAT1	4	7	Cell Surface Protein	GAAATCCTCGCTGCGGACCG	chr4	186709149	-	0.592738	gatg	tgg	cat	0.381333	1	0	0	6	118	0-25%
FAT1-5	ENSG00000083857	FAT1	5	7	Cell Surface Protein	TTTACATTACACATCCAGCG	chr4	186709628	-	0.646427	ggtg	tgg	gaa	0.342857	1	0	0	23	540	0-25%
FAT1-6	ENSG00000083857	FAT1	6	7	Cell Surface Protein	GGAGGCGCGAACAAAGGTCA	chr4	186709423	-	0.625261	atgt	ggg	tgc	0.436975	1	0	0	15	417	0-25%
FAT1-7	ENSG00000083857	FAT1	7	7	Cell Surface Protein	TAATGTGGAGGCGCGAACAA	chr4	186709429	-	0.599994	atac	agg	tca	0.406154	1	0	0	10	184	0-25%
FGFRL1-1	ENSG00000127418	FGFRL1	1	7	Cell Surface Protein	TGTGAAGCGCGGTCGTGCTG	chr4	1023815	-	0.489649	gctg	cgg	ggt	0.232988	1	0	0	12	197	25-50%
FGFRL1-2	ENSG00000127418	FGFRL1	2	7	Cell Surface Protein	CTTGGAACGGGTCCGCTCTG	chr4	1024309	-	0.446503	cggg	tgg	gaa	0.401739	1	0	0	10	230	25-50%
FGFRL1-3	ENSG00000127418	FGFRL1	3	7	Cell Surface Protein	CGACTAACCCAGCACGACGA	chr4	1022465	-	0.655657	gcag	ggg	tgt	0.192308	1	0	0	1	64	0-25%
FGFRL1-4	ENSG00000127418	FGFRL1	4	7	Cell Surface Protein	GCCGCTGACCATGTGGACCA	chr4	1022312	+	0.627016	cgcc	agg	atg	0.453968	1	0	0	44	435	0-25%
FGFRL1-5	ENSG00000127418	FGFRL1	5	7	Cell Surface Protein	GCGGCGGGTCCCCCTCCACT	chr4	1022280	-	0.549762	agcg	ggg	cac	0.477551	1	0	0	29	323	0-25%
FGFRL1-6	ENSG00000127418	FGFRL1	6	7	Cell Surface Protein	CAACTACACCCTCGTCGTGC	chr4	1022468	+	0.37399	gcgt	tgg	gtt	0.412698	1	0	0	6	122	0-25%
FGFRL1-7	ENSG00000127418	FGFRL1	7	7	Cell Surface Protein	GTCCACATGGTCAGCGGCGG	chr4	1022296	-	0.342122	cttg	cgg	gtc	0.435556	1	0	0	19	295	0-25%
FKRP-1	ENSG00000181027	FKRP	1	7	Cell Surface Protein	GGCAGCGGGTGAGCCGCATG	chr19	46755451	-	0.55149	gcct	ggg	ccg	0.421542	1	0	4	47	612	0-25%
FKRP-2	ENSG00000181027	FKRP	2	7	Cell Surface Protein	TACTAGGGCCACAAACTCGG	chr19	46755819	-	0.69311	cagg	tgg	cca	0.47619	1	0	0	17	278	0-25%
FKRP-3	ENSG00000181027	FKRP	3	7	Cell Surface Protein	GCAGCGCCAGACGCACGTTG	chr19	46755742	-	0.652394	tgga	ggg	atg	0.204545	1	0	0	9	159	0-25%
FKRP-4	ENSG00000181027	FKRP	4	7	Cell Surface Protein	CGCACCAGGACGGTGACACG	chr19	46755593	-	0.584941	ctcc	ggg	gcc	0.299825	1	0	0	9	145	0-25%
FKRP-5	ENSG00000181027	FKRP	5	7	Cell Surface Protein	CACGTAGGTCTCCGGGCGCG	chr19	46755795	-	0.568592	tggc	agg	ctg	0.241569	1	0	0	5	127	0-25%
FKRP-6	ENSG00000181027	FKRP	6	7	Cell Surface Protein	ATGCCTCGAACTCCCGCACC	chr19	46755607	-	0.546564	tcaa	agg	acg	0.465417	1	0	0	31	760	0-25%
FKRP-7	ENSG00000181027	FKRP	7	7	Cell Surface Protein	CCGCACCAGGACGGTGACAC	chr19	46755594	-	0.482021	actc	ggg	ggc	0.360902	1	0	0	17	287	0-25%
FN1-1	ENSG00000115414	FN1	1	7	Cell Surface Protein	GCAGACCACATCGAGCGGTG	chr2	215428178	-	0.696812	ctgt	agg	cac	0.376071	1	0	0	9	279	0-25%
FN1-2	ENSG00000115414	FN1	2	7	Cell Surface Protein	AAATAGGGCTACTCACCGAC	chr2	215420672	+	0.606785	aggg	ggg	atc	0.342857	1	0	0	6	238	0-25%
FN1-3	ENSG00000115414	FN1	3	7	Cell Surface Protein	CCTATGTGGTCGGAGAAACG	chr2	215430801	-	0.623464	actt	tgg	gag	0.409091	1	0	0	16	238	0-25%
FN1-4	ENSG00000115414	FN1	4	7	Cell Surface Protein	GTACCGCATTGGAGATCAGT	chr2	215422188	-	0.605024	tcat	ggg	ata	0.393939	1	0	0	8	215	0-25%
FN1-5	ENSG00000115414	FN1	5	7	Cell Surface Protein	AACTGCGAGAGTAAACCTGA	chr2	215434699	-	0.6684	tttt	agg	taa	0.436508	1	0	0	30	516	0-25%
FN1-6	ENSG00000115414	FN1	6	7	Cell Surface Protein	CATACCTCGAAGCTGCGAGT	chr2	215422101	+	0.623155	ccag	agg	caa	0.393277	1	0	0	14	163	0-25%
FN1-7	ENSG00000115414	FN1	7	7	Cell Surface Protein	AGCTGCACGAACATCGGTGA	chr2	215425269	+	0.539663	aaac	agg	ggc	0.357143	1	0	0	10	206	0-25%
FRAS1-1	ENSG00000138759	FRAS1	1	7	Cell Surface Protein	AAAAAAGCCTGACCACGGTA	chr4	78446879	+	0.614853	tgac	ggg	cac	0.405134	1	0	0	34	587	25-50%
FRAS1-2	ENSG00000138759	FRAS1	2	7	Cell Surface Protein	TCCCGGTGCTCGATGATACC	chr4	78421863	-	0.376991	gtgg	tgg	gag	0.449123	1	0	0	6	109	25-50%
FRAS1-3	ENSG00000138759	FRAS1	3	7	Cell Surface Protein	ACCACGTGTATATGTGACCG	chr4	78266879	+	0.735813	ctgc	ggg	tga	0.42	1	0	0	11	198	0-25%
FRAS1-4	ENSG00000138759	FRAS1	4	7	Cell Surface Protein	AGAATGACCTACCGCCAACA	chr4	78066010	-	0.646903	gtaa	agg	aat	0.332386	1	0	0	20	321	0-25%
FRAS1-5	ENSG00000138759	FRAS1	5	7	Cell Surface Protein	TAGAAGCCGTCCCCACAGGT	chr4	78286498	-	0.673269	ttgg	agg	cac	0.354545	1	0	0	23	423	0-25%
FRAS1-6	ENSG00000138759	FRAS1	6	7	Cell Surface Protein	CTTGTTTGGATCTCGGCAGG	chr4	78369887	-	0.635964	gaac	agg	tac	0.454942	1	0	0	22	412	0-25%
FRAS1-7	ENSG00000138759	FRAS1	7	7	Cell Surface Protein	AGTGGAGCAGCTGTCTGACG	chr4	78318907	+	0.603699	tgca	tgg	gca	0.401786	1	0	0	45	708	0-25%
FZD4-1	ENSG00000174804	FZD4	1	7	Cell Surface Protein	TGCCGCCGCATGGGCCAATG	chr11	86952413	+	0.62615	caca	ggg	atg	0.375977	1	0	0	9	206	0-25%
FZD4-2	ENSG00000174804	FZD4	2	7	Cell Surface Protein	ACGCTGTGAACCCGTCCTGA	chr11	86952360	-	0.574462	agag	agg	aat	0.181818	1	0	0	5	143	0-25%
FZD4-3	ENSG00000174804	FZD4	3	7	Cell Surface Protein	ATGCCGCCGCATGGGCCAAT	chr11	86952412	+	0.355236	acac	ggg	gat	0.461842	1	0	0	8	145	0-25%
FZD4-4	ENSG00000174804	FZD4	4	7	Cell Surface Protein	TGCCCTCACCGGGTTCGTGG	chr11	86951583	-	0.618057	tcga	tgg	ctc	0.255072	1	0	0	8	323	50-75%
FZD4-5	ENSG00000174804	FZD4	5	7	Cell Surface Protein	AGCCACCACGAACCCGGTGA	chr11	86951592	+	0.587848	gggg	ggg	cat	0.392982	1	0	0	13	246	50-75%
FZD4-6	ENSG00000174804	FZD4	6	7	Cell Surface Protein	CGATGCCCTCACCGGGTTCG	chr11	86951586	-	0.468688	atct	tgg	tgg	0.4875	1	0	0	3	89	50-75%
FZD4-7	ENSG00000174804	FZD4	7	7	Cell Surface Protein	CGGTGAGGGCATCGAGATTT	chr11	86951606	+	0.215134	aacc	tgg	ttt	0.473846	1	0	0	19	259	50-75%
GABRB3-1	ENSG00000166206	GABRB3	1	7	Cell Surface Protein	GTGTGCTGCGCCCAGAGGTA	chr15	26772881	-	0.550397	tgtg	ggg	tcg	0.396897	1	0	6	86	3603	0-25%
GABRB3-2	ENSG00000166206	GABRB3	2	7	Cell Surface Protein	CCACCCGCGACCCTACCTCT	chr15	26772882	+	0.524932	cggc	ggg	cgc	0.446875	1	0	2	18	549	0-25%
GABRB3-3	ENSG00000166206	GABRB3	3	7	Cell Surface Protein	CCTCACGCTTGACAATCGAG	chr15	26621442	-	0.706085	tcaa	tgg	ctg	0.321429	1	0	0	8	137	0-25%
GABRB3-4	ENSG00000166206	GABRB3	4	7	Cell Surface Protein	CGCCTAAGACCCGACTTCGG	chr15	26772684	-	0.653236	catt	ggg	taa	0.214823	1	0	0	2	47	0-25%
GABRB3-5	ENSG00000166206	GABRB3	5	7	Cell Surface Protein	GTTCATCCCCACGCAGACCG	chr15	26772459	+	0.610447	cgat	ggg	gac	0.411189	1	0	0	9	205	0-25%
GABRB3-6	ENSG00000166206	GABRB3	6	7	Cell Surface Protein	TTCATCCCCACGCAGACCGG	chr15	26772460	+	0.599816	gatg	ggg	acc	0.477941	1	0	0	25	268	0-25%
GABRB3-7	ENSG00000166206	GABRB3	7	7	Cell Surface Protein	TCGCCTAAGACCCGACTTCG	chr15	26772685	-	0.599501	acat	ggg	gta	0.207059	1	0	0	0	47	0-25%
GALNT1-1	ENSG00000141429	GALNT1	1	7	Cell Surface Protein	AAAGGCCTTTTCAAAAAGTC	chr18	35683391	-	0.383758	ctct	tgg	aaa	0.497331	1	0	11	227	2722	25-50%
GALNT1-2	ENSG00000141429	GALNT1	2	7	Cell Surface Protein	TGACAAATTAATTACCTGAC	chr18	35687183	-	0.534328	tgtc	agg	aag	0.415225	1	0	6	103	1279	50-75%
GALNT1-3	ENSG00000141429	GALNT1	3	7	Cell Surface Protein	ATCCCACTGTACACTCACAA	chr18	35683543	-	0.61136	agcc	tgg	gca	0.462222	1	1	11	112	1303	25-50%
GALNT1-4	ENSG00000141429	GALNT1	4	7	Cell Surface Protein	CTCACAATGGGCATCCAGGA	chr18	35683530	-	0.605417	taca	agg	tga	0.430769	1	2	7	63	778	25-50%
GALNT1-5	ENSG00000141429	GALNT1	5	7	Cell Surface Protein	TCCTCTTTAGGAATGACGAC	chr18	35663682	-	0.551843	ttga	tgg	ttt	0.43771	1	0	0	33	520	0-25%
GALNT1-6	ENSG00000141429	GALNT1	6	7	Cell Surface Protein	ACAATCACCACACTTGTTGT	chr18	35677626	-	0.444097	gaaa	agg	aag	0.372422	1	0	0	54	783	0-25%
GALNT1-7	ENSG00000141429	GALNT1	7	7	Cell Surface Protein	ACCAGTTCATGTAATTCGAA	chr18	35683452	+	0.553344	aagt	tgg	aac	0.461538	1	0	0	37	586	25-50%
GDF15-1	ENSG00000130513	GDF15	1	7	Cell Surface Protein	GCCGGATCCCAGCCGCACTG	chr19	18388284	-	0.545723	ggcc	tgg	gaa	0.476471	1	0	3	25	415	25-50%
GDF15-2	ENSG00000130513	GDF15	2	7	Cell Surface Protein	CTGTCTTCCCACAGTGCGGC	chr19	18388287	+	0.306289	ctat	tgg	gat	0.454327	1	0	5	89	909	25-50%
GDF15-3	ENSG00000130513	GDF15	3	7	Cell Surface Protein	CGCGCGTCGCTGGAAGACCT	chr19	18388672	+	0.525716	ggtc	ggg	ctg	0.249601	1	0	0	3	91	50-75%
GDF15-4	ENSG00000130513	GDF15	4	7	Cell Surface Protein	GCACACGGTCCGCGCGTCGC	chr19	18388662	+	0.434547	gtct	tgg	aag	0.285714	1	0	0	10	108	50-75%
GDF15-5	ENSG00000130513	GDF15	5	7	Cell Surface Protein	AGAGTTGCGGAAACGCTACG	chr19	18386366	+	0.76559	tccg	agg	acc	0.446875	1	0	0	1	125	0-25%
GDF15-6	ENSG00000130513	GDF15	6	7	Cell Surface Protein	ACTCCAGATTCCGAGAGTTG	chr19	18386353	+	0.601201	gaag	cgg	aaa	0.492308	1	0	0	21	461	0-25%
GDF15-7	ENSG00000130513	GDF15	7	7	Cell Surface Protein	GCTACGAGGACCTGCTAACC	chr19	18386380	+	0.537734	aaac	agg	ctg	0.375	1	0	0	11	147	0-25%
GLG1-1	ENSG00000090863	GLG1	1	7	Cell Surface Protein	TCGCCGCGGACTCAAGATGG	chr16	74607092	-	0.653807	gagc	cgg	cgt	0.378788	1	0	0	6	99	0-25%
GLG1-2	ENSG00000090863	GLG1	2	7	Cell Surface Protein	GTAAGTGCTTCTCGACACTG	chr16	74493139	+	0.735722	ggtt	agg	aaa	0.304511	1	0	0	27	429	25-50%
GLG1-3	ENSG00000090863	GLG1	3	7	Cell Surface Protein	GAATGTGCTGATGAACCGGT	chr16	74503722	-	0.620792	taaa	tgg	aaa	0.366667	1	0	0	29	353	0-25%
GLG1-4	ENSG00000090863	GLG1	4	7	Cell Surface Protein	AGTCTTCCATCAACATGCGT	chr16	74491165	+	0.657086	gaaa	cgg	taa	0.428571	1	0	0	30	579	25-50%
GLG1-5	ENSG00000090863	GLG1	5	7	Cell Surface Protein	GAGGATGTTCCGCTTGTCGG	chr16	74607053	-	0.617234	tacg	cgg	cgc	0.432	1	0	0	6	125	0-25%
GLG1-6	ENSG00000090863	GLG1	6	7	Cell Surface Protein	TGGCGGCGTGTGGACGTGTA	chr16	74607075	-	0.521611	aaga	cgg	agg	0.255979	1	0	0	15	283	0-25%
GLG1-7	ENSG00000090863	GLG1	7	7	Cell Surface Protein	AGCCTGGCTTCACGCGATCG	chr16	74493013	+	0.572156	ggag	cgg	aag	0.0990476	1	0	0	14	117	25-50%
GLMP-1	ENSG00000198715	GLMP	1	7	Cell Surface Protein	CACCGGCCGTCTTCCAGGTC	chr1	156294016	-	0.425723	tatg	agg	ctt	0.4225	1	0	3	24	359	25-50%
GLMP-2	ENSG00000198715	GLMP	2	7	Cell Surface Protein	CATCGACGATGAATATGCAC	chr1	156294033	-	0.653943	actc	cgg	ccg	0.372359	1	0	0	9	156	0-25%
GLMP-3	ENSG00000198715	GLMP	3	7	Cell Surface Protein	CGGTGCATATTCATCGTCGA	chr1	156294045	+	0.61186	cggc	tgg	agt	0.10301	1	0	0	1	54	0-25%
GLMP-4	ENSG00000198715	GLMP	4	7	Cell Surface Protein	ATATGCACCGGCCGTCTTCC	chr1	156294021	-	0.37337	atga	agg	tca	0.352083	1	0	0	2	150	0-25%
GLMP-5	ENSG00000198715	GLMP	5	7	Cell Surface Protein	GCGGGCCTTAATTTATGGAC	chr1	156293052	+	0.548167	gaga	tgg	tac	0.30543	1	0	0	11	165	75-100%
GLMP-6	ENSG00000198715	GLMP	6	7	Cell Surface Protein	AGAGAGCGGGCCTTAATTTA	chr1	156293047	+	0.163928	ctcc	tgg	act	0.343636	1	0	0	25	424	75-100%
GLMP-7	ENSG00000198715	GLMP	7	7	Cell Surface Protein	CCCTGACTGCCCCTCAATGC	chr1	156294066	-	0.411978	aggg	agg	agc	0.487013	1	0	4	89	1041	0-25%
GNPTG-1	ENSG00000090581	GNPTG	1	7	Cell Surface Protein	CCGCTGCGGCGCGATGGCGG	chr16	1351968	+	0.22787	gcgg	cgg	ggc	0.229665	1	0	0	25	332	0-25%
GNPTG-2	ENSG00000090581	GNPTG	2	7	Cell Surface Protein	CCGAGCGCACGCTTACCTGG	chr16	1362532	-	0.65714	cacc	ggg	gtg	0.392857	1	0	0	10	157	50-75%
GNPTG-3	ENSG00000090581	GNPTG	3	7	Cell Surface Protein	GGCTGCTCACCCAAACGCGT	chr16	1352151	-	0.448479	gcga	tgg	gct	0.35	1	0	0	10	124	0-25%
GNPTG-4	ENSG00000090581	GNPTG	4	7	Cell Surface Protein	CCTCTTGGCCTGGAGGCGAC	chr16	1352269	-	0.420934	gatc	tgg	cct	0.486957	1	0	0	30	560	0-25%
GNPTG-5	ENSG00000090581	GNPTG	5	7	Cell Surface Protein	GTGGAGGAGCCCAACGCGTT	chr16	1352152	+	0.326891	ggtg	tgg	gtg	0.39095	1	0	0	19	372	0-25%
GNPTG-6	ENSG00000090581	GNPTG	6	7	Cell Surface Protein	CCGAGAGCCCGAGGAGCAAC	chr16	1351993	-	0.317801	ccgg	agg	agc	0.5	1	0	0	23	410	0-25%
GNPTG-7	ENSG00000090581	GNPTG	7	7	Cell Surface Protein	TTCCGCTGGAACGCCTACAG	chr16	1361939	+	0.635872	gacc	tgg	gat	0.344697	1	0	0	7	213	25-50%
GPC1-1	ENSG00000063660	GPC1	1	7	Cell Surface Protein	CCGGCCCCGCCATGGAGCTC	chr2	240435923	+	0.342651	gccg	cgg	gcc	0.465341	1	1	5	66	645	0-25%
GPC1-2	ENSG00000063660	GPC1	2	7	Cell Surface Protein	GATCCGCAGGTGCTCACCTG	chr2	240459028	-	0.533728	gaca	tgg	gga	0.433884	1	0	6	38	605	0-25%
GPC1-3	ENSG00000063660	GPC1	3	7	Cell Surface Protein	GCTGTACACGCAGAACGCGA	chr2	240462276	+	0.668096	gaga	ggg	cct	0.495918	1	0	0	4	103	0-25%
GPC1-4	ENSG00000063660	GPC1	4	7	Cell Surface Protein	ACCTGCTGAACGACTCGGAG	chr2	240462218	+	0.621599	cagc	cgg	acg	0.419048	1	0	0	10	227	0-25%
GPC1-5	ENSG00000063660	GPC1	5	7	Cell Surface Protein	CTGCGTGTACAGCTCTCCGA	chr2	240462255	-	0.574713	cgtt	agg	cgc	0.407607	1	0	0	7	214	0-25%
GPC1-6	ENSG00000063660	GPC1	6	7	Cell Surface Protein	GCGCGGTCTCCAGCTCGGCA	chr2	240459110	-	0.546423	cgga	tgg	ctg	0.404082	1	0	0	22	307	0-25%
GPC1-7	ENSG00000063660	GPC1	7	7	Cell Surface Protein	CCGCCAGATCTACGGAGCCA	chr2	240436038	+	0.543246	aggt	agg	gct	0.409091	1	0	0	16	182	0-25%
GPC4-1	ENSG00000076716	GPC4	1	7	Cell Surface Protein	CCCTCCACGAGATCAACGGT	chrX	133414805	-	0.697561	gccc	agg	tgg	0.218182	1	0	0	8	126	0-25%
GPC4-2	ENSG00000076716	GPC4	2	7	Cell Surface Protein	CGACGTCTTTACGTGTCCAA	chrX	133414848	-	0.588179	agtg	agg	ctt	0.22028	1	0	0	4	61	0-25%
GPC4-3	ENSG00000076716	GPC4	3	7	Cell Surface Protein	CTACCGTTGATCTCGTGGAG	chrX	133414817	+	0.529927	ccac	ggg	ggc	0.449123	1	0	0	7	114	0-25%
GPC4-4	ENSG00000076716	GPC4	4	7	Cell Surface Protein	AGAGTTGAAACGTTACTACG	chrX	133324406	-	0.778933	tcgt	tgg	tgg	0.463235	1	0	0	11	250	25-50%
GPC4-5	ENSG00000076716	GPC4	5	7	Cell Surface Protein	TTGCGAGGGACATCTCCGAA	chrX	133324254	+	0.667241	caat	ggg	ctt	0.293575	1	0	0	6	149	25-50%
GPC4-6	ENSG00000076716	GPC4	6	7	Cell Surface Protein	GTTGAAACGTTACTACGTGG	chrX	133324403	-	0.661368	taga	tgg	gaa	0.284257	1	0	0	10	170	25-50%
GPC4-7	ENSG00000076716	GPC4	7	7	Cell Surface Protein	TTGAAACGTTACTACGTGGT	chrX	133324402	-	0.627652	agag	ggg	aaa	0.439349	1	0	0	24	279	25-50%
GPI-1	ENSG00000105220	GPI	1	7	Cell Surface Protein	AGTCACCGCTCCGGACACGC	chr19	34377503	-	0.638901	ttcc	tgg	cac	0.369231	1	0	0	15	217	0-25%
GPI-2	ENSG00000105220	GPI	2	7	Cell Surface Protein	CGTGCAGCACGGCTCGACCC	chr19	34368583	-	0.469007	gcca	tgg	gga	0.336898	1	0	0	8	155	0-25%
GPI-3	ENSG00000105220	GPI	3	7	Cell Surface Protein	GTTGCAGACCTTTACTACCC	chr19	34378942	+	0.608221	tttg	agg	aga	0.329558	1	0	0	26	329	25-50%
GPI-4	ENSG00000105220	GPI	4	7	Cell Surface Protein	TGGCATTGGCGGCTCCGACC	chr19	34377580	+	0.483532	acat	tgg	tga	0.294141	1	0	0	7	268	25-50%
GPI-5	ENSG00000105220	GPI	5	7	Cell Surface Protein	GGTTCTTGGAGTAATCCACC	chr19	34366379	-	0.671353	acca	agg	ata	0.470588	1	0	0	27	488	0-25%
GPI-6	ENSG00000105220	GPI	6	7	Cell Surface Protein	AATCCACCAGGATATGCCCA	chr19	34366367	-	0.656654	gagt	tgg	ttg	0.39	1	0	0	48	672	0-25%
GPI-7	ENSG00000105220	GPI	7	7	Cell Surface Protein	GGGTCGAGCCGTGCTGCACG	chr19	34368597	+	0.595875	ccca	tgg	ctc	0.357732	1	0	0	11	164	0-25%
GPR107-1	ENSG00000148358	GPR107	1	7	Cell Surface Protein	TCCAAACAGTACTCACATCA	chr9	130090981	-	0.579947	aatc	agg	ctg	0.420918	1	0	2	73	943	25-50%
GPR107-2	ENSG00000148358	GPR107	2	7	Cell Surface Protein	CATCATCATAGAGTCCACCG	chr9	130104455	+	0.833657	ccta	agg	agg	0.343774	1	0	0	17	277	50-75%
GPR107-3	ENSG00000148358	GPR107	3	7	Cell Surface Protein	TAGTTTACCGTCGTTTTCGA	chr9	130092371	-	0.513617	gaaa	agg	ata	0.438312	1	0	0	7	131	50-75%
GPR107-4	ENSG00000148358	GPR107	4	7	Cell Surface Protein	AGGGCTTCCCTATCGAAGGC	chr9	130100669	+	0.375297	tccc	tgg	gct	0.328217	1	0	0	24	346	50-75%
GPR107-5	ENSG00000148358	GPR107	5	7	Cell Surface Protein	GAAGGTGACCAACGGCTCCG	chr9	130135082	+	0.65239	tcaa	tgg	agc	0.4	1	0	0	12	242	75-100%
GPR107-6	ENSG00000148358	GPR107	6	7	Cell Surface Protein	CGTCCATCACCTGGCACTCA	chr9	130054067	+	0.508659	gccg	agg	taa	0.401042	1	0	3	39	559	0-25%
GPR107-7	ENSG00000148358	GPR107	7	7	Cell Surface Protein	TGATGGCTTTTCTTCTTACC	chr9	130076456	+	0.500824	agaa	tgg	tga	0.488889	1	0	9	170	2101	0-25%
GRN-1	ENSG00000030582	GRN	1	7	Cell Surface Protein	CCAGCTCACCAGGGTCCACA	chr17	44349167	-	0.556715	ccac	tgg	tct	0.45	1	0	6	99	1230	0-25%
GRN-2	ENSG00000030582	GRN	2	7	Cell Surface Protein	TCCGAGCAGCAGACAGCCTG	chr17	44352013	-	0.538523	gtgg	ggg	ggt	0.40625	1	0	4	76	1050	50-75%
GRN-3	ENSG00000030582	GRN	3	7	Cell Surface Protein	ATCGACCATAACACAGCACG	chr17	44350292	-	0.671811	agcc	tgg	aga	0.382041	1	0	0	5	156	0-25%
GRN-4	ENSG00000030582	GRN	4	7	Cell Surface Protein	ATCGCCCGTCTGCACTGCAG	chr17	44349715	-	0.548138	cagg	tgg	aag	0.183258	1	0	0	83	0	0-25%
GRN-5	ENSG00000030582	GRN	5	7	Cell Surface Protein	CGGTCATGTGTCCGGACGCA	chr17	44350721	+	0.56558	agct	cgg	tcc	0.348416	1	0	0	2	104	25-50%
GRN-6	ENSG00000030582	GRN	6	7	Cell Surface Protein	GGGCACCGGGACCGTGCGTC	chr17	44350721	-	0.456124	atca	cgg	aca	0.218487	1	0	0	18	259	25-50%
GRN-7	ENSG00000030582	GRN	7	7	Cell Surface Protein	TGTGTCCGGACGCACGGTCC	chr17	44350727	+	0.448573	gtca	cgg	tgc	0.339394	1	0	0	4	136	25-50%
HEG1-1	ENSG00000173706	HEG1	1	7	Cell Surface Protein	CTTTTCCGTTTACAGTCGCT	chr3	125013987	-	0.497604	ttgg	ggg	att	0.372885	1	0	0	23	436	25-50%
HEG1-2	ENSG00000173706	HEG1	2	7	Cell Surface Protein	GCTTTTCCGTTTACAGTCGC	chr3	125013988	-	0.332959	tttg	tgg	gat	0.326262	1	0	0	17	247	25-50%
HEG1-3	ENSG00000173706	HEG1	3	7	Cell Surface Protein	GTGAACCCTTGTCTTCACAA	chr3	125010523	-	0.695628	tgct	tgg	cga	0.417515	1	1	5	109	0	50-75%
HEG1-4	ENSG00000173706	HEG1	4	7	Cell Surface Protein	CCTGCAGTGGTAGCCACGGC	chr3	125010491	+	0.472038	ggca	tgg	tgt	0.488889	1	0	4	62	775	50-75%
HEG1-5	ENSG00000173706	HEG1	5	7	Cell Surface Protein	AGCCAGGCGCCGCGACACAG	chr3	125055616	-	0.58558	cctg	cgg	gga	0.492188	1	0	0	17	493	0-25%
HEG1-6	ENSG00000173706	HEG1	6	7	Cell Surface Protein	GGAGGGTCCCCGCTGTGTCG	chr3	125055618	+	0.543372	ggcc	cgg	cgc	0.381111	1	0	0	27	343	0-25%
HEG1-7	ENSG00000173706	HEG1	7	7	Cell Surface Protein	GTCAAAGATCGCAGCGTTCT	chr3	125021019	+	0.432215	gacc	cgg	gcc	0.393939	1	0	0	19	739	0-25%
HFE-1	ENSG00000010704	HFE	1	7	Cell Surface Protein	GTGTTTCCACCATACCTTGT	chr6	26091586	-	0.425399	aagt	tgg	tcc	0.445055	1	0	4	37	732	50-75%
HFE-2	ENSG00000010704	HFE	2	7	Cell Surface Protein	CCCGTACTTCCAGTAGCCCT	chr6	26091372	-	0.593782	cata	cgg	tac	0.364796	1	0	0	18	356	25-50%
HFE-3	ENSG00000010704	HFE	3	7	Cell Surface Protein	CCGAGGGCTACTGGAAGTAC	chr6	26091383	+	0.559744	agta	ggg	tat	0.452174	1	0	0	15	326	25-50%
HFE-4	ENSG00000010704	HFE	4	7	Cell Surface Protein	TGATCATGAGAGTCGCCGTG	chr6	26090962	+	0.694937	tcta	tgg	agc	0.346749	1	0	1	9	216	0-25%
HFE-5	ENSG00000010704	HFE	5	7	Cell Surface Protein	CCGCGGTCTGCAAAAGCATC	chr6	26087477	-	0.447111	agga	agg	agg	0.180055	1	0	0	4	188	0-25%
HFE-6	ENSG00000010704	HFE	6	7	Cell Surface Protein	TTTGCAGACCGCGGTCCTGC	chr6	26087497	+	0.306557	tgct	agg	ggc	0.342857	1	0	0	13	333	0-25%
HFE-7	ENSG00000010704	HFE	7	7	Cell Surface Protein	CAAGGCCCGACACCGTAGAG	chr6	26092734	-	0.637814	agtt	tgg	tca	0.316522	1	0	0	6	149	50-75%
HLA-A-1	ENSG00000206503	HLA-A	1	6	Cell Surface Protein	GGCGCCATGACGGCCATCCT	chr6	29942552	-	0.454986	tcgg	cgg	cgt	0.488688	1	0	1	25	287	0-25%
HLA-A-2	ENSG00000206503	HLA-A	2	6	Cell Surface Protein	TACCGGCAGGACGCCTACGA	chr6	29943348	+	0.631606	cggg	cgg	caa	0.108642	1	0	0	0	45	25-50%
HLA-A-3	ENSG00000206503	HLA-A	3	6	Cell Surface Protein	CGGCTCCATCCTCTGGCTCG	chr6	29942878	-	0.661266	cccg	cgg	cgt	0.461176	1	0	2	51	672	0-25%
HLA-A-4	ENSG00000206503	HLA-A	4	6	Cell Surface Protein	ACAGCGACGCCGCGAGCCAG	chr6	29942880	+	0.596213	ttcg	agg	atg	0.409091	1	0	3	12	217	0-25%
HLA-A-5	ENSG00000206503	HLA-A	5	6	Cell Surface Protein	GGGCCCCCGAGAGTAGCAGG	chr6	29942584	-	0.650172	gcca	agg	agg	0.485911	1	2	9	59	715	0-25%
HLA-A-6	ENSG00000206503	HLA-A	6	6	Cell Surface Protein	CCCTCCTCCTGCTACTCTCG	chr6	29942591	+	0.492312	cgaa	ggg	gcc	0.493469	1	2	12	139	1601	0-25%
HLA-B-1	ENSG00000234745	HLA-B	1	7	Cell Surface Protein	GGGCGCCATGACCAGCATCT	chr6	31357156	+	0.57458	ttcg	cgg	cgt	0.497608	1	1	2	43	546	0-25%
HLA-B-2	ENSG00000234745	HLA-B	2	7	Cell Surface Protein	GCATGTACGGCTGCGACGTG	chr6	31356406	-	0.554832	caga	ggg	ccg	0.381818	1	0	0	2	100	25-50%
HLA-B-3	ENSG00000234745	HLA-B	3	7	Cell Surface Protein	CGTCGCAGCCGTACATGCTC	chr6	31356422	+	0.450279	ccca	tgg	agg	0.454545	1	0	0	3	77	25-50%
HLA-B-4	ENSG00000234745	HLA-B	4	7	Cell Surface Protein	AGCATGTACGGCTGCGACGT	chr6	31356407	-	0.418615	ccag	ggg	gcc	0.482576	1	0	0	1	78	25-50%
HLA-B-5	ENSG00000234745	HLA-B	5	7	Cell Surface Protein	GAGCAGCAGGAGGACGGTTC	chr6	31357135	+	0.329393	ccga	ggg	gcg	0.428571	1	4	11	73	966	0-25%
HLA-B-6	ENSG00000234745	HLA-B	6	7	Cell Surface Protein	GGATGGCGAGGACCAAACTC	chr6	31355465	-	0.583327	agcg	agg	aca	0.361111	1	0	4	23	367	50-75%
HLA-B-7	ENSG00000234745	HLA-B	7	7	Cell Surface Protein	GGTTCTATCTCCTGCTGGTC	chr6	31355435	+	0.33799	ggaa	tgg	tct	0.445455	1	0	6	94	1231	50-75%
HLA-C-1	ENSG00000204525	HLA-C	1	7	Cell Surface Protein	GGGCGCCATGACCCGCATCT	chr6	31272069	+	0.575159	ctcg	cgg	cct	0.35	1	1	0	15	225	0-25%
HLA-C-2	ENSG00000204525	HLA-C	2	7	Cell Surface Protein	GAAGTACAAGCGCCAGGCAC	chr6	31271657	-	0.58012	caca	agg	ctg	0.461176	1	0	4	161	2543	25-50%
HLA-C-3	ENSG00000204525	HLA-C	3	7	Cell Surface Protein	GACACAGAAGTACAAGCGCC	chr6	31271663	-	0.537645	ggga	agg	cac	0.404444	1	0	2	44	553	25-50%
HLA-C-4	ENSG00000204525	HLA-C	4	7	Cell Surface Protein	GATCACCCAGCGCAAGTTGG	chr6	31271179	-	0.478464	ctca	agg	cgg	0.471852	1	1	5	21	458	25-50%
HLA-C-5	ENSG00000204525	HLA-C	5	7	Cell Surface Protein	TGGTCACCGCTATGATGTGT	chr6	31269983	-	0.612228	gctg	agg	agg	0.46875	1	0	0	17	311	75-100%
HLA-C-6	ENSG00000204525	HLA-C	6	7	Cell Surface Protein	TGGCCTGGTCTCCACAAGCT	chr6	31270343	+	0.505817	ctgc	cgg	tgt	0.441472	1	3	6	72	934	50-75%
HLA-C-7	ENSG00000204525	HLA-C	7	7	Cell Surface Protein	ACGTGCCATATGCAGCACGA	chr6	31270243	-	0.688233	atac	ggg	gct	0.416667	1	0	6	20	214	75-100%
HLA-E-1	ENSG00000204592	HLA-E	1	7	Cell Surface Protein	CGTCACCCTGAGATGGAGTA	chr6	30491411	+	0.499554	agcc	agg	agg	0.49359	1	0	7	42	625	75-100%
HLA-E-2	ENSG00000204592	HLA-E	2	7	Cell Surface Protein	GTGAATCTGCGGACGCTGCG	chr6	30489965	+	0.664695	ccga	cgg	cta	0.404844	1	0	0	14	167	25-50%
HLA-E-3	ENSG00000204592	HLA-E	3	7	Cell Surface Protein	CGGCACCATCCTCGGACTCG	chr6	30489847	-	0.638495	cccg	cgg	cgt	0.387784	1	0	3	17	160	0-25%
HLA-E-4	ENSG00000204592	HLA-E	4	7	Cell Surface Protein	ACAACGACGCCGCGAGTCCG	chr6	30489849	+	0.607714	ttcg	agg	atg	0.233333	1	2	2	5	31	0-25%
HLA-E-5	ENSG00000204592	HLA-E	5	7	Cell Surface Protein	ACCCGCCCAGGTCTGGGTAA	chr6	30489579	-	0.547109	actc	ggg	cca	0.480711	1	1	5	24	462	0-25%
HLA-E-6	ENSG00000204592	HLA-E	6	7	Cell Surface Protein	CGAGCTCCGTGTCCTGGGTA	chr6	30491262	-	0.443169	tcca	tgg	ccc	0.453836	1	2	2	50	891	50-75%
HLA-E-7	ENSG00000204592	HLA-E	7	7	Cell Surface Protein	GCTGTGAGACTCAGACCCCT	chr6	30492557	-	0.594269	acaa	ggg	cac	0.469565	1	0	5	110	1079	75-100%
HLA-F-1	ENSG00000204642	HLA-F	1	7	Cell Surface Protein	CGTGTCGTCTACGTACTCCA	chr6	29723731	-	0.70412	attg	cgg	cga	0.338462	1	0	0	10	82	0-25%
HLA-F-2	ENSG00000204642	HLA-F	2	7	Cell Surface Protein	CGTACTCCACGGCGATGTAG	chr6	29723720	-	0.611136	tcta	cgg	ggc	0.363636	1	0	0	7	71	0-25%
HLA-F-3	ENSG00000204642	HLA-F	3	7	Cell Surface Protein	TACTCCACGGCGATGTAGCG	chr6	29723718	-	0.608868	tacg	ggg	ctc	0.257353	1	0	0	2	47	0-25%
HLA-F-4	ENSG00000204642	HLA-F	4	7	Cell Surface Protein	TGGGCAACGTGTGCCTTTGG	chr6	29725037	-	0.562218	gtgg	agg	atc	0.363565	1	0	0	44	512	50-75%
HLA-F-5	ENSG00000204642	HLA-F	5	7	Cell Surface Protein	ACCCGCCCAAGTATCGGTCA	chr6	29723511	-	0.615457	actc	ggg	cca	0.467532	1	0	2	6	115	0-25%
HLA-F-6	ENSG00000204642	HLA-F	6	7	Cell Surface Protein	GCCCTGACCGATACTTGGGC	chr6	29723521	+	0.55736	cctg	ggg	tga	0.342105	1	0	4	11	243	0-25%
HLA-F-7	ENSG00000204642	HLA-F	7	7	Cell Surface Protein	GCACTCACCCGCCCAAGTAT	chr6	29723517	-	0.546204	cccc	cgg	tca	0.300978	1	0	6	39	597	0-25%
HNRNPK-1	ENSG00000165119	HNRNPK	1	7	Cell Surface Protein	CTGTTGGGACATACCGCTCG	chr9	83975463	+	0.62728	taaa	ggg	cca	0.164267	1	0	1	8	177	0-25%
HNRNPK-2	ENSG00000165119	HNRNPK	2	7	Cell Surface Protein	ACTGTTGGGACATACCGCTC	chr9	83975462	+	0.53219	ataa	ggg	gcc	0.447205	1	0	22	324	885	0-25%
HNRNPK-3	ENSG00000165119	HNRNPK	3	7	Cell Surface Protein	ATCCCACTGGGCGTCCGCGA	chr9	83972093	+	0.537671	ggaa	cgg	tca	0.4032	1	0	0	7	115	50-75%
HNRNPK-4	ENSG00000165119	HNRNPK	4	7	Cell Surface Protein	AAATGAGCCTACCTCTTCCA	chr9	83974520	+	0.578724	aaaa	agg	tag	0.375696	1	0	5	98	1003	0-25%
HNRNPK-5	ENSG00000165119	HNRNPK	5	7	Cell Surface Protein	TCTTAATACTTACGTCTGTA	chr9	83976997	+	0.553328	aaac	cgg	aga	0.454545	1	0	2	39	691	0-25%
HNRNPK-6	ENSG00000165119	HNRNPK	6	7	Cell Surface Protein	GAGCCTACCTCTTCCAAGGT	chr9	83974524	+	0.542158	aaat	agg	gat	0.441212	1	0	5	52	675	0-25%
HNRNPK-7	ENSG00000165119	HNRNPK	7	7	Cell Surface Protein	ACAACTTACCCCCCTCTAGG	chr9	83971888	+	0.681004	aaaa	tgg	tgg	0.482537	1	0	2	11	322	50-75%
HSPG2-1	ENSG00000142798	HSPG2	1	7	Cell Surface Protein	CAGCGCACAATCTCCTGGTC	chr1	21878250	+	0.377479	gtca	tgg	gac	0.451128	1	0	0	43	581	0-25%
HSPG2-2	ENSG00000142798	HSPG2	2	7	Cell Surface Protein	GAACCTCAGTGTGCACGGTG	chr1	21841537	-	0.646693	tggt	agg	gga	0.403846	1	0	0	39	564	50-75%
HSPG2-3	ENSG00000142798	HSPG2	3	7	Cell Surface Protein	CGACGGACAGGAGGACTGCG	chr1	21887448	-	0.695784	tctg	agg	acg	0.453782	1	0	0	15	369	0-25%
HSPG2-4	ENSG00000142798	HSPG2	4	7	Cell Surface Protein	AGTCGCTCTCCTCGTCACAG	chr1	21885365	+	0.675532	ggac	tgg	aag	0.383969	1	0	0	7	378	0-25%
HSPG2-5	ENSG00000142798	HSPG2	5	7	Cell Surface Protein	ATTGTGCGCTGTGACGAGCG	chr1	21878227	-	0.75678	ggag	tgg	cag	0.423862	1	0	0	0	107	0-25%
HSPG2-6	ENSG00000142798	HSPG2	6	7	Cell Surface Protein	ATGGCACGCGTACCTTACAG	chr1	21878188	+	0.725934	gcag	cgg	cag	0.444336	1	0	0	6	119	0-25%
HSPG2-7	ENSG00000142798	HSPG2	7	7	Cell Surface Protein	TATAGACGACCTGGGCAGTG	chr1	21895953	-	0.722367	tgct	ggg	acc	0.452679	1	0	0	9	303	0-25%
HYAL2-1	ENSG00000068001	HYAL2	1	7	Cell Surface Protein	CTTCCGGCAGAATCGAAGCG	chr3	50320224	+	0.692834	agac	tgg	ata	0.213889	1	0	0	7	106	0-25%
HYAL2-2	ENSG00000068001	HYAL2	2	7	Cell Surface Protein	GATACAGGCCTAGACGGTCG	chr3	50320246	+	0.651589	cgtg	cgg	tag	0.203636	1	0	0	4	101	0-25%
HYAL2-3	ENSG00000068001	HYAL2	3	7	Cell Surface Protein	ATCTTCTACCGCGACCGTCT	chr3	50320243	-	0.558725	tacc	agg	cct	0.0983025	1	0	0	1	76	0-25%
HYAL2-4	ENSG00000068001	HYAL2	4	7	Cell Surface Protein	ACCAGGGCCAATGTAACGGT	chr3	50320464	+	0.533412	cagc	ggg	gcc	0.310662	1	0	0	8	239	0-25%
HYAL2-5	ENSG00000068001	HYAL2	5	7	Cell Surface Protein	GGGCCACCCAATATTGCAGC	chr3	50318454	-	0.44892	tcct	cgg	gcc	0.382775	1	0	0	21	404	75-100%
HYAL2-6	ENSG00000068001	HYAL2	6	7	Cell Surface Protein	CTGGGCCCGGCTGCAATATT	chr3	50318459	+	0.295251	ggca	ggg	tgg	0.319922	1	0	0	22	393	75-100%
HYAL2-7	ENSG00000068001	HYAL2	7	7	Cell Surface Protein	CCAGGGCCAATGTAACGGTG	chr3	50320465	+	0.658929	agca	ggg	cct	0.486111	1	0	2	21	383	0-25%
ICAM1-1	ENSG00000090339	ICAM1	1	7	Cell Surface Protein	ACGTTGGGCGCCGGAAAGCC	chr19	10284403	-	0.413543	aatc	tgg	aat	0.403727	1	0	0	5	147	50-75%
ICAM1-2	ENSG00000090339	ICAM1	2	7	Cell Surface Protein	GCTTCTTCAATCCTCACCAA	chr19	10283785	-	0.614115	gctg	agg	tct	0.46005	1	0	3	99	1171	25-50%
ICAM1-3	ENSG00000090339	ICAM1	3	7	Cell Surface Protein	CTATGCCCAACAACTTGGGC	chr19	10274860	-	0.507934	gtct	tgg	tca	0.336775	1	0	0	25	716	0-25%
ICAM1-4	ENSG00000090339	ICAM1	4	7	Cell Surface Protein	GGTGCCAGTTCCACCCGTTC	chr19	10283490	-	0.30782	gagg	tgg	agt	0.496364	1	0	0	42	374	0-25%
ICAM1-5	ENSG00000090339	ICAM1	5	7	Cell Surface Protein	GCCCGCTGAGGTCACGACCA	chr19	10283659	+	0.644229	ggga	cgg	tgc	0.129231	1	0	0	11	290	25-50%
ICAM1-6	ENSG00000090339	ICAM1	6	7	Cell Surface Protein	CGAGAAGGAGTCGTTGCCAT	chr19	10284190	-	0.542329	tggc	agg	tga	0.442177	1	0	0	17	235	25-50%
ICAM1-7	ENSG00000090339	ICAM1	7	7	Cell Surface Protein	TGAGGTCACGACCACGGTGC	chr19	10283665	+	0.537851	ccgc	tgg	tga	0.470588	1	0	0	21	293	25-50%
ICAM2-1	ENSG00000108622	ICAM2	1	7	Cell Surface Protein	TGGCTGTCCGACACAGGCTC	chr17	64002922	+	0.288565	catc	tgg	gga	0.371429	1	0	0	22	438	75-100%
ICAM2-2	ENSG00000108622	ICAM2	2	7	Cell Surface Protein	GGCTGTCCGACACAGGCTCT	chr17	64002923	+	0.394166	atct	ggg	gag	0.397727	1	0	1	25	409	75-100%
ICAM2-3	ENSG00000108622	ICAM2	3	7	Cell Surface Protein	TGAGCCCAAAGGGTCCCTCG	chr17	64005303	-	0.711498	cggt	agg	tca	0.461538	1	0	0	39	525	0-25%
ICAM2-4	ENSG00000108622	ICAM2	4	7	Cell Surface Protein	CGGTTACAGGACCCTGACTG	chr17	64006662	-	0.636873	cttt	tgg	ccc	0.352564	1	0	0	16	268	0-25%
ICAM2-5	ENSG00000108622	ICAM2	5	7	Cell Surface Protein	CTGGACTTGATGTCTCGCGG	chr17	64003695	-	0.683976	tgtg	tgg	caa	0.360234	1	0	0	24	481	50-75%
ICAM2-6	ENSG00000108622	ICAM2	6	7	Cell Surface Protein	GCACTATGAGACCTTCGGGA	chr17	64003807	-	0.67002	ctct	agg	cag	0.463768	1	0	0	29	320	50-75%
ICAM2-7	ENSG00000108622	ICAM2	7	7	Cell Surface Protein	CACTTGCGCCAGCAGCGGAT	chr17	64002806	-	0.432098	ccag	ggg	cac	0.48	1	0	0	22	483	75-100%
ICAM3-1	ENSG00000076662	ICAM3	1	7	Cell Surface Protein	GGCTTGACTGGTCTCACCTG	chr19	10339537	+	0.582999	cccc	ggg	tca	0.433333	1	0	10	119	1126	0-25%
ICAM3-2	ENSG00000076662	ICAM3	2	7	Cell Surface Protein	ACTGTACACGGTGATGTTAG	chr19	10338695	+	0.494337	actc	agg	agc	0.473879	1	0	0	15	360	0-25%
ICAM3-3	ENSG00000076662	ICAM3	3	7	Cell Surface Protein	TACCATCCGTGTTGTGGCCC	chr19	10339583	-	0.383566	atgg	agg	gcc	0.4225	1	0	0	22	329	0-25%
ICAM3-4	ENSG00000076662	ICAM3	4	7	Cell Surface Protein	AGTACTGCAGTTCACAAACA	chr19	10338875	+	0.691839	aatc	ggg	acc	0.482143	1	0	5	111	1975	0-25%
ICAM3-5	ENSG00000076662	ICAM3	5	7	Cell Surface Protein	ATGCGACAGTCATGAACCAC	chr19	10335194	-	0.573403	ctga	ggg	gac	0.4875	1	0	0	23	536	25-50%
ICAM3-6	ENSG00000076662	ICAM3	6	7	Cell Surface Protein	AAGTGGAGGATGGGTCGCCC	chr19	10335883	-	0.561171	tgcc	cgg	acc	0.38009	1	0	0	50	477	25-50%
ICAM3-7	ENSG00000076662	ICAM3	7	7	Cell Surface Protein	CCGGTGGACTGCACCCTAGA	chr19	10335273	-	0.464254	gtgg	cgg	gct	0.496894	1	0	0	19	308	25-50%
ICAM5-1	ENSG00000105376	ICAM5	1	7	Cell Surface Protein	GGGCATCCGGAGACAGGGCT	chr19	10292034	-	0.361193	cgcg	agg	ggt	0.5	1	2	6	81	874	0-25%
ICAM5-2	ENSG00000105376	ICAM5	2	7	Cell Surface Protein	GAACGTGACCATCTACAGTA	chr19	10292321	+	0.587383	ggga	agg	aag	0.360902	1	0	1	22	282	25-50%
ICAM5-3	ENSG00000105376	ICAM5	3	7	Cell Surface Protein	GGTCCCGTTTCGGCGCAGCG	chr19	10291199	-	0.679357	tctg	agg	tct	0.340476	1	0	0	8	71	0-25%
ICAM5-4	ENSG00000105376	ICAM5	4	7	Cell Surface Protein	TGCGCCGAAACGGGACCCAG	chr19	10291216	+	0.668514	tcgc	agg	ggt	0.310962	1	0	0	7	142	0-25%
ICAM5-5	ENSG00000105376	ICAM5	5	7	Cell Surface Protein	GTGGCGTTCGTGGAGCGCGG	chr19	10291128	+	0.664494	tcgc	ggg	ctc	0.48125	1	0	0	12	304	0-25%
ICAM5-6	ENSG00000105376	ICAM5	6	7	Cell Surface Protein	GGCGCACACTACAGGCGCGT	chr19	10291318	+	0.64818	gcgc	ggg	ctc	0.125134	1	0	0	2	70	0-25%
ICAM5-7	ENSG00000105376	ICAM5	7	7	Cell Surface Protein	TCTGCTTCTTCCGCTGCGCG	chr19	10291297	+	0.588934	cccg	cgg	cgc	0.475962	1	0	0	16	406	0-25%
IFI30-1	ENSG00000216490	IFI30	1	7	Cell Surface Protein	AGGTATAGATTGCCTGTCTG	chr19	18175038	-	0.584486	ccgc	tgg	att	0.5	1	0	3	39	625	0-25%
IFI30-2	ENSG00000216490	IFI30	2	7	Cell Surface Protein	GGCGTAGAGCTGCAGGCACT	chr19	18177139	-	0.463037	ctgg	ggg	tgg	0.4875	1	0	3	26	666	50-75%
IFI30-3	ENSG00000216490	IFI30	3	7	Cell Surface Protein	CAGGCAATCTATACCTGCGG	chr19	18175056	+	0.689722	caga	ggg	ccc	0.249351	1	0	0	6	209	0-25%
IFI30-4	ENSG00000216490	IFI30	4	7	Cell Surface Protein	GACAGGCAATCTATACCTGC	chr19	18175054	+	0.515337	caca	ggg	ggc	0.426667	1	0	0	26	465	0-25%
IFI30-5	ENSG00000216490	IFI30	5	7	Cell Surface Protein	GCTGGACGTCCCCACGGCGG	chr19	18173904	+	0.474247	tgct	cgg	tgc	0.409091	1	0	0	27	297	0-25%
IFI30-6	ENSG00000216490	IFI30	6	7	Cell Surface Protein	CGTCCCCACGGCGGCGGTGC	chr19	18173910	+	0.376656	tgga	agg	cgt	0.441472	1	0	0	30	336	0-25%
IFI30-7	ENSG00000216490	IFI30	7	7	Cell Surface Protein	CGTGTTGGATGAACTTGACA	chr19	18175625	+	0.595836	cctg	tgg	agc	0.496241	1	0	0	25	387	50-75%
IFNAR1-1	ENSG00000142166	IFNAR1	1	7	Cell Surface Protein	CGCCACGGCGACGAGCACTA	chr21	33325088	-	0.667473	atgg	ggg	tcg	0.357143	1	0	0	4	78	0-25%
IFNAR1-2	ENSG00000142166	IFNAR1	2	7	Cell Surface Protein	GACCCTAGTGCTCGTCGCCG	chr21	33325097	+	0.620166	cgac	tgg	cgc	0.267492	1	0	0	4	73	0-25%
IFNAR1-3	ENSG00000142166	IFNAR1	3	7	Cell Surface Protein	GCGCCACGGCGACGAGCACT	chr21	33325089	-	0.463209	catg	agg	gtc	0.231618	1	0	0	6	121	0-25%
IFNAR1-4	ENSG00000142166	IFNAR1	4	7	Cell Surface Protein	CTAGGGTCGTCGCGCCCAGG	chr21	33325071	-	0.666769	agca	agg	acg	0.302885	1	0	0	7	142	0-25%
IFNAR1-5	ENSG00000142166	IFNAR1	5	7	Cell Surface Protein	GCACTAGGGTCGTCGCGCCC	chr21	33325074	-	0.554095	acga	agg	agg	0.44	1	0	0	3	59	0-25%
IFNAR1-6	ENSG00000142166	IFNAR1	6	7	Cell Surface Protein	CAGATGCTTGTACGCGGAGA	chr21	33349215	-	0.513339	ccat	agg	taa	0.317778	1	0	0	18	210	50-75%
IFNAR1-7	ENSG00000142166	IFNAR1	7	7	Cell Surface Protein	ATCGGTGCTCCAAAACAGTC	chr21	33349463	+	0.457613	ctat	tgg	aaa	0.468155	1	0	0	15	247	50-75%
IFNAR2-1	ENSG00000159110	IFNAR2	1	3	Cell Surface Protein	GGTATTTCATATGATTCGCC	chr21	33243708	+	0.529578	gttt	tgg	taa	0.313972	1	0	0	20	444	0-25%
IFNAR2-2	ENSG00000159110	IFNAR2	2	3	Cell Surface Protein	GTGTATATCAGCCTCGTGTT	chr21	33243687	+	0.459363	tcta	tgg	tat	0.432173	1	0	0	19	338	0-25%
IFNAR2-3	ENSG00000159110	IFNAR2	3	3	Cell Surface Protein	AGATATCATTGCGAAATTTC	chr21	33244993	+	0.257731	ttca	cgg	tcc	0.382041	1	0	9	94	1355	0-25%
IFNGR1-1	ENSG00000027697	IFNGR1	1	7	Cell Surface Protein	GCCGCGAACGACGGTACCTG	chr6	137219241	+	0.625294	ccct	agg	acg	0.168	1	0	0	0	96	0-25%
IFNGR1-2	ENSG00000027697	IFNGR1	2	7	Cell Surface Protein	TTAGGTGGTCCAATTTTTCC	chr6	137204501	+	0.33751	cagt	tgg	gga	0.478715	1	0	5	52	933	25-50%
IFNGR1-3	ENSG00000027697	IFNGR1	3	7	Cell Surface Protein	CGAACGACGGTACCTGAGGA	chr6	137219245	+	0.651284	gccg	cgg	ccc	0.289256	1	0	0	1	82	0-25%
IFNGR1-4	ENSG00000027697	IFNGR1	4	7	Cell Surface Protein	GGTACTCCCAATATACGATA	chr6	137207027	+	0.586136	atct	ggg	ttc	0.463922	1	0	0	5	180	0-25%
IFNGR1-5	ENSG00000027697	IFNGR1	5	7	Cell Surface Protein	TGGTACTCCCAATATACGAT	chr6	137207026	+	0.557441	gatc	agg	gtt	0.483516	1	0	0	14	307	0-25%
IFNGR1-6	ENSG00000027697	IFNGR1	6	7	Cell Surface Protein	CCGTAGAGGTAAAGAACTAT	chr6	137206966	-	0.548633	ttta	ggg	tga	0.426136	1	0	0	37	607	0-25%
IFNGR1-7	ENSG00000027697	IFNGR1	7	7	Cell Surface Protein	CCGAAACTACCTGTTACATT	chr6	137204372	-	0.32827	gatc	agg	gtg	0.285714	1	0	0	26	376	25-50%
IGF2R-1	ENSG00000197081	IGF2R	1	7	Cell Surface Protein	AGTCCGGGCCCGGCGCGATG	chr6	159969245	+	0.403738	gcgc	ggg	gcc	0.433333	1	0	0	14	251	0-25%
IGF2R-2	ENSG00000197081	IGF2R	2	7	Cell Surface Protein	GAGGTTGTTGACGTACCGGA	chr6	160033105	-	0.683475	caca	ggg	tct	0.45	1	0	0	6	175	0-25%
IGF2R-3	ENSG00000197081	IGF2R	3	7	Cell Surface Protein	ACCTGCATGGCGGACCAGCG	chr6	160040708	-	0.725792	cagt	cgg	aca	0.315897	1	0	0	14	236	0-25%
IGF2R-4	ENSG00000197081	IGF2R	4	7	Cell Surface Protein	TCCCGTCGGTGGCACCGCAG	chr6	160040667	-	0.606895	ttct	agg	agg	0.392857	1	0	0	18	215	0-25%
IGF2R-5	ENSG00000197081	IGF2R	5	7	Cell Surface Protein	ACACCACTTGCCCAGAGCGG	chr6	160032707	+	0.624465	cctc	agg	taa	0.421875	1	0	0	35	640	0-25%
IGF2R-6	ENSG00000197081	IGF2R	6	7	Cell Surface Protein	CATTTGTTTGCCCGTCGGAG	chr6	160029642	+	0.585879	atta	cgg	aga	0.445455	1	0	0	11	237	0-25%
IGF2R-7	ENSG00000197081	IGF2R	7	7	Cell Surface Protein	TTACCTCTCTCCGCTCCGAC	chr6	160029641	-	0.546668	tcac	ggg	caa	0.294314	1	0	0	18	365	0-25%
IGSF3-1	ENSG00000143061	IGSF3	1	7	Cell Surface Protein	CTGAGCCTCAGGCGGCTGTC	chr1	116585049	+	0.318683	ttgg	tgg	aac	0.46118	1	0	3	108	940	50-75%
IGSF3-2	ENSG00000143061	IGSF3	2	7	Cell Surface Protein	TGAATACGGTACTTACGCCG	chr1	116588899	-	0.699656	cctt	agg	agg	0.265306	1	0	0	1	35	50-75%
IGSF3-3	ENSG00000143061	IGSF3	3	7	Cell Surface Protein	GGCGTAAGTACCGTATTCAA	chr1	116588914	+	0.584475	cctc	agg	cgg	0.309524	1	0	0	5	109	50-75%
IGSF3-4	ENSG00000143061	IGSF3	4	7	Cell Surface Protein	GGTGGCGTCACGGCTCAAGC	chr1	116584883	+	0.564222	ggaa	ggg	cca	0.371429	1	0	0	14	287	50-75%
IGSF3-5	ENSG00000143061	IGSF3	5	7	Cell Surface Protein	CAGAACCGACAGGTTCCCCT	chr1	116585021	+	0.546757	tctc	ggg	ctt	0.411526	1	0	0	28	390	50-75%
IGSF3-6	ENSG00000143061	IGSF3	6	7	Cell Surface Protein	AAGCTTGCCATCGGCATCCG	chr1	116588962	+	0.5301	ggat	agg	gct	0.319196	1	0	0	8	172	50-75%
IGSF3-7	ENSG00000143061	IGSF3	7	7	Cell Surface Protein	AGGTGGCGTCACGGCTCAAG	chr1	116584882	+	0.521793	tgga	cgg	gcc	0.462185	1	0	0	20	259	50-75%
IGSF8-1	ENSG00000162729	IGSF8	1	7	Cell Surface Protein	CGCGGTACAAGGGCCCCTCG	chr1	160095208	+	0.661417	gcca	ggg	acc	0.41502	1	0	0	5	89	0-25%
IGSF8-2	ENSG00000162729	IGSF8	2	7	Cell Surface Protein	GTGGTTCCTGTATAGGCCCG	chr1	160095104	-	0.6103	tcga	agg	ccc	0.39095	1	0	0	7	247	0-25%
IGSF8-3	ENSG00000162729	IGSF8	3	7	Cell Surface Protein	GTGCCAGCCACGCGGTACAA	chr1	160095198	+	0.544826	agct	ggg	ccc	0.475817	1	0	0	9	233	0-25%
IGSF8-4	ENSG00000162729	IGSF8	4	7	Cell Surface Protein	CACGCGGTACAAGGGCCCCT	chr1	160095206	+	0.488582	cagc	cgg	gga	0.465385	1	0	0	15	207	0-25%
IGSF8-5	ENSG00000162729	IGSF8	5	7	Cell Surface Protein	ACGCGGTACAAGGGCCCCTC	chr1	160095207	+	0.418036	agcc	ggg	gac	0.4875	1	0	0	10	117	0-25%
IGSF8-6	ENSG00000162729	IGSF8	6	7	Cell Surface Protein	GGGCCCTTGTACCGCGTGGC	chr1	160095190	-	0.40265	cgag	tgg	cac	0.33	1	0	0	10	173	0-25%
IGSF8-7	ENSG00000162729	IGSF8	7	7	Cell Surface Protein	ACTCATAAATGCCGGCATCC	chr1	160094947	+	0.35897	tggc	tgg	gcc	0.278293	1	0	0	24	370	25-50%
IL10RB-1	ENSG00000243646	IL10RB	1	7	Cell Surface Protein	CGTCCATGGCGTGGAGCCTT	chr21	33266476	+	0.406411	cgtc	ggg	agc	0.482143	1	0	0	6	233	0-25%
IL10RB-2	ENSG00000243646	IL10RB	2	7	Cell Surface Protein	TCGGCTGCTTCGCCTTGCTG	chr21	33288188	+	0.548473	ctcc	tgg	tgc	0.46993	1	0	0	21	410	50-75%
IL10RB-3	ENSG00000243646	IL10RB	3	7	Cell Surface Protein	CCGTCCATGGCGTGGAGCCT	chr21	33266475	+	0.327692	gcgt	tgg	gag	0.477941	1	0	2	20	302	0-25%
IL10RB-4	ENSG00000243646	IL10RB	4	7	Cell Surface Protein	ACAGCAAGGCGAAGCAGCCG	chr21	33288175	-	0.508997	cacc	agg	agt	0.461538	1	0	2	39	474	50-75%
IL10RB-5	ENSG00000243646	IL10RB	5	7	Cell Surface Protein	GAGGATGACGGCCACCATCC	chr21	33288120	-	0.491114	ccat	agg	agg	0.4224	1	0	3	29	526	50-75%
IL10RB-6	ENSG00000243646	IL10RB	6	7	Cell Surface Protein	GCTGTGGAAGAGAATTCCTA	chr21	33288232	-	0.591245	aggt	ggg	gag	0.424242	1	0	7	121	1365	75-100%
IL10RB-7	ENSG00000243646	IL10RB	7	7	Cell Surface Protein	TCTTCCACAGCACCTGAAAG	chr21	33288255	+	0.547937	attc	agg	tag	0.421875	1	2	8	159	1504	75-100%
IL13RA1-1	ENSG00000131724	IL13RA1	1	7	Cell Surface Protein	CGAGGGTCGCACTCACCCGT	chrX	118727724	-	0.62355	gccc	agg	cgc	0.256211	1	0	1	6	95	0-25%
IL13RA1-2	ENSG00000131724	IL13RA1	2	7	Cell Surface Protein	CGCTTTCAGTTGTTACCTTC	chrX	118747090	-	0.153283	atag	tgg	ggg	0.472656	1	0	6	38	625	25-50%
IL13RA1-3	ENSG00000131724	IL13RA1	3	7	Cell Surface Protein	ACAACACAGTGTCCAAATAA	chrX	118758175	+	0.442527	ttga	tgg	tca	0.465723	1	0	12	161	2179	25-50%
IL13RA1-4	ENSG00000131724	IL13RA1	4	7	Cell Surface Protein	ATCTTGTAGGCACAGAAGCC	chrX	118758061	+	0.433244	tttt	tgg	aaa	0.464286	1	1	2	70	885	25-50%
IL13RA1-5	ENSG00000131724	IL13RA1	5	7	Cell Surface Protein	GCGCTGCTGCTCTGCGCCGG	chrX	118727687	+	0.622101	gtgg	cgg	cgg	0.495868	1	0	0	61	769	0-25%
IL13RA1-6	ENSG00000131724	IL13RA1	6	7	Cell Surface Protein	GTCGCACTCACCCGTAGGCG	chrX	118727719	-	0.580071	gagg	cgg	cgc	0.30375	1	0	0	4	331	0-25%
IL13RA1-7	ENSG00000131724	IL13RA1	7	7	Cell Surface Protein	ATTGTTCCAGTCATCGTCGC	chrX	118773935	+	0.551205	actc	agg	tgc	0.27	1	0	0	9	185	75-100%
IL13RA2-1	ENSG00000123496	IL13RA2	1	7	Cell Surface Protein	TCTTCGATAGGTCTTCACCT	chrX	115005313	+	0.596944	gttt	agg	att	0.462185	1	0	1	18	339	75-100%
IL13RA2-2	ENSG00000123496	IL13RA2	2	7	Cell Surface Protein	AATTCCAGAAACTAAAGTTC	chrX	115013870	-	0.413512	tagg	agg	ata	0.45063	1	0	16	240	2420	25-50%
IL13RA2-3	ENSG00000123496	IL13RA2	3	7	Cell Surface Protein	TGGATTGCGTATATTACAAT	chrX	115013844	-	0.395245	gata	tgg	caa	0.3	1	0	4	49	713	25-50%
IL13RA2-4	ENSG00000123496	IL13RA2	4	7	Cell Surface Protein	AGGATGCAGATTTCCCTATT	chrX	115010747	-	0.234886	atat	tgg	agg	0.429439	1	1	6	74	1001	50-75%
IL13RA2-5	ENSG00000123496	IL13RA2	5	7	Cell Surface Protein	CATTGGTAGTGAAACATGGA	chrX	115015673	-	0.626039	gaaa	agg	taa	0.474725	1	0	5	40	840	0-25%
IL13RA2-6	ENSG00000123496	IL13RA2	6	7	Cell Surface Protein	TAGAGATAACCTAAGTATCC	chrX	115015782	+	0.548259	caaa	ggg	atc	0.454189	1	0	7	76	974	0-25%
IL13RA2-7	ENSG00000123496	IL13RA2	7	7	Cell Surface Protein	GCTTTCGTTTGCTTGGCTAT	chrX	115017248	-	0.496339	aatg	cgg	atg	0.4	1	0	3	73	895	0-25%
IL17D-1	ENSG00000172458	IL17D	1	7	Cell Surface Protein	GGCGCGCAACGCGAGCTGCC	chr13	20704211	+	0.429209	agca	cgg	cag	0.242017	1	0	0	7	175	25-50%
IL17D-2	ENSG00000172458	IL17D	2	7	Cell Surface Protein	GCAACGCGAGCTGCCCGGCA	chr13	20704216	+	0.427359	gcgc	ggg	ggc	0.368182	1	0	0	16	262	25-50%
IL17D-3	ENSG00000172458	IL17D	3	7	Cell Surface Protein	CCTGCGCAGCGTGTCGCCCT	chr13	20704277	+	0.383279	ccaa	ggg	cct	0.304072	1	0	0	23	281	25-50%
IL17D-4	ENSG00000172458	IL17D	4	7	Cell Surface Protein	CGCAACGCGAGCTGCCCGGC	chr13	20704215	+	0.259548	ggcg	agg	ggg	0.375	1	0	0	8	215	25-50%
IL17D-5	ENSG00000172458	IL17D	5	7	Cell Surface Protein	GAATCTCCTACGACCCGGCG	chr13	20721650	+	0.679507	tgca	agg	tac	0.374041	1	0	0	2	35	50-75%
IL17D-6	ENSG00000172458	IL17D	6	7	Cell Surface Protein	ACGACGGTGGGCATGTAGAC	chr13	20721752	-	0.407287	cagg	agg	ggc	0.47619	1	0	0	9	173	50-75%
IL17D-7	ENSG00000172458	IL17D	7	7	Cell Surface Protein	CGGCCGTTCCGTCTACACCG	chr13	20721813	+	0.754893	ccgg	agg	cct	0.389305	1	0	0	1	64	75-100%
IL17RA-1	ENSG00000177663	IL17RA	1	7	Cell Surface Protein	GCGACGCCAGCCGGGCCATG	chr22	17085090	+	0.521728	ctcc	ggg	gcc	0.453147	1	0	0	32	526	0-25%
IL17RA-2	ENSG00000177663	IL17RA	2	7	Cell Surface Protein	CGGGCTGCGTGCGGCCCCCA	chr22	17085094	-	0.372983	acgg	tgg	ccc	0.424632	1	0	0	41	624	0-25%
IL17RA-3	ENSG00000177663	IL17RA	3	7	Cell Surface Protein	CCGGTGGTCCAGGAGTCGCA	chr22	17085190	-	0.657135	gcgc	ggg	agg	0.433333	1	0	1	13	320	0-25%
IL17RA-4	ENSG00000177663	IL17RA	4	7	Cell Surface Protein	GGGAGCAGACCAGCGCCCGG	chr22	17085206	-	0.625657	ggct	tgg	tcc	0.492997	1	0	2	57	614	0-25%
IL17RA-5	ENSG00000177663	IL17RA	5	7	Cell Surface Protein	GTGGGACCCCAACATCACCG	chr22	17102161	+	0.748608	gcct	tgg	aga	0.478795	1	0	0	23	428	0-25%
IL17RA-6	ENSG00000177663	IL17RA	6	7	Cell Surface Protein	TCCATTCGATGTGAGCCACG	chr22	17097910	-	0.737198	agtg	ggg	aac	0.443182	1	0	0	8	212	0-25%
IL17RA-7	ENSG00000177663	IL17RA	7	7	Cell Surface Protein	AGCCAGCATCCTGTACCTCG	chr22	17098788	+	0.655435	ctgc	agg	gtg	0.45	1	0	0	33	437	0-25%
IL17RB-1	ENSG00000056736	IL17RB	1	7	Cell Surface Protein	AGCAGCACGAGCGACATCGC	chr3	53846587	-	0.48642	gctt	cgg	gcc	0.244939	1	0	0	7	285	0-25%
IL17RB-2	ENSG00000056736	IL17RB	2	7	Cell Surface Protein	TCTAATGTGGAGGCACGGTA	chr3	53860227	+	0.5082	tcta	agg	gtt	0.497778	1	0	0	28	424	50-75%
IL17RB-3	ENSG00000056736	IL17RB	3	7	Cell Surface Protein	GACGTCAACAGTGTGTGCGA	chr3	53865009	+	0.70091	caat	tgg	tac	0.406487	1	0	0	7	164	75-100%
IL17RB-4	ENSG00000056736	IL17RB	4	7	Cell Surface Protein	AACCACAAGAACCTTAATGG	chr3	53864792	-	0.666367	ggta	ggg	gca	0.390156	1	0	1	59	912	50-75%
IL17RB-5	ENSG00000056736	IL17RB	5	7	Cell Surface Protein	TTGTAACAGGTTCTACTCGG	chr3	53849714	-	0.720494	ctag	agg	tcc	0.495117	1	0	0	12	379	0-25%
IL17RB-6	ENSG00000056736	IL17RB	6	7	Cell Surface Protein	GCCCGTCACACAAATCTTGG	chr3	53852024	-	0.479846	tttt	tgg	cct	0.421053	1	0	0	12	329	0-25%
IL17RB-7	ENSG00000056736	IL17RB	7	7	Cell Surface Protein	CAGTGATGTTCGGATCCCAC	chr3	53856852	-	0.598673	caag	agg	ctt	0.209766	1	0	0	22	278	25-50%
IL17RD-1	ENSG00000144730	IL17RD	1	7	Cell Surface Protein	GGAAAGGCCATACTCACCTC	chr3	57109535	+	0.565497	ggca	ggg	ttc	0.340278	1	0	0	51	1261	0-25%
IL17RD-2	ENSG00000144730	IL17RD	2	7	Cell Surface Protein	GATTTTTGACCACTCACCGA	chr3	57114690	+	0.616623	actc	ggg	ccc	0.43956	1	0	4	32	521	0-25%
IL17RD-3	ENSG00000144730	IL17RD	3	7	Cell Surface Protein	GGACGACATTCATGTGATTC	chr3	57101235	+	0.353092	cact	tgg	cca	0.484067	1	0	0	24	432	25-50%
IL17RD-4	ENSG00000144730	IL17RD	4	7	Cell Surface Protein	GGCCAAGCAGAGTTCGTCCG	chr3	57098296	-	0.568637	gcca	cgg	cgc	0.495444	1	0	0	14	244	50-75%
IL17RD-5	ENSG00000144730	IL17RD	5	7	Cell Surface Protein	ACGGTCAACGCCTGCCTCAA	chr3	57165232	-	0.539312	cttt	cgg	ctc	0.464286	1	0	0	8	148	0-25%
IL17RD-6	ENSG00000144730	IL17RD	6	7	Cell Surface Protein	CGGCTGTAACAACAGGTCAC	chr3	57106147	+	0.568182	tgtc	agg	cta	0.495356	1	0	0	16	416	25-50%
IL17RD-7	ENSG00000144730	IL17RD	7	7	Cell Surface Protein	GAAAGACCTTCGGCCGCGGC	chr3	57101280	+	0.481348	caga	cgg	agc	0.228148	1	0	0	6	154	25-50%
IL1RAP-1	ENSG00000196083	IL1RAP	1	7	Cell Surface Protein	AAAAGCCATTCACTTACCTG	chr3	190564352	-	0.709407	tgtc	agg	cat	0.498186	1	0	8	136	1388	0-25%
IL1RAP-2	ENSG00000196083	IL1RAP	2	7	Cell Surface Protein	CCCCAGTCATCGCAGCGTTC	chr3	190604128	-	0.308164	tagt	tgg	aat	0.358974	1	0	1	16	346	0-25%
IL1RAP-3	ENSG00000196083	IL1RAP	3	7	Cell Surface Protein	CGGTGCTCACGGTCATTAAA	chr3	190648563	+	0.274705	aaga	tgg	aaa	0.470588	1	0	0	9	166	75-100%
IL1RAP-4	ENSG00000196083	IL1RAP	4	7	Cell Surface Protein	ATTCTCCAAAACTCCACGGA	chr3	190645772	-	0.634567	attc	ggg	tca	0.495356	1	0	3	65	790	50-75%
IL1RAP-5	ENSG00000196083	IL1RAP	5	7	Cell Surface Protein	AGTGATAGTCGGTTTGACAC	chr3	190609154	-	0.582876	acca	tgg	aag	0.459941	1	0	0	10	216	25-50%
IL1RAP-6	ENSG00000196083	IL1RAP	6	7	Cell Surface Protein	ACCGACTATCACTTGGTATA	chr3	190609175	+	0.321579	tcaa	tgg	taa	0.455637	1	0	0	14	171	25-50%
IL1RAP-7	ENSG00000196083	IL1RAP	7	7	Cell Surface Protein	TTGATGTCACCATTAACGAA	chr3	190627443	+	0.664289	acta	agg	tat	0.375107	1	0	0	49	729	50-75%
IL27RA-1	ENSG00000104998	IL27RA	1	7	Cell Surface Protein	GTGCCTTAGGTGGTAGCACC	chr19	14051880	-	0.448758	cttt	tgg	caa	0.497778	1	0	0	36	362	75-100%
IL27RA-2	ENSG00000104998	IL27RA	2	7	Cell Surface Protein	GGCTCCCGAGGGACGCCATG	chr19	14031871	+	0.551054	tcgg	cgg	gga	0.379167	1	0	1	27	394	0-25%
IL27RA-3	ENSG00000104998	IL27RA	3	7	Cell Surface Protein	CGGTCACAGTGATTCGATAG	chr19	14049004	-	0.636136	actg	ggg	acc	0.477273	1	0	0	4	143	50-75%
IL27RA-4	ENSG00000104998	IL27RA	4	7	Cell Surface Protein	TGCGGTCACAGTGATTCGAT	chr19	14049006	-	0.625312	agac	agg	gga	0.225333	1	0	0	10	240	50-75%
IL27RA-5	ENSG00000104998	IL27RA	5	7	Cell Surface Protein	GACATGGTGAGCTGTTCCCG	chr19	14039570	-	0.651403	gtca	agg	aat	0.421875	1	0	0	43	506	0-25%
IL27RA-6	ENSG00000104998	IL27RA	6	7	Cell Surface Protein	TATGAGATGGCCATGTAGGT	chr19	14039836	-	0.602942	actt	ggg	gcc	0.435268	1	0	0	50	823	0-25%
IL27RA-7	ENSG00000104998	IL27RA	7	7	Cell Surface Protein	GGGCGACTTGAACTGCTCGT	chr19	14032441	+	0.595854	cctt	ggg	agc	0.158574	1	0	0	1	77	0-25%
IL4R-1	ENSG00000077238	IL4R	1	7	Cell Surface Protein	GCAAGACCTTCATGTTCCCT	chr16	27342120	-	0.445788	tcct	ggg	gag	0.40625	1	0	4	84	925	0-25%
IL4R-2	ENSG00000077238	IL4R	2	7	Cell Surface Protein	CCTGAGAACAACGGAGGCGC	chr16	27344900	+	0.472789	tatc	ggg	gtg	0.445055	1	0	0	13	350	0-25%
IL4R-3	ENSG00000077238	IL4R	3	7	Cell Surface Protein	GCGGAGCTCGGTGCTGCAAT	chr16	27342209	-	0.408298	acag	tgg	tgg	0.339649	1	0	0	6	306	0-25%
IL4R-4	ENSG00000077238	IL4R	4	7	Cell Surface Protein	CCCGCGCCTCCGTTGTTCTC	chr16	27344889	-	0.323982	gcac	agg	gat	0.420099	1	0	0	13	283	0-25%
IL4R-5	ENSG00000077238	IL4R	5	7	Cell Surface Protein	CCTGGATTATTATAGCCACG	chr16	27358968	-	0.743889	gcat	agg	cgg	0.453968	1	0	0	57	543	25-50%
IL4R-6	ENSG00000077238	IL4R	6	7	Cell Surface Protein	AGGAAACGCTGACGCCCAGC	chr16	27355840	-	0.50373	atgc	agg	agg	0.4095	1	0	0	27	530	25-50%
IL4R-7	ENSG00000077238	IL4R	7	7	Cell Surface Protein	TTATAGCCACGAGGCGGCTG	chr16	27358959	-	0.487527	atta	cgg	gct	0.35528	1	0	0	9	247	25-50%
IL6ST-1	ENSG00000134352	IL6ST	1	7	Cell Surface Protein	TGATAAATTATGTGGCGGAT	chr5	55963493	+	0.412309	tcac	tgg	gct	0.403846	1	1	1	29	602	0-25%
IL6ST-2	ENSG00000134352	IL6ST	2	7	Cell Surface Protein	CTTGGACAGTGAATGAAGAT	chr5	55960528	+	0.528372	aggt	cgg	gtg	0.420918	1	0	13	111	1276	25-50%
IL6ST-3	ENSG00000134352	IL6ST	3	7	Cell Surface Protein	GTTTAGGATTCGCTGTATGA	chr5	55960469	-	0.51381	atgt	agg	aag	0.492308	1	0	1	20	384	25-50%
IL6ST-4	ENSG00000134352	IL6ST	4	7	Cell Surface Protein	ACAGAACTGTACAACTCGTG	chr5	55957216	-	0.64133	ggct	tgg	aag	0.462857	1	0	0	28	546	25-50%
IL6ST-5	ENSG00000134352	IL6ST	5	7	Cell Surface Protein	CACATTGTACATGGTACGAA	chr5	55951531	-	0.578605	gtga	tgg	cag	0.351648	1	0	0	22	522	50-75%
IL6ST-6	ENSG00000134352	IL6ST	6	7	Cell Surface Protein	GTGCATCGCACCTATTTAAG	chr5	55954813	-	0.482608	tacc	agg	tat	0.297447	1	0	0	8	230	50-75%
IL6ST-7	ENSG00000134352	IL6ST	7	7	Cell Surface Protein	TTATAACTACCTTTATATAC	chr5	55964151	+	0.417695	aggt	agg	atc	0.472028	1	0	10	178	2276	0-25%
ITFG1-1	ENSG00000129636	ITFG1	1	7	Cell Surface Protein	GAATCTCCATCATAATCCCC	chr16	47454120	+	0.580569	ttga	agg	gac	0.445714	1	1	5	66	866	0-25%
ITFG1-2	ENSG00000129636	ITFG1	2	7	Cell Surface Protein	TTTAGTATGACCAGAGCGTC	chr16	47311270	+	0.428517	gttc	tgg	ata	0.45	1	0	1	26	293	50-75%
ITFG1-3	ENSG00000129636	ITFG1	3	7	Cell Surface Protein	CGTCACGGCCGAGCTCTTTG	chr16	47460920	-	0.565821	acaa	ggg	ccg	0.5	1	0	0	13	140	0-25%
ITFG1-4	ENSG00000129636	ITFG1	4	7	Cell Surface Protein	TCTTCTCGCCGCTCCTCGCA	chr16	47460990	-	0.49105	gccc	ggg	ctt	0.464396	1	0	0	12	361	0-25%
ITFG1-5	ENSG00000129636	ITFG1	5	7	Cell Surface Protein	AACGTCACGGCCGAGCTCTT	chr16	47460922	-	0.252533	gcac	tgg	ggc	0.18375	1	0	0	2	107	0-25%
ITFG1-6	ENSG00000129636	ITFG1	6	7	Cell Surface Protein	ACGTCACGGCCGAGCTCTTT	chr16	47460921	-	0.244657	caca	ggg	gcc	0.380952	1	0	0	5	76	0-25%
ITFG1-7	ENSG00000129636	ITFG1	7	7	Cell Surface Protein	CCTCGCAGGGCTTGCACTAC	chr16	47460977	-	0.178432	cgct	tgg	gag	0.364796	1	0	0	27	462	0-25%
ITGA2-1	ENSG00000164171	ITGA2	1	7	Cell Surface Protein	GGTCTCATCACATACCGGCA	chr5	53073256	-	0.687512	acag	ggg	aga	0.270677	1	0	0	26	485	50-75%
ITGA2-2	ENSG00000164171	ITGA2	2	7	Cell Surface Protein	GGGTCTCATCACATACCGGC	chr5	53073257	-	0.53763	taca	agg	gag	0.36	1	0	0	30	484	50-75%
ITGA2-3	ENSG00000164171	ITGA2	3	7	Cell Surface Protein	TACCAAGAGCACGTCTGTAA	chr5	53062842	-	0.503804	cacc	tgg	tgt	0.380027	1	0	1	26	407	25-50%
ITGA2-4	ENSG00000164171	ITGA2	4	7	Cell Surface Protein	CTTTCAGACATCAACATGGA	chr5	53065005	+	0.553106	agct	tgg	ctt	0.454545	1	0	7	130	1447	25-50%
ITGA2-5	ENSG00000164171	ITGA2	5	7	Cell Surface Protein	GATCAAGCCGAGGCTCATGT	chr5	53045041	-	0.632515	tgag	tgg	ttt	0.410256	1	0	0	10	322	0-25%
ITGA2-6	ENSG00000164171	ITGA2	6	7	Cell Surface Protein	ACGAAGTGCTACGAAAGTAA	chr5	53055586	+	0.628672	ggcg	tgg	tag	0.361781	1	0	0	19	327	0-25%
ITGA2-7	ENSG00000164171	ITGA2	7	7	Cell Surface Protein	ACATCTCCCATTCGGTTCTC	chr5	53042147	-	0.43436	atac	agg	aaa	0.497368	1	0	0	37	722	0-25%
ITGA3-1	ENSG00000005884	ITGA3	1	7	Cell Surface Protein	TTGTCCTGGTGACTCGACCT	chr17	50078206	-	0.492602	cagg	tgg	gag	0.397959	1	0	0	18	354	50-75%
ITGA3-2	ENSG00000005884	ITGA3	2	7	Cell Surface Protein	TGCCTACAACTGGAAAGGTG	chr17	50068304	+	0.63172	ccgg	ggg	acc	0.48655	1	0	2	57	969	0-25%
ITGA3-3	ENSG00000005884	ITGA3	3	7	Cell Surface Protein	TGGCAGACCTGAACAATGAT	chr17	50071512	+	0.61381	gccc	ggg	tga	0.478947	1	0	5	59	775	25-50%
ITGA3-4	ENSG00000005884	ITGA3	4	7	Cell Surface Protein	CTGGCAGACCTGAACAATGA	chr17	50071511	+	0.524961	tgcc	tgg	gtg	0.38961	1	0	4	68	1156	25-50%
ITGA3-5	ENSG00000005884	ITGA3	5	7	Cell Surface Protein	GTGGGCAAGTGCTACGTGCG	chr17	50068131	+	0.624373	catg	agg	caa	0.391648	1	0	0	6	212	0-25%
ITGA3-6	ENSG00000005884	ITGA3	6	7	Cell Surface Protein	ACATGATTCAGCGCAAGGAG	chr17	50070868	+	0.610705	agct	tgg	gac	0.444884	1	0	0	29	528	0-25%
ITGA3-7	ENSG00000005884	ITGA3	7	7	Cell Surface Protein	GTTCTGGGTGAAGCCACCGC	chr17	50068247	-	0.598899	cagt	tgg	tgc	0.428571	1	0	0	41	586	0-25%
ITGA5-1	ENSG00000161638	ITGA5	1	7	Cell Surface Protein	TGCACCCTGCCGCTCAGGTA	chr12	54409230	-	0.439096	agta	ggg	gca	0.364497	1	0	0	40	531	0-25%
ITGA5-2	ENSG00000161638	ITGA5	2	7	Cell Surface Protein	TGAAGATCTACCTCAGGGTA	chr12	54403623	-	0.54262	gaga	tgg	ccc	0.452807	1	0	0	45	703	50-75%
ITGA5-3	ENSG00000161638	ITGA5	3	7	Cell Surface Protein	GTGGCCGCCACAGACGTCAA	chr12	54405674	-	0.470164	tgca	tgg	gga	0.394301	1	0	0	18	272	25-50%
ITGA5-4	ENSG00000161638	ITGA5	4	7	Cell Surface Protein	TGGCCGCCACAGACGTCAAT	chr12	54405673	-	0.426385	gcag	ggg	gac	0.306628	1	0	1	7	180	25-50%
ITGA5-5	ENSG00000161638	ITGA5	5	7	Cell Surface Protein	AATCCGAAGAAGGAGCCCGG	chr12	54419029	+	0.734933	tgag	ggg	ccc	0.325926	1	0	0	16	402	0-25%
ITGA5-6	ENSG00000161638	ITGA5	6	7	Cell Surface Protein	CCAGGTTGATCAGGTACTCG	chr12	54408182	+	0.640871	tgaa	ggg	taa	0.35964	1	0	0	49	1813	0-25%
ITGA5-7	ENSG00000161638	ITGA5	7	7	Cell Surface Protein	TCTGTGCGCCAGCTGTACAG	chr12	54409336	+	0.639411	cttc	tgg	agc	0.363636	1	0	0	35	574	0-25%
ITGA6-1	ENSG00000091409	ITGA6	1	7	Cell Surface Protein	AAATCTACCGACATACCGTT	chr2	172489656	-	0.548633	agat	agg	ttc	0.240741	1	0	0	5	164	75-100%
ITGA6-2	ENSG00000091409	ITGA6	2	7	Cell Surface Protein	TGGTGGACCTCAACAAGGAT	chr2	172474259	+	0.584172	gcgg	ggg	tga	0.322092	1	0	0	40	469	25-50%
ITGA6-3	ENSG00000091409	ITGA6	3	7	Cell Surface Protein	CAGGGTAGGAATTTCGATCA	chr2	172476452	-	0.582207	acat	agg	tcc	0.284211	1	0	0	26	392	25-50%
ITGA6-4	ENSG00000091409	ITGA6	4	7	Cell Surface Protein	ATTAATCAAGATGGCTACCC	chr2	172475116	+	0.518498	agat	agg	tag	0.334286	1	0	1	37	578	25-50%
ITGA6-5	ENSG00000091409	ITGA6	5	7	Cell Surface Protein	GCTTGCTCTACCTGTCGGCG	chr2	172427826	+	0.667011	ctgt	ggg	ctc	0.405649	1	0	0	12	206	0-25%
ITGA6-6	ENSG00000091409	ITGA6	6	7	Cell Surface Protein	ACAGCTGCGACATCACCGCC	chr2	172465622	+	0.605366	ctgt	cgg	ggg	0.464396	1	0	0	13	304	0-25%
ITGA6-7	ENSG00000091409	ITGA6	7	7	Cell Surface Protein	TGACCCCACGTCAGAAAGCA	chr2	172467497	+	0.575733	cagc	agg	aag	0.433333	1	0	0	31	674	0-25%
ITGA7-1	ENSG00000135424	ITGA7	1	7	Cell Surface Protein	CCGAGTCAATAGAGAAGCCT	chr12	55698915	+	0.518532	ttcc	ggg	gga	0.455	1	0	3	18	400	0-25%
ITGA7-2	ENSG00000135424	ITGA7	2	7	Cell Surface Protein	TGCTTCAGGAAGTGGATCTG	chr12	55695636	+	0.609909	gcct	ggg	aga	0.446214	1	0	10	143	1631	25-50%
ITGA7-3	ENSG00000135424	ITGA7	3	7	Cell Surface Protein	GTGGCTGACCTCAACAGTGA	chr12	55698714	-	0.510944	ggct	tgg	gtg	0.485333	1	0	2	71	979	0-25%
ITGA7-4	ENSG00000135424	ITGA7	4	7	Cell Surface Protein	TTTCCCATCACCATCAAAGG	chr12	55698004	+	0.68743	agac	ggg	cac	0.489796	1	1	7	126	1594	0-25%
ITGA7-5	ENSG00000135424	ITGA7	5	7	Cell Surface Protein	GCCCCCCGCGCCAACCACAA	chr12	55698837	-	0.640778	tgga	ggg	tgc	0.5	1	0	0	23	455	0-25%
ITGA7-6	ENSG00000135424	ITGA7	6	7	Cell Surface Protein	ACCATCCAACTCATCCCGGA	chr12	55701050	+	0.60567	cccc	tgg	cca	0.371429	1	0	0	20	337	0-25%
ITGA7-7	ENSG00000135424	ITGA7	7	7	Cell Surface Protein	TGCTGTGGTCATCCTGCGCA	chr12	55698814	-	0.552592	aggg	agg	aca	0.346667	1	0	0	31	602	0-25%
ITGAE-1	ENSG00000083457	ITGAE	1	7	Cell Surface Protein	AGCACGGCCACAGCGTAACC	chr17	3753922	+	0.410092	gtgc	tgg	ggc	0.461538	1	0	0	16	221	25-50%
ITGAE-2	ENSG00000083457	ITGAE	2	7	Cell Surface Protein	GAAGTGCCTCGCGGAGGCCT	chr17	3745925	+	0.453586	ttga	ggg	aat	0.457143	1	0	0	23	394	50-75%
ITGAE-3	ENSG00000083457	ITGAE	3	7	Cell Surface Protein	GAGATTGCCATCATCCTGGA	chr17	3760264	-	0.622457	cacc	tgg	ctc	0.354517	1	0	6	101	0	0-25%
ITGAE-4	ENSG00000083457	ITGAE	4	7	Cell Surface Protein	GTCCTCGAATATGCCACCAT	chr17	3757787	+	0.629928	gggg	cgg	tga	0.457143	1	0	1	17	275	25-50%
ITGAE-5	ENSG00000083457	ITGAE	5	7	Cell Surface Protein	CAAGACGTGTTGCATGGCTG	chr17	3759416	+	0.584062	ctca	agg	cag	0.5	1	0	0	28	601	0-25%
ITGAE-6	ENSG00000083457	ITGAE	6	7	Cell Surface Protein	GCATTCAAGTGCTGGTCCGG	chr17	3761498	-	0.583133	atat	cgg	cct	0.34965	1	0	0	24	347	0-25%
ITGAE-7	ENSG00000083457	ITGAE	7	7	Cell Surface Protein	GGCCGCTTTCAATGTGGATG	chr17	3777629	-	0.547665	tgct	tgg	ccc	0.441103	1	0	0	21	387	0-25%
ITGAV-1	ENSG00000138448	ITGAV	1	7	Cell Surface Protein	TTGATGACAGCTATTTGGGT	chr2	186636205	+	0.567059	attt	agg	taa	0.498024	1	0	4	155	1653	0-25%
ITGAV-2	ENSG00000138448	ITGAV	2	7	Cell Surface Protein	GCAATTGCTGCTCCATATGG	chr2	186646706	+	0.667615	tatt	ggg	tga	0.461842	1	0	10	127	1457	25-50%
ITGAV-3	ENSG00000138448	ITGAV	3	7	Cell Surface Protein	TGGGCTTTTTTAAACGGGTC	chr2	186677213	+	0.443316	caga	cgg	cca	0.42	1	0	2	25	483	75-100%
ITGAV-4	ENSG00000138448	ITGAV	4	7	Cell Surface Protein	GAGCCACGATCCATGAAGAG	chr2	186641415	-	0.657937	atca	agg	tgc	0.363462	1	0	0	32	455	0-25%
ITGAV-5	ENSG00000138448	ITGAV	5	7	Cell Surface Protein	GTGACTGGTCTTCTACCCGC	chr2	186602116	+	0.650834	aaat	cgg	tgc	0.428571	1	0	0	7	217	0-25%
ITGAV-6	ENSG00000138448	ITGAV	6	7	Cell Surface Protein	TTCAATTGGCTGGCACCGGC	chr2	186602120	-	0.525903	caaa	ggg	tag	0.364497	1	0	0	15	321	0-25%
ITGAV-7	ENSG00000138448	ITGAV	7	7	Cell Surface Protein	ATTCAATTGGCTGGCACCGG	chr2	186602121	-	0.517357	tcaa	cgg	gta	0.321429	1	0	0	20	419	0-25%
ITGAX-1	ENSG00000140678	ITGAX	1	7	Cell Surface Protein	AGAACTGCATCAGGGAAAAC	chr16	31359920	-	0.356566	ttgg	tgg	gag	0.4875	1	0	24	218	1874	0-25%
ITGAX-2	ENSG00000140678	ITGAX	2	7	Cell Surface Protein	GCTCCTGTCTTGGGCACTCT	chr16	31359699	-	0.30676	tcct	ggg	gaa	0.488688	1	2	8	108	1237	0-25%
ITGAX-3	ENSG00000140678	ITGAX	3	7	Cell Surface Protein	GACATTGTGTTCCTGATCGA	chr16	31359735	+	0.541595	gcag	tgg	ctc	0.428571	1	0	3	30	489	0-25%
ITGAX-4	ENSG00000140678	ITGAX	4	7	Cell Surface Protein	GTCCCAAGACTCCGTGAAAC	chr16	31363330	-	0.428999	ctgg	agg	tag	0.385	1	1	0	41	408	25-50%
ITGAX-5	ENSG00000140678	ITGAX	5	7	Cell Surface Protein	GCCCTACCCCAATTGCATAG	chr16	31360452	-	0.729039	ccac	cgg	atg	0.464286	1	0	0	24	362	0-25%
ITGAX-6	ENSG00000140678	ITGAX	6	7	Cell Surface Protein	CCTCCCGCACTCGTGGTGCA	chr16	31357270	-	0.567961	tgtt	cgg	tgg	0.39725	1	0	0	17	306	0-25%
ITGAX-7	ENSG00000140678	ITGAX	7	7	Cell Surface Protein	GACTCACACGACATTTTGGA	chr16	31360054	-	0.549907	tcag	tgg	cgg	0.482576	1	0	0	33	565	0-25%
ITGB1-1	ENSG00000150093	ITGB1	1	7	Cell Surface Protein	GTAACTTACCGTGTCCCATT	chr10	32908374	+	0.411294	tttt	tgg	cat	0.461538	1	0	0	14	263	75-100%
ITGB1-2	ENSG00000150093	ITGB1	2	7	Cell Surface Protein	GATGCCGGGTTTCACTTTGC	chr10	32923674	-	0.385401	caca	tgg	aga	0.417857	1	0	1	84	2622	25-50%
ITGB1-3	ENSG00000150093	ITGB1	3	7	Cell Surface Protein	ACAGCGCATATCTGGAAATT	chr10	32925925	-	0.171929	gaaa	tgg	att	0.429545	1	0	3	37	617	25-50%
ITGB1-4	ENSG00000150093	ITGB1	4	7	Cell Surface Protein	TGCTGTTCCTTTGCTACGGT	chr10	32929904	+	0.380649	tctc	tgg	tta	0.427778	1	0	0	49	698	0-25%
ITGB1-5	ENSG00000150093	ITGB1	5	7	Cell Surface Protein	GTGGAGAATGTATACAAGCA	chr10	32932546	-	0.632326	tcat	ggg	cca	0.474497	1	0	1	102	1284	0-25%
ITGB1-6	ENSG00000150093	ITGB1	6	7	Cell Surface Protein	AATGTAACCAACCGTAGCAA	chr10	32929900	-	0.58166	taaa	agg	aac	0.430769	1	0	1	38	477	0-25%
ITGB1-7	ENSG00000150093	ITGB1	7	7	Cell Surface Protein	ATACAAGCAGGGCCAAATTG	chr10	32932535	-	0.572244	atgt	tgg	gtg	0.47619	1	0	3	49	1009	0-25%
ITGB5-1	ENSG00000082781	ITGB5	1	7	Cell Surface Protein	GAGGCGCCCCACCATGCCGC	chr3	124886995	-	0.476313	gagg	ggg	ccc	0.264706	1	0	0	25	413	0-25%
ITGB5-2	ENSG00000082781	ITGB5	2	7	Cell Surface Protein	GGTGGCAGCACACTCACCGA	chr3	124769011	+	0.606329	gggt	tgg	tgt	0.378827	1	0	3	30	437	75-100%
ITGB5-3	ENSG00000082781	ITGB5	3	7	Cell Surface Protein	CTTTCTCCTACACGGCACCG	chr3	124848336	-	0.752594	tctc	agg	tac	0.478795	1	0	0	14	259	0-25%
ITGB5-4	ENSG00000082781	ITGB5	4	7	Cell Surface Protein	TGGGCAACTCACCGGGCCGG	chr3	124859245	+	0.568966	tctg	agg	ttc	0.226113	1	0	0	21	290	0-25%
ITGB5-5	ENSG00000082781	ITGB5	5	7	Cell Surface Protein	CGCGGCTTACCTGCGAGCCG	chr3	124886936	+	0.47308	gcgg	ggg	cag	0.24988	1	0	0	7	113	0-25%
ITGB5-6	ENSG00000082781	ITGB5	6	7	Cell Surface Protein	GCGCGGCTTACCTGCGAGCC	chr3	124886935	+	0.313852	ggcg	ggg	gca	0.472028	1	0	0	10	159	0-25%
ITGB5-7	ENSG00000082781	ITGB5	7	7	Cell Surface Protein	GCGAGTTTGGCAAGATCTAT	chr3	124796450	-	0.537641	gaga	ggg	cct	0.445455	1	0	0	13	378	50-75%
ITM2B-1	ENSG00000136156	ITM2B	1	7	Cell Surface Protein	GTTGAACGTCACCTTCACCA	chr13	48233363	-	0.72275	cgga	tgg	cgc	0.498462	1	0	0	40	818	0-25%
ITM2B-2	ENSG00000136156	ITM2B	2	7	Cell Surface Protein	GTTTCTGGGTGGCATAACAA	chr13	48258191	-	0.612797	gtag	tgg	aag	0.4	1	0	3	87	871	50-75%
ITM2B-3	ENSG00000136156	ITM2B	3	7	Cell Surface Protein	AAGTCATGAACAATGTTGGC	chr13	48256358	-	0.532194	gtta	agg	atc	0.409091	1	0	2	90	1046	50-75%
ITM2B-4	ENSG00000136156	ITM2B	4	7	Cell Surface Protein	GTTAAAGTCATGAACAATGT	chr13	48256362	-	0.521253	cctt	tgg	cag	0.47619	1	0	12	101	1460	50-75%
ITM2B-5	ENSG00000136156	ITM2B	5	7	Cell Surface Protein	AGTCCACCGCGACGGCGTCG	chr13	48233454	-	0.530504	ttgc	ggg	ggg	0.361991	1	0	0	6	64	0-25%
ITM2B-6	ENSG00000136156	ITM2B	6	7	Cell Surface Protein	GCAGTCCACCGCGACGGCGT	chr13	48233456	-	0.423132	cctt	cgg	ggg	0.348214	1	0	0	2	89	0-25%
ITM2B-7	ENSG00000136156	ITM2B	7	7	Cell Surface Protein	AAAGCACATGCACCAACACC	chr13	48253849	-	0.612425	gtcc	agg	ctc	0.492308	1	0	6	137	1866	0-25%
ITPRIP-1	ENSG00000148841	ITPRIP	1	7	Cell Surface Protein	GAAAGCTCCAACCATGGCCA	chr10	104316046	-	0.455945	ccag	tgg	ggc	0.455	1	0	6	91	1037	0-25%
ITPRIP-2	ENSG00000148841	ITPRIP	2	7	Cell Surface Protein	GCAGCAGAACGAGACACGCG	chr10	104315803	-	0.662065	gcag	tgg	cct	0.386905	1	0	0	10	244	0-25%
ITPRIP-3	ENSG00000148841	ITPRIP	3	7	Cell Surface Protein	TCTTCCTGATGATCGAGGTG	chr10	104315747	-	0.629716	atcc	tgg	cgg	0.433437	1	0	0	41	659	0-25%
ITPRIP-4	ENSG00000148841	ITPRIP	4	7	Cell Surface Protein	ACCGCCCAGGCACTCAGGTG	chr10	104315713	+	0.49703	cctc	agg	gcc	0.462857	1	0	0	50	663	0-25%
ITPRIP-5	ENSG00000148841	ITPRIP	5	7	Cell Surface Protein	GAACGAGACACGCGTGGCCT	chr10	104315797	-	0.485454	agca	ggg	acc	0.4875	1	0	0	9	170	0-25%
ITPRIP-6	ENSG00000148841	ITPRIP	6	7	Cell Surface Protein	GCCGCCACACCTCGATCATC	chr10	104315754	+	0.431185	tcct	agg	aag	0.417857	1	0	0	12	299	0-25%
ITPRIP-7	ENSG00000148841	ITPRIP	7	7	Cell Surface Protein	AGAACGAGACACGCGTGGCC	chr10	104315798	-	0.427493	cagc	tgg	gac	0.496445	1	0	0	12	361	0-25%
JAG1-1	ENSG00000101384	JAG1	1	7	Cell Surface Protein	ACAGAAGCGATACTTACGAA	chr20	10663961	+	0.719414	gtcc	cgg	tgt	0.348214	1	0	0	10	295	0-25%
JAG1-2	ENSG00000101384	JAG1	2	7	Cell Surface Protein	CCAGCTCTGTGACAAAGGTA	chr20	10652466	-	0.535092	gcgg	tgg	ccc	0.46281	1	1	13	117	1235	0-25%
JAG1-3	ENSG00000101384	JAG1	3	7	Cell Surface Protein	ACATACCTCTGTTACATTCG	chr20	10658477	+	0.684719	acac	ggg	ccc	0.468	1	0	0	20	452	0-25%
JAG1-4	ENSG00000101384	JAG1	4	7	Cell Surface Protein	GCGGATCTGATACTCAAAGT	chr20	10658625	+	0.672959	tcac	ggg	caa	0.43875	1	0	0	20	315	0-25%
JAG1-5	ENSG00000101384	JAG1	5	7	Cell Surface Protein	TTTACAGCTATTTGCCGACA	chr20	10656447	-	0.610058	gttt	agg	ctg	0.5	1	0	0	27	529	0-25%
JAG1-6	ENSG00000101384	JAG1	6	7	Cell Surface Protein	ATGCGTTCCCCACGGACGCG	chr20	10673512	-	0.589447	agcg	cgg	ccg	0.33466	1	0	0	1	49	0-25%
JAG1-7	ENSG00000101384	JAG1	7	7	Cell Surface Protein	CGGGCATGATCAACCCCAGC	chr20	10658671	-	0.558114	cact	cgg	cag	0.384615	1	0	0	45	1498	0-25%
JAG2-1	ENSG00000184916	JAG2	1	7	Cell Surface Protein	ATGGAGCGCACGTACCGGCC	chr14	105167757	+	0.532609	aggg	agg	cga	0.435556	1	0	0	4	80	0-25%
JAG2-2	ENSG00000184916	JAG2	2	7	Cell Surface Protein	GCGACAGTCGTTGACGTCTG	chr14	105150910	+	0.581187	gccc	ggg	gca	0.227938	1	0	0	3	81	25-50%
JAG2-3	ENSG00000184916	JAG2	3	7	Cell Surface Protein	AGTGGCCGAAAAAGTCGTTG	chr14	105155819	+	0.702481	gtgt	cgg	ggc	0.346667	1	0	0	8	213	0-25%
JAG2-4	ENSG00000184916	JAG2	4	7	Cell Surface Protein	TGGCCGAAAAAGTCGTTGCG	chr14	105155821	+	0.667825	gtag	ggg	ccg	0.374115	1	0	0	3	84	0-25%
JAG2-5	ENSG00000184916	JAG2	5	7	Cell Surface Protein	GCATGCCGGCATGATCAACC	chr14	105155946	-	0.632821	tgtc	cgg	agg	0.484848	1	0	0	11	277	0-25%
JAG2-6	ENSG00000184916	JAG2	6	7	Cell Surface Protein	GACAACGATACCACCCCGAA	chr14	105157709	-	0.600821	ctgg	tgg	tga	0.343915	1	0	0	8	159	0-25%
JAG2-7	ENSG00000184916	JAG2	7	7	Cell Surface Protein	TACCGGCCAGGCGAACTGGA	chr14	105167769	+	0.594903	cacg	agg	gga	0.481203	1	0	0	4	175	0-25%
KIAA0922-1	ENSG00000121210	KIAA0922	1	7	Cell Surface Protein	CTCACTCATACTAATCCGGT	chr4	153596383	+	0.718334	ttac	agg	tgt	0.458333	1	0	0	9	172	25-50%
KIAA0922-2	ENSG00000121210	KIAA0922	2	7	Cell Surface Protein	TAAACATTCCACCTTACCTG	chr4	153581559	-	0.624739	tttt	agg	tct	0.449034	1	0	2	66	917	0-25%
KIAA0922-3	ENSG00000121210	KIAA0922	3	7	Cell Surface Protein	CACTACGGTCAAAATGGTTG	chr4	153585543	-	0.570129	acaa	cgg	tac	0.441176	1	0	0	23	387	0-25%
KIAA0922-4	ENSG00000121210	KIAA0922	4	7	Cell Surface Protein	TTTATTAATACCTCTTCGTA	chr4	153557059	+	0.479592	ctta	tgg	agt	0.456467	1	0	0	73	1160	0-25%
KIAA0922-5	ENSG00000121210	KIAA0922	5	7	Cell Surface Protein	TCTACGGCAGTCCATCAGCG	chr4	153598713	-	0.74984	cacg	tgg	act	0.3	1	0	0	21	147	25-50%
KIAA0922-6	ENSG00000121210	KIAA0922	6	7	Cell Surface Protein	CCTAAGTCTTGTAACCGCAG	chr4	153602596	+	0.735302	ggga	cgg	acc	0.326087	1	0	0	19	279	25-50%
KIAA0922-7	ENSG00000121210	KIAA0922	7	7	Cell Surface Protein	GCGAAATTCTAGGTCCGCTG	chr4	153602599	-	0.705568	tgaa	cgg	tta	0.465455	1	0	0	1	97	25-50%
KIRREL-1	ENSG00000183853	KIRREL	1	7	Cell Surface Protein	CGATACTTTCTCCCAAGGTA	chr1	157993727	+	0.471495	tctc	agg	gcc	0.482143	1	0	0	25	473	0-25%
KIRREL-2	ENSG00000183853	KIRREL	2	7	Cell Surface Protein	CAGGTCCGCCACTCACTATG	chr1	158089816	-	0.673901	cagg	cgg	tct	0.488688	1	0	3	36	484	50-75%
KIRREL-3	ENSG00000183853	KIRREL	3	7	Cell Surface Protein	GAGCCCACAACCCGGTACCG	chr1	158078000	-	0.623717	tgcg	tgg	cca	0.394481	1	0	0	9	175	0-25%
KIRREL-4	ENSG00000183853	KIRREL	4	7	Cell Surface Protein	CGACGCCTCTTACGAGTGCC	chr1	158078085	+	0.530783	ctga	agg	cca	0.413636	1	0	0	2	58	0-25%
KIRREL-5	ENSG00000183853	KIRREL	5	7	Cell Surface Protein	TTTGGCCCGCCGAGAGCGCA	chr1	158078109	-	0.511655	tgag	ggg	cgg	0.445055	1	0	0	5	178	0-25%
KIRREL-6	ENSG00000183853	KIRREL	6	7	Cell Surface Protein	CCATCATCTGGTTCCGGGAC	chr1	158084542	+	0.465332	gcca	ggg	acg	0.381944	1	0	0	23	389	0-25%
KIRREL-7	ENSG00000183853	KIRREL	7	7	Cell Surface Protein	GTTTGGCCCGCCGAGAGCGC	chr1	158078110	-	0.455989	gtga	agg	gcg	0.255682	1	0	0	1	99	0-25%
KITLG-1	ENSG00000049130	KITLG	1	3	Cell Surface Protein	ATACCAAAACATCCATCCCG	chr12	88532452	+	0.726787	ttac	ggg	aca	0.489879	1	0	0	26	434	0-25%
KITLG-2	ENSG00000049130	KITLG	2	3	Cell Surface Protein	TTTCTGTTTTCATTTAGACT	chr12	88545864	-	0.585833	aatt	tgg	att	0.38961	1	0	26	609	0	0-25%
KITLG-3	ENSG00000049130	KITLG	3	3	Cell Surface Protein	TCGCTTATCCAACAATGACT	chr12	88518860	+	0.57463	catc	tgg	ctg	0.410667	1	0	1	33	446	0-25%
LAMA1-1	ENSG00000101680	LAMA1	1	7	Cell Surface Protein	CCGTCCCATACTCACGCGTC	chr18	7049078	+	0.525251	actg	tgg	taa	0.221088	1	0	0	2	81	0-25%
LAMA1-2	ENSG00000101680	LAMA1	2	7	Cell Surface Protein	AAGGCGCGACACTTGCCTCT	chr18	7080286	+	0.511214	aata	ggg	gtt	0.39	1	0	0	6	226	0-25%
LAMA1-3	ENSG00000101680	LAMA1	3	7	Cell Surface Protein	TACACTCAGCTGCATGGCCG	chr18	7032101	+	0.542522	acat	tgg	cat	0.427446	1	0	0	39	634	0-25%
LAMA1-4	ENSG00000101680	LAMA1	4	7	Cell Surface Protein	GACCATACGATGCCTTGATG	chr18	7009273	+	0.665162	cctt	agg	atg	0.380654	1	0	0	12	237	25-50%
LAMA1-5	ENSG00000101680	LAMA1	5	7	Cell Surface Protein	CCTCTCTGGCTATTACCGCG	chr18	7032153	-	0.709076	cgtg	tgg	atg	0.370924	1	0	0	11	179	0-25%
LAMA1-6	ENSG00000101680	LAMA1	6	7	Cell Surface Protein	CGGACTCACTTTAAGCACAC	chr18	7034667	-	0.668341	gaaa	agg	ctg	0.470588	1	0	0	15	329	0-25%
LAMA1-7	ENSG00000101680	LAMA1	7	7	Cell Surface Protein	ACCTTCACATGTATTGCCGG	chr18	7044735	+	0.66104	actg	agg	aca	0.401932	1	0	0	16	297	0-25%
LAMA5-1	ENSG00000130702	LAMA5	1	7	Cell Surface Protein	CCCACGGACCCGTTCAGGTG	chr20	62351702	-	0.592243	agac	agg	ccc	0.367677	1	0	0	12	210	0-25%
LAMA5-2	ENSG00000130702	LAMA5	2	7	Cell Surface Protein	CGCATACTGCCCACAGATCG	chr20	62352077	-	0.561308	tcac	tgg	tgt	0.307692	1	0	0	4	182	0-25%
LAMA5-3	ENSG00000130702	LAMA5	3	7	Cell Surface Protein	GCCTGCTCACCTTCGCAGTA	chr20	62337595	+	0.498059	acct	ggg	gaa	0.449567	1	0	0	15	404	0-25%
LAMA5-4	ENSG00000130702	LAMA5	4	7	Cell Surface Protein	AACAACGGAGCCCGTCCATG	chr20	62328979	-	0.657003	ctat	tgg	ctg	0.48125	1	0	0	8	183	25-50%
LAMA5-5	ENSG00000130702	LAMA5	5	7	Cell Surface Protein	CACGATGCGTGAGTACTCGG	chr20	62352275	+	0.711078	gggg	tgg	tgc	0.20625	1	0	0	2	74	0-25%
LAMA5-6	ENSG00000130702	LAMA5	6	7	Cell Surface Protein	GCCCGGACGTCCGTTCACCA	chr20	62352062	+	0.666576	tggc	ggg	aca	0.462857	1	0	0	31	99	0-25%
LAMA5-7	ENSG00000130702	LAMA5	7	7	Cell Surface Protein	GCAGCGCTCACAGTTGACGC	chr20	62346579	+	0.642837	gcag	cgg	tgg	0.256158	1	0	0	16	283	0-25%
LAMB1-1	ENSG00000091136	LAMB1	1	7	Cell Surface Protein	TCCACTATGCTAACCCCCTG	chr7	107963062	+	0.59301	ccgc	agg	gca	0.46281	1	0	0	25	409	25-50%
LAMB1-2	ENSG00000091136	LAMB1	2	7	Cell Surface Protein	TGTGTTCTGGCCGCAGTTCA	chr7	107951320	-	0.343487	ggtc	cgg	ggc	0.482143	1	0	0	52	674	50-75%
LAMB1-3	ENSG00000091136	LAMB1	3	7	Cell Surface Protein	TCCGTGTGTGATCCCAACGG	chr7	107959784	-	0.699263	aagt	agg	cca	0.36	1	0	0	6	125	25-50%
LAMB1-4	ENSG00000091136	LAMB1	4	7	Cell Surface Protein	GCTTGTGAATGCGACCCTCA	chr7	107959817	-	0.620754	caca	ggg	ttc	0.371429	1	0	0	21	327	25-50%
LAMB1-5	ENSG00000091136	LAMB1	5	7	Cell Surface Protein	GTCCGACTTTGGGAAAACCT	chr7	107986310	-	0.571293	gatc	ggg	gtg	0.499711	1	0	0	22	396	0-25%
LAMB1-6	ENSG00000091136	LAMB1	6	7	Cell Surface Protein	GTTTATGATATGGTGGTTCG	chr7	107980686	-	0.55474	tgca	agg	aaa	0.386029	1	0	0	21	377	0-25%
LAMB1-7	ENSG00000091136	LAMB1	7	7	Cell Surface Protein	CTTTCGGTGACCTCGACGTG	chr7	108001605	-	0.538044	gaag	cgg	gct	0.250963	1	0	0	4	123	0-25%
LAMB2-1	ENSG00000172037	LAMB2	1	7	Cell Surface Protein	TGCCAACCTCTATAGGTGCA	chr3	49130857	-	0.647153	tacc	cgg	agc	0.478239	1	0	1	28	453	0-25%
LAMB2-2	ENSG00000172037	LAMB2	2	7	Cell Surface Protein	TGGTGACCGCAGGGATACCT	chr3	49132187	+	0.614552	tgga	ggg	aca	0.485619	1	0	3	54	574	0-25%
LAMB2-3	ENSG00000172037	LAMB2	3	7	Cell Surface Protein	ACGTGGATGTGACCGCTGCC	chr3	49129607	-	0.46615	ctgg	tgg	tgc	0.472862	1	0	0	15	252	25-50%
LAMB2-4	ENSG00000172037	LAMB2	4	7	Cell Surface Protein	GCGCTGTTTACACCACACAG	chr3	49124768	-	0.764552	gcct	agg	gtc	0.485294	1	0	0	27	467	50-75%
LAMB2-5	ENSG00000172037	LAMB2	5	7	Cell Surface Protein	CCTGACTCGTCTACACACGT	chr3	49131103	-	0.67254	tgaa	tgg	gag	0.28125	1	0	0	9	177	0-25%
LAMB2-6	ENSG00000172037	LAMB2	6	7	Cell Surface Protein	CAACCTACTCGACCCACGGA	chr3	49131076	-	0.66397	gaga	ggg	aga	0.409091	1	0	0	7	136	0-25%
LAMB2-7	ENSG00000172037	LAMB2	7	7	Cell Surface Protein	GACGAGTCAGGTTCACCCGT	chr3	49131126	+	0.660425	tgta	agg	ttg	0.340336	1	0	0	3	84	0-25%
LAMB3-1	ENSG00000196878	LAMB3	1	7	Cell Surface Protein	TGCACCCAGTATGGCGAGGT	chr1	209649963	-	0.64269	ctac	agg	ccc	0.222969	1	0	0	85	3083	0-25%
LAMB3-2	ENSG00000196878	LAMB3	2	7	Cell Surface Protein	AGACACAGACATCGTGGACC	chr1	209630732	+	0.471345	tggc	tgg	gag	0.465723	1	0	3	41	614	0-25%
LAMB3-3	ENSG00000196878	LAMB3	3	7	Cell Surface Protein	GAGGGACATGCCGTGTGACG	chr1	209627533	-	0.605886	cccg	agg	aga	0.375	1	0	0	18	280	25-50%
LAMB3-4	ENSG00000196878	LAMB3	4	7	Cell Surface Protein	CTCACCTACGCCAACCCGCA	chr1	209628047	-	0.586252	tgga	ggg	ctg	0.417857	1	0	0	14	236	25-50%
LAMB3-5	ENSG00000196878	LAMB3	5	7	Cell Surface Protein	TGGGTGCGCAGCGATCAGCA	chr1	209632636	+	0.645956	ggct	tgg	ccg	0.47619	1	0	0	25	382	0-25%
LAMB3-6	ENSG00000196878	LAMB3	6	7	Cell Surface Protein	CCTAATGCACGCCTAAATGG	chr1	209634455	-	0.620486	gagg	ggg	gaa	0.336538	1	0	0	9	200	0-25%
LAMB3-7	ENSG00000196878	LAMB3	7	7	Cell Surface Protein	GCCTAATGCACGCCTAAATG	chr1	209634456	-	0.603376	agag	ggg	gga	0.475152	1	0	0	5	172	0-25%
LAMC1-1	ENSG00000135862	LAMC1	1	7	Cell Surface Protein	GTGTCCATTACATTTACATC	chr1	183110488	-	0.364496	ttgc	tgg	gga	0.310408	1	0	8	86	1215	0-25%
LAMC1-2	ENSG00000135862	LAMC1	2	7	Cell Surface Protein	CAGAGCTCACATCTCTTACC	chr1	183124631	-	0.464367	atca	tgg	gga	0.45	1	0	9	101	1073	25-50%
LAMC1-3	ENSG00000135862	LAMC1	3	7	Cell Surface Protein	CGCCGCCTTCAACGTGACTG	chr1	183023899	+	0.606682	tcaa	tgg	tgg	0.438261	1	0	0	10	151	0-25%
LAMC1-4	ENSG00000135862	LAMC1	4	7	Cell Surface Protein	GTTGTTGTAGTCGGTCAGGA	chr1	183024031	-	0.599134	cctg	agg	ctg	0.37978	1	0	0	30	377	0-25%
LAMC1-5	ENSG00000135862	LAMC1	5	7	Cell Surface Protein	TCTTCAATGACCGGCCGTGG	chr1	183110613	+	0.576075	cctt	agg	agg	0.351344	1	0	0	14	241	0-25%
LAMC1-6	ENSG00000135862	LAMC1	6	7	Cell Surface Protein	CATGGACGAGTGCACGGACG	chr1	183023839	+	0.547352	cagc	agg	gcg	0.338462	1	0	0	12	234	0-25%
LAMC1-7	ENSG00000135862	LAMC1	7	7	Cell Surface Protein	GGATCGACCATTGCAATCAC	chr1	183114535	-	0.534134	cctg	agg	ctg	0.413024	1	0	0	11	219	0-25%
LAMP1-1	ENSG00000185896	LAMP1	1	7	Cell Surface Protein	TACCTTTGGAGCTCGCATTG	chr13	113309847	-	0.663397	ttct	ggg	aaa	0.379608	1	0	0	20	391	25-50%
LAMP1-2	ENSG00000185896	LAMP1	2	7	Cell Surface Protein	TTCCCCAATGCGAGCTCCAA	chr13	113309856	+	0.518018	cctt	agg	taa	0.340585	1	0	0	19	387	25-50%
LAMP1-3	ENSG00000185896	LAMP1	3	7	Cell Surface Protein	GTCTTATGCAGACGGTGACA	chr13	113320349	+	0.575019	gctt	agg	ctt	0.463235	1	0	0	20	474	50-75%
LAMP1-4	ENSG00000185896	LAMP1	4	7	Cell Surface Protein	GAAGTTGGCCATTATGCACG	chr13	113306543	-	0.722109	caga	cgg	tcc	0.324519	1	0	0	16	240	0-25%
LAMP1-5	ENSG00000185896	LAMP1	5	7	Cell Surface Protein	CAACGGGACCGCGTGCATAA	chr13	113306546	+	0.394497	atgg	tgg	cca	0.162183	1	0	0	3	36	0-25%
LAMP1-6	ENSG00000185896	LAMP1	6	7	Cell Surface Protein	GCTGCGGTTGAGCACCACTG	chr13	113309675	-	0.725079	agga	tgg	cat	0.48125	1	0	5	62	713	0-25%
LAMP1-7	ENSG00000185896	LAMP1	7	7	Cell Surface Protein	CTGCTGACGCACAATGCATG	chr13	113306490	-	0.616104	attg	agg	cct	0.311111	1	0	1	34	451	0-25%
LAMP2-1	ENSG00000005893	LAMP2	1	7	Cell Surface Protein	GCATAAGACCGCACAGCTCC	chrX	120456766	+	0.390784	caat	tgg	att	0.420202	1	0	2	24	349	0-25%
LAMP2-2	ENSG00000005893	LAMP2	2	7	Cell Surface Protein	CGTTCTGGTCTGCCTAGTCC	chrX	120469110	-	0.349046	ggct	tgg	gtg	0.330051	1	0	0	26	438	0-25%
LAMP2-3	ENSG00000005893	LAMP2	3	7	Cell Surface Protein	ATAGCAGTGCAGTTCGGACC	chrX	120455474	-	0.534817	caaa	tgg	ctt	0.482456	1	0	0	10	227	25-50%
LAMP2-4	ENSG00000005893	LAMP2	4	7	Cell Surface Protein	TGGCAATGATACTTGTCTGC	chrX	120447883	-	0.552095	ataa	tgg	cta	0.392157	1	0	0	47	731	50-75%
LAMP2-5	ENSG00000005893	LAMP2	5	7	Cell Surface Protein	TCTTCCCGGTTCCGGGCTCA	chrX	120469135	-	0.508201	cgcc	ggg	ctc	0.452941	1	0	1	21	488	0-25%
LAMP2-6	ENSG00000005893	LAMP2	6	7	Cell Surface Protein	AGCTGTGCGGTCTTATGCAT	chrX	120456750	-	0.507242	cagg	tgg	aac	0.482576	1	0	1	27	562	0-25%
LAMP2-7	ENSG00000005893	LAMP2	7	7	Cell Surface Protein	ACCAGAACGAGCCCTGAGCC	chrX	120469135	+	0.474962	gcag	cgg	aac	0.45	1	0	2	89	1133	0-25%
LDLR-1	ENSG00000130164	LDLR	1	7	Cell Surface Protein	ACCGGCCCGCGCTTACCGAT	chr19	11128083	-	0.438746	gggg	ggg	gag	0.151515	1	0	0	3	33	75-100%
LDLR-2	ENSG00000130164	LDLR	2	7	Cell Surface Protein	AGAGAGGGTCACTCACCGAG	chr19	11129668	-	0.736821	ttct	ggg	tag	0.470588	1	0	2	34	587	75-100%
LDLR-3	ENSG00000130164	LDLR	3	7	Cell Surface Protein	TAAAGACCCCTACAGCGCTG	chr19	11105451	-	0.716688	cacg	cgg	cca	0.437755	1	0	0	22	312	0-25%
LDLR-4	ENSG00000130164	LDLR	4	7	Cell Surface Protein	GACGAGTTTCGCTGCCACGA	chr19	11105255	+	0.656087	ccag	tgg	gaa	0.357525	1	0	0	1	67	0-25%
LDLR-5	ENSG00000130164	LDLR	5	7	Cell Surface Protein	CGTGGTCGCTCTGGACACGG	chr19	11113390	+	0.748109	ggaa	agg	tgg	0.496656	1	0	0	12	208	25-50%
LDLR-6	ENSG00000130164	LDLR	6	7	Cell Surface Protein	GAATGCTTGGACAACAACGG	chr19	11110675	+	0.703487	caac	cgg	ctg	0.413265	1	0	0	21	376	25-50%
LDLR-7	ENSG00000130164	LDLR	7	7	Cell Surface Protein	GAACGTGGTCGCTCTGGACA	chr19	11113387	+	0.581309	tgag	cgg	agg	0.430769	1	0	0	10	231	25-50%
LMAN2-1	ENSG00000169223	LMAN2	1	7	Cell Surface Protein	GGGCTGTGCACACGCACCTT	chr5	177334282	+	0.283043	ggcg	tgg	gcg	0.291667	1	0	0	49	798	75-100%
LMAN2-2	ENSG00000169223	LMAN2	2	7	Cell Surface Protein	GGCTGTGCACACGCACCTTT	chr5	177334283	+	0.320377	gcgg	ggg	cga	0.421053	1	0	2	59	581	75-100%
LMAN2-3	ENSG00000169223	LMAN2	3	7	Cell Surface Protein	TCGCTCATTAAGCCCTACCA	chr5	177351455	-	0.680688	gcat	agg	tga	0.470223	1	0	0	18	249	0-25%
LMAN2-4	ENSG00000169223	LMAN2	4	7	Cell Surface Protein	CCCTGACGAGCGCAGCAAAG	chr5	177351197	-	0.580836	tgac	agg	gct	0.476667	1	0	0	18	341	25-50%
LMAN2-5	ENSG00000169223	LMAN2	5	7	Cell Surface Protein	GTGACTGCGGATATAACTGA	chr5	177351506	-	0.640873	gtct	cgg	caa	0.389694	1	0	0	8	408	0-25%
LMAN2-6	ENSG00000169223	LMAN2	6	7	Cell Surface Protein	CGCTGCGGAAGTTCCCCGTG	chr5	177332226	+	0.682159	ggcc	ggg	tcg	0.458068	1	0	0	8	148	75-100%
LMAN2-7	ENSG00000169223	LMAN2	7	7	Cell Surface Protein	CCGACGAGGAGAGCATCGAC	chr5	177334331	-	0.603136	acgc	tgg	acc	0.219608	1	0	0	4	110	75-100%
LMAN2L-1	ENSG00000114988	LMAN2L	1	7	Cell Surface Protein	GTCGAAGCCCTACCAGGGTG	chr2	96739852	-	0.528858	cgct	agg	cgc	0.438101	1	0	0	10	244	0-25%
LMAN2L-2	ENSG00000114988	LMAN2L	2	7	Cell Surface Protein	TCGCTGTCGAAGCCCTACCA	chr2	96739857	-	0.656895	gcac	ggg	tga	0.278409	1	0	0	7	138	0-25%
LMAN2L-3	ENSG00000114988	LMAN2L	3	7	Cell Surface Protein	AAACGTTCGAGTACTTGAAA	chr2	96739886	-	0.535246	ggtc	cgg	gag	0.416099	1	0	0	21	459	0-25%
LMAN2L-4	ENSG00000114988	LMAN2L	4	7	Cell Surface Protein	CTCGCTGTCGAAGCCCTACC	chr2	96739858	-	0.336809	agca	agg	gtg	0.395604	1	0	0	10	190	0-25%
LMAN2L-5	ENSG00000114988	LMAN2L	5	7	Cell Surface Protein	GCGGCGATGTTTGTCGGCTC	chr2	96739981	-	0.466486	agtg	ggg	atg	0.230769	1	0	0	7	77	0-25%
LMAN2L-6	ENSG00000114988	LMAN2L	6	7	Cell Surface Protein	CGATGTTTGTCGGCTCGGGA	chr2	96739977	-	0.447793	gcgg	tgg	gtc	0.423529	1	0	0	3	84	0-25%
LMAN2L-7	ENSG00000114988	LMAN2L	7	7	Cell Surface Protein	GGCGGCGATGTTTGTCGGCT	chr2	96739982	-	0.400756	cagt	cgg	gat	0.17294	1	0	0	6	111	0-25%
LNPEP-1	ENSG00000113441	LNPEP	1	7	Cell Surface Protein	CTCGGCAGCCCACTCACCAT	chr5	96936173	-	0.504412	gcgc	tgg	tga	0.393277	1	0	2	52	567	0-25%
LNPEP-2	ENSG00000113441	LNPEP	2	7	Cell Surface Protein	CGTAGTGGCACAACGGCAGT	chr5	96979627	-	0.581636	atag	ggg	aag	0.271895	1	0	0	4	115	0-25%
LNPEP-3	ENSG00000113441	LNPEP	3	7	Cell Surface Protein	TCGAGGTTAGGTTCGGGTGT	chr5	96979662	-	0.532538	gtca	agg	ctg	0.403333	1	0	0	10	309	0-25%
LNPEP-4	ENSG00000113441	LNPEP	4	7	Cell Surface Protein	CCCTGCTAGAAGGGCTTCGG	chr5	96979862	-	0.530569	tgtg	ggg	caa	0.365801	1	0	0	14	393	0-25%
LNPEP-5	ENSG00000113441	LNPEP	5	7	Cell Surface Protein	AACCAGTTGCACTGTTCCGA	chr5	96979383	-	0.585286	ctgt	agg	cct	0.374026	1	0	0	12	240	0-25%
LNPEP-6	ENSG00000113441	LNPEP	6	7	Cell Surface Protein	GACCGAAGCTCTCGCATAGA	chr5	97022367	-	0.411598	ggct	tgg	agt	0.44582	1	0	0	2	89	75-100%
LNPEP-7	ENSG00000113441	LNPEP	7	7	Cell Surface Protein	ACCCTCTGCAAGGACCATGG	chr5	96979448	+	0.733872	cagt	tgg	tct	0.461538	1	0	6	73	860	0-25%
LRP1-1	ENSG00000123384	LRP1	1	7	Cell Surface Protein	CACGTAGGATGGGTTCGCTG	chr12	57165803	-	0.565028	gagg	tgg	gca	0.337623	1	0	0	10	196	0-25%
LRP1-2	ENSG00000123384	LRP1	2	7	Cell Surface Protein	CGCGCACACGTTGGTGCCTG	chr12	57185529	-	0.484801	ccac	ggg	gag	0.407173	1	0	0	7	197	25-50%
LRP1-3	ENSG00000123384	LRP1	3	7	Cell Surface Protein	TGATCTGGATGACGACTGTG	chr12	57167012	+	0.721594	cgtg	ggg	acc	0.407609	1	0	0	28	507	0-25%
LRP1-4	ENSG00000123384	LRP1	4	7	Cell Surface Protein	CGCACTTGAATCGGTCCGAG	chr12	57166101	-	0.657551	ttct	ggg	cag	0.261072	1	0	0	2	33	0-25%
LRP1-5	ENSG00000123384	LRP1	5	7	Cell Surface Protein	GCCGGCCCTTGCCATACACG	chr12	57158425	-	0.675664	cctg	agg	aac	0.307325	1	0	0	11	189	0-25%
LRP1-6	ENSG00000123384	LRP1	6	7	Cell Surface Protein	ATCTTGGCCACGTACCTGAG	chr12	57145289	+	0.632604	gaac	tgg	ggc	0.392157	1	0	0	28	407	0-25%
LRP1-7	ENSG00000123384	LRP1	7	7	Cell Surface Protein	AGTGTCTACCGCTTGGAACG	chr12	57162419	+	0.623209	tggc	ggg	tgt	0.472656	1	0	0	7	154	0-25%
LRP10-1	ENSG00000197324	LRP10	1	7	Cell Surface Protein	GGACAGCAGATACACAGCGG	chr14	22875399	-	0.721502	cgct	tgg	ttc	0.375	1	0	3	61	749	0-25%
LRP10-2	ENSG00000197324	LRP10	2	7	Cell Surface Protein	CATCAACCCCATCACAGCGC	chr14	22875420	-	0.51095	cagg	tgg	aca	0.459184	1	0	1	36	616	0-25%
LRP10-3	ENSG00000197324	LRP10	3	7	Cell Surface Protein	GGCTCATGGGACTGTGCTGA	chr14	22875981	+	0.531338	tgac	cgg	cac	0.368015	1	0	8	119	1345	50-75%
LRP10-4	ENSG00000197324	LRP10	4	7	Cell Surface Protein	GCAAGCAATAGCCCCGCACA	chr14	22875858	-	0.639918	caag	tgg	tag	0.371429	1	0	0	14	295	25-50%
LRP10-5	ENSG00000197324	LRP10	5	7	Cell Surface Protein	TGCATGTGTATGACGGCCCT	chr14	22875703	+	0.522538	gcag	ggg	ccc	0.357073	1	0	0	23	403	25-50%
LRP10-6	ENSG00000197324	LRP10	6	7	Cell Surface Protein	GCTCTATGCCATTCGCACCC	chr14	22876358	+	0.59859	gcaa	agg	agt	0.486316	1	0	0	13	339	75-100%
LRP10-7	ENSG00000197324	LRP10	7	7	Cell Surface Protein	GTACCAGGCGTCGCATCAAG	chr14	22877039	-	0.5828	cggc	cgg	ccc	0.492308	1	0	0	7	175	75-100%
LRP11-1	ENSG00000120256	LRP11	1	7	Cell Surface Protein	ACATAGCCAACTCACGATTC	chr6	149837338	+	0.368508	tgtg	tgg	cag	0.472727	1	0	1	19	364	50-75%
LRP11-2	ENSG00000120256	LRP11	2	7	Cell Surface Protein	CATTCCTGTGATGCCAGGTA	chr6	149836083	-	0.518926	aaat	agg	att	0.412698	1	0	18	385	0	75-100%
LRP11-3	ENSG00000120256	LRP11	3	7	Cell Surface Protein	CCGGCTACCGCCGCGTCACG	chr6	149863964	-	0.495402	agcg	ggg	cgc	0.136065	1	0	0	11	164	0-25%
LRP11-4	ENSG00000120256	LRP11	4	7	Cell Surface Protein	GTTCCGCCGGCAACTGCAGC	chr6	149863820	-	0.445993	agga	agg	agc	0.368941	1	0	0	16	300	0-25%
LRP11-5	ENSG00000120256	LRP11	5	7	Cell Surface Protein	CGACAGCTGCGCGTGCAGTT	chr6	149863877	+	0.431344	cgcc	cgg	aca	0.376471	1	0	0	5	123	0-25%
LRP11-6	ENSG00000120256	LRP11	6	7	Cell Surface Protein	GCACGCGCAGCTGTCGGGCG	chr6	149863859	-	0.390744	aact	tgg	agc	0.360173	1	0	0	12	256	0-25%
LRP11-7	ENSG00000120256	LRP11	7	7	Cell Surface Protein	CCGCGGGCGGCAAGGCCGCA	chr6	149863909	+	0.377928	ggcg	cgg	ccg	0.324169	1	0	0	23	348	0-25%
LRP12-1	ENSG00000147650	LRP12	1	7	Cell Surface Protein	ACATTGCAATATACCTGATT	chr8	104495078	+	0.356815	ttac	agg	tga	0.454545	1	0	6	78	1144	50-75%
LRP12-2	ENSG00000147650	LRP12	2	7	Cell Surface Protein	TAGTTGCAGCGATCAGAACG	chr8	104497263	+	0.712995	ctgg	agg	ata	0.383523	1	0	0	13	174	25-50%
LRP12-3	ENSG00000147650	LRP12	3	7	Cell Surface Protein	GCTTGTGATCAGTTTCGTTG	chr8	104498035	-	0.648561	ttgt	tgg	taa	0.48	1	0	2	21	434	0-25%
LRP12-4	ENSG00000147650	LRP12	4	7	Cell Surface Protein	TTATAGTAATGATTTCGCCT	chr8	104508955	+	0.591683	tacc	ggg	ttt	0.492188	1	0	1	40	778	0-25%
LRP12-5	ENSG00000147650	LRP12	5	7	Cell Surface Protein	ACTTACCGTACACCCCAGCG	chr8	104588828	+	0.765277	ggac	agg	aaa	0.290179	1	0	0	9	98	0-25%
LRP12-6	ENSG00000147650	LRP12	6	7	Cell Surface Protein	GGAGCACAAAAGAGTCTCCG	chr8	104588866	-	0.734583	cgct	cgg	tgg	0.376471	1	0	0	28	545	0-25%
LRP12-7	ENSG00000147650	LRP12	7	7	Cell Surface Protein	GTATGGACAATTGATTGCTC	chr8	104495128	-	0.449207	cctc	agg	gtt	0.36	1	0	0	35	571	50-75%
LRP4-1	ENSG00000134569	LRP4	1	7	Cell Surface Protein	ACAGCGATGAGCAGTGTGGT	chr11	46899862	-	0.684715	gaca	ggg	tga	0.428571	1	0	0	47	684	0-25%
LRP4-2	ENSG00000134569	LRP4	2	7	Cell Surface Protein	GAGCCGCACTTGTTAAAACC	chr11	46875100	+	0.591788	tctc	tgg	tga	0.421053	1	0	0	18	261	50-75%
LRP4-3	ENSG00000134569	LRP4	3	7	Cell Surface Protein	CTCGACATCTACCACTGCGA	chr11	46898949	-	0.62584	catc	tgg	cga	0.3168	1	0	0	8	152	0-25%
LRP4-4	ENSG00000134569	LRP4	4	7	Cell Surface Protein	AATGCAGGCTGGCGCTGCGA	chr11	46898603	-	0.525201	catc	tgg	tga	0.369231	1	0	0	19	554	0-25%
LRP4-5	ENSG00000134569	LRP4	5	7	Cell Surface Protein	CAATCGCATCGACATCCGGC	chr11	46894776	-	0.548435	tcgc	agg	tgc	0.115374	1	0	0	0	39	0-25%
LRP4-6	ENSG00000134569	LRP4	6	7	Cell Surface Protein	CTTACCGTGTGCGCAGAGCA	chr11	46918338	+	0.529891	gccg	ggg	cgc	0.40667	1	0	0	14	335	0-25%
LRP4-7	ENSG00000134569	LRP4	7	7	Cell Surface Protein	CTGCCGGATGTCGATGCGAT	chr11	46894788	+	0.52114	gcac	tgg	cga	0.0450938	1	0	0	1	63	0-25%
LRP5-1	ENSG00000162337	LRP5	1	7	Cell Surface Protein	CACTGCGAGACCGTACAGGT	chr11	68446531	+	0.723341	cggc	agg	aca	0.392857	1	0	0	5	124	75-100%
LRP5-2	ENSG00000162337	LRP5	2	7	Cell Surface Protein	CGAGGCGGACTGTGACGGTG	chr11	68433837	+	0.706232	caga	agg	ccc	0.39	1	0	0	16	210	75-100%
LRP5-3	ENSG00000162337	LRP5	3	7	Cell Surface Protein	GCAGGGTTTACCCGTGAGCG	chr11	68348236	-	0.636858	cgca	ggg	tcc	0.3	1	0	0	11	158	0-25%
LRP5-4	ENSG00000162337	LRP5	4	7	Cell Surface Protein	GTTGGCCACCTCGATGCGGT	chr11	68348145	-	0.551915	tgag	tgg	tct	0.244444	1	0	0	9	179	0-25%
LRP5-5	ENSG00000162337	LRP5	5	7	Cell Surface Protein	CCACCAGCCGTACGTCCCGG	chr11	68347876	-	0.731227	gcgt	cgg	ttg	0.248724	1	0	0	12	161	0-25%
LRP5-6	ENSG00000162337	LRP5	6	7	Cell Surface Protein	GTACTGGACAGACGTGAGCG	chr11	68348001	+	0.713584	ccgt	agg	agg	0.3	1	0	0	16	220	0-25%
LRP5-7	ENSG00000162337	LRP5	7	7	Cell Surface Protein	CCCGGCGGACGGACCTACGG	chr11	68386355	+	0.662597	ctgg	agg	atc	0.339872	1	0	0	8	87	0-25%
LTB4R-1	ENSG00000213903	LTB4R	1	7	Cell Surface Protein	GCACTACTGTGCGGTACGCG	chr14	24316111	-	0.633609	cagg	agg	acg	0.210084	1	0	0	3	38	25-50%
LTB4R-2	ENSG00000213903	LTB4R	2	7	Cell Surface Protein	CTCCGCAGACATAGTGACAC	chr14	24315928	-	0.632203	ctga	agg	cgg	0.492632	1	0	0	25	458	25-50%
LTB4R-3	ENSG00000213903	LTB4R	3	7	Cell Surface Protein	GGCCGTGATAAGCAGGACGC	chr14	24315963	-	0.602039	tcat	tgg	cgt	0.453968	1	0	0	15	252	25-50%
LTB4R-4	ENSG00000213903	LTB4R	4	7	Cell Surface Protein	CATGAGTCTAGACCGCTCAC	chr14	24315996	+	0.599623	cggc	tgg	cgg	0.485294	1	0	0	11	204	25-50%
LTB4R-5	ENSG00000213903	LTB4R	5	7	Cell Surface Protein	TCCCGCGGTACCCCAGCGAA	chr14	24316172	+	0.585842	tgct	ggg	cac	0.309957	1	0	0	5	81	25-50%
LTB4R-6	ENSG00000213903	LTB4R	6	7	Cell Surface Protein	GAAGCTACGCACCAAGGCGA	chr14	24316044	+	0.549699	ccca	tgg	ccc	0.29519	1	0	0	7	158	25-50%
LTB4R-7	ENSG00000213903	LTB4R	7	7	Cell Surface Protein	TCTAGACCGCTCACTGGCGG	chr14	24316002	+	0.537648	tgag	tgg	ccc	0.436975	1	0	0	5	105	25-50%
LTBP1-1	ENSG00000049323	LTBP1	1	7	Cell Surface Protein	CAACTTGAAAAGGTAGGATC	chr2	33243761	-	0.539956	aaca	cgg	ccc	0.403361	1	0	0	57	901	0-25%
LTBP1-2	ENSG00000049323	LTBP1	2	7	Cell Surface Protein	GGCCGCTGTGAAAACACCGA	chr2	33275021	+	0.644866	ccag	ggg	aag	0.483913	1	0	0	26	364	25-50%
LTBP1-3	ENSG00000049323	LTBP1	3	7	Cell Surface Protein	TCACCATTTGCGCAGACGTT	chr2	33293184	-	0.41768	acaa	tgg	ttc	0.335973	1	0	0	6	199	25-50%
LTBP1-4	ENSG00000049323	LTBP1	4	7	Cell Surface Protein	TAACCCGCTTATAACCCGGT	chr2	33222115	-	0.675279	ttgt	agg	cat	0.315152	1	0	0	4	53	0-25%
LTBP1-5	ENSG00000049323	LTBP1	5	7	Cell Surface Protein	ACGGCCACGAACTTCCGAGT	chr2	33134954	+	0.649441	cctg	ggg	tga	0.19295	1	0	0	3	78	0-25%
LTBP1-6	ENSG00000049323	LTBP1	6	7	Cell Surface Protein	ATGCCTACCGGGTTATAAGC	chr2	33222123	+	0.557817	tgga	ggg	tta	0.229932	1	0	0	7	163	0-25%
LTBP1-7	ENSG00000049323	LTBP1	7	7	Cell Surface Protein	CAATCCCAAGTCTCGTACCA	chr2	33188717	+	0.54999	aggc	agg	gct	0.457251	1	0	0	10	289	0-25%
LTBP3-1	ENSG00000168056	LTBP3	1	7	Cell Surface Protein	CTCCGGCTTCCGCGTGGGTG	chr11	65557627	-	0.368047	cggg	agg	gcc	0.473846	1	0	0	30	616	0-25%
LTBP3-2	ENSG00000168056	LTBP3	2	7	Cell Surface Protein	ACCGCGCCCGCCCCCAGTGC	chr11	65553902	-	0.293905	ggcc	agg	ccc	0.5	1	0	18	220	2728	0-25%
LTBP3-3	ENSG00000168056	LTBP3	3	7	Cell Surface Protein	ATCAACGAGTGCGCAATGCC	chr11	65552962	-	0.497465	agac	ggg	cgt	0.455995	1	0	0	5	131	25-50%
LTBP3-4	ENSG00000168056	LTBP3	4	7	Cell Surface Protein	GACGTGAACGAGTGCGCCGA	chr11	65546547	-	0.50848	cgca	ggg	cag	0.186391	1	0	0	5	81	50-75%
LTBP3-5	ENSG00000168056	LTBP3	5	7	Cell Surface Protein	GGACGCGCACATTCACCACG	chr11	65553883	+	0.751799	tgat	ggg	ggc	0.286531	1	0	0	9	152	0-25%
LTBP3-6	ENSG00000168056	LTBP3	6	7	Cell Surface Protein	GACGCGCACATTCACCACGG	chr11	65553884	+	0.724913	gatg	ggg	gcg	0.333333	1	0	0	7	135	0-25%
LTBP3-7	ENSG00000168056	LTBP3	7	7	Cell Surface Protein	CGGCGTTCGAGCTCTCAATG	chr11	65553829	+	0.713349	ctct	cgg	tgc	0.242308	1	0	0	0	73	0-25%
LTBR-1	ENSG00000111321	LTBR	1	7	Cell Surface Protein	CACAAACTGTGTCCCGGATG	chr12	6385051	-	0.506324	gtgg	cgg	cta	0.4	1	0	0	22	434	0-25%
LTBR-2	ENSG00000111321	LTBR	2	7	Cell Surface Protein	CAGCTAAATGTAGCCGCATC	chr12	6385049	+	0.424706	gtct	cgg	gac	0.395652	1	0	0	22	310	0-25%
LTBR-3	ENSG00000111321	LTBR	3	7	Cell Surface Protein	CTCGCAGTGTGTACACTCGA	chr12	6385318	-	0.663897	gtag	ggg	ccc	0.285068	1	0	0	6	153	25-50%
LTBR-4	ENSG00000111321	LTBR	4	7	Cell Surface Protein	GAAGGTGCCTCCATATGCGT	chr12	6384599	+	0.627609	cttt	cgg	aga	0.445714	1	0	0	31	387	0-25%
LTBR-5	ENSG00000111321	LTBR	5	7	Cell Surface Protein	TGGTTCTCCGACGCATATGG	chr12	6384595	-	0.621254	ggtc	agg	cac	0.263736	1	0	0	5	142	0-25%
LTBR-6	ENSG00000111321	LTBR	6	7	Cell Surface Protein	TGGCTCTAATGGATTTTTGC	chr12	6386407	-	0.293907	gcag	agg	ttg	0.40293	1	0	0	62	1082	25-50%
LTBR-7	ENSG00000111321	LTBR	7	7	Cell Surface Protein	GCTGCTCAAGAGGCGTCCGC	chr12	6388819	+	0.549553	gatc	agg	taa	0.368547	1	0	0	18	422	50-75%
M6PR-1	ENSG00000003056	M6PR	1	3	Cell Surface Protein	GCTACTACTACTCCTGGCTG	chr12	8946351	-	0.5696	gact	tgg	cag	0.449198	1	0	0	46	705	0-25%
M6PR-2	ENSG00000003056	M6PR	2	3	Cell Surface Protein	CTGCAATCGACACACCCTAG	chr12	8943804	-	0.733681	tctc	cgg	tga	0.311111	1	0	0	10	243	50-75%
M6PR-3	ENSG00000003056	M6PR	3	3	Cell Surface Protein	CGCTAGGGTGTGTCGATTGC	chr12	8943816	+	0.327114	tcac	agg	aga	0.488889	1	0	0	3	272	50-75%
MAN2B2-1	ENSG00000013288	MAN2B2	1	7	Cell Surface Protein	CGTACGCCCGCATGCTTTCC	chr4	6576578	-	0.191594	gcgg	tgg	gga	0.413636	1	0	0	4	75	0-25%
MAN2B2-2	ENSG00000013288	MAN2B2	2	7	Cell Surface Protein	AGGGTGCCCCTTTACCAGCG	chr4	6611275	-	0.733745	tgaa	agg	tct	0.4875	1	0	0	21	414	75-100%
MAN2B2-3	ENSG00000013288	MAN2B2	3	7	Cell Surface Protein	TCCTGGCACGTTGACCCGTT	chr4	6587058	+	0.398305	gttc	tgg	cgc	0.425121	1	0	0	8	160	0-25%
MAN2B2-4	ENSG00000013288	MAN2B2	4	7	Cell Surface Protein	CAGTCCCAGTGATGGCATCA	chr4	6598210	-	0.539781	gact	tgg	tgc	0.497449	1	0	6	142	1163	25-50%
MAN2B2-5	ENSG00000013288	MAN2B2	5	7	Cell Surface Protein	CGTAGTCGATCCGGGAGCCG	chr4	6587121	-	0.608127	aggt	agg	tgg	0.145125	1	0	0	5	61	0-25%
MAN2B2-6	ENSG00000013288	MAN2B2	6	7	Cell Surface Protein	CCGGATCGACTACGACCTGA	chr4	6587141	+	0.598675	gctc	agg	cag	0.195094	1	0	0	0	36	0-25%
MAN2B2-7	ENSG00000013288	MAN2B2	7	7	Cell Surface Protein	CCCGCCAGCGCAAATAGGGT	chr4	6587086	-	0.575075	gaag	ggg	cgt	0.190217	1	0	0	5	91	0-25%
MCOLN1-1	ENSG00000090674	MCOLN1	1	7	Cell Surface Protein	TCGTAGCTCGCCAAGTTCTG	chr19	7529099	-	0.534176	gacg	cgg	gtg	0.3375	1	0	0	4	136	50-75%
MCOLN1-2	ENSG00000090674	MCOLN1	2	7	Cell Surface Protein	GCCTGCGCCGCCGGGATGCT	chr19	7533522	-	0.244072	ctgc	ggg	gag	0.4875	1	0	0	17	375	75-100%
MCOLN1-3	ENSG00000090674	MCOLN1	3	7	Cell Surface Protein	TTGGCTCGAAACTTGTCGCA	chr19	7525087	-	0.577734	gccc	ggg	act	0.338322	1	0	0	5	134	0-25%
MCOLN1-4	ENSG00000090674	MCOLN1	4	7	Cell Surface Protein	GCGTTGCCTGACGTGTCACT	chr19	7526782	+	0.562663	cctg	ggg	ccg	0.316558	1	0	0	6	174	0-25%
MCOLN1-5	ENSG00000090674	MCOLN1	5	7	Cell Surface Protein	CTGCGACAAGTTTCGAGCCA	chr19	7525100	+	0.549996	gtcc	agg	gcc	0.485333	1	0	0	12	170	0-25%
MCOLN1-6	ENSG00000090674	MCOLN1	6	7	Cell Surface Protein	GTGACACGTCAGGCAACGCC	chr19	7526767	-	0.541593	ccca	agg	tac	0.326374	1	0	0	7	158	0-25%
MCOLN1-7	ENSG00000090674	MCOLN1	7	7	Cell Surface Protein	TACCGGCCCAGTGACACGTC	chr19	7526777	-	0.536739	cgca	agg	caa	0.308123	1	0	0	6	113	0-25%
MEGF8-1	ENSG00000105429	MEGF8	1	7	Cell Surface Protein	CCCTAGCCCCCGTACCAGAC	chr19	42354717	-	0.437481	cttc	agg	gcc	0.422954	1	0	0	24	371	25-50%
MEGF8-2	ENSG00000105429	MEGF8	2	7	Cell Surface Protein	GATGCGGCGGGTCTCCCCTG	chr19	42363046	-	0.572585	agag	ggg	gtg	0.402381	1	0	0	17	413	50-75%
MEGF8-3	ENSG00000105429	MEGF8	3	7	Cell Surface Protein	ATACGCCCGCTGTCCTGACG	chr19	42352325	+	0.622847	gggc	tgg	atg	0.441707	1	0	0	1	81	25-50%
MEGF8-4	ENSG00000105429	MEGF8	4	7	Cell Surface Protein	TGTCGCAGTGGCCACGGCGT	chr19	42353572	-	0.494356	aggt	ggg	tcc	0.364796	1	0	0	11	415	25-50%
MEGF8-5	ENSG00000105429	MEGF8	5	7	Cell Surface Protein	TACGCCATCAAGTCCCCACG	chr19	42343573	-	0.703481	cttg	ggg	ccg	0.371429	1	0	0	6	138	0-25%
MEGF8-6	ENSG00000105429	MEGF8	6	7	Cell Surface Protein	TATGACGGTGACTCCCCGCG	chr19	42333697	+	0.694027	cgtg	agg	gcc	0.240625	1	0	0	0	52	0-25%
MEGF8-7	ENSG00000105429	MEGF8	7	7	Cell Surface Protein	TCCACACATGCCGATCCACG	chr19	42336844	-	0.693059	gtcg	tgg	aaa	0.259615	1	0	0	15	182	0-25%
MFAP3-1	ENSG00000037749	MFAP3	1	7	Cell Surface Protein	CCGAGGTGAAGATAACACGT	chr5	154053039	-	0.709823	tctc	agg	gtg	0.356506	1	0	0	7	234	25-50%
MFAP3-2	ENSG00000037749	MFAP3	2	7	Cell Surface Protein	CGAGGTGAAGATAACACGTA	chr5	154053038	-	0.614084	ctcc	ggg	tga	0.32	1	0	0	21	286	25-50%
MFAP3-3	ENSG00000037749	MFAP3	3	7	Cell Surface Protein	ATGTAGCTTTTGATGACCGT	chr5	154052977	+	0.575348	acca	ggg	ctc	0.299148	1	0	0	26	519	25-50%
MFAP3-4	ENSG00000037749	MFAP3	4	7	Cell Surface Protein	GTGTGATTGTAAAGGCAATC	chr5	154053093	-	0.488459	atga	agg	caa	0.482143	1	0	0	59	832	25-50%
MFAP3-5	ENSG00000037749	MFAP3	5	7	Cell Surface Protein	GCTCGACAGTTTAGAATAAG	chr5	154053355	-	0.465579	aaag	agg	tgg	0.407976	1	0	0	31	390	50-75%
MFAP3-6	ENSG00000037749	MFAP3	6	7	Cell Surface Protein	GCAGATCCTATATCATCAGG	chr5	154053643	-	0.668436	ttct	tgg	act	0.397959	1	0	0	48	554	75-100%
MFAP3-7	ENSG00000037749	MFAP3	7	7	Cell Surface Protein	GTCACTATGAAGATGTCCAT	chr5	154049970	+	0.570887	gcca	tgg	cac	0.496324	1	0	3	50	845	0-25%
MFAP3L-1	ENSG00000198948	MFAP3L	1	7	Cell Surface Protein	GATATTGAGGACCATGACGA	chr4	169992116	+	0.72504	gggt	tgg	tga	0.386905	1	0	0	38	639	25-50%
MFAP3L-2	ENSG00000198948	MFAP3L	2	7	Cell Surface Protein	AAGGTATCCTTCTCAGACCG	chr4	169992250	-	0.622031	cacc	agg	taa	0.48	1	0	0	19	428	25-50%
MFAP3L-3	ENSG00000198948	MFAP3L	3	7	Cell Surface Protein	CGATGAGGCGTCCGAGTCAG	chr4	169991702	+	0.553655	gcag	cgg	cag	0.4875	1	0	0	5	137	50-75%
MFAP3L-4	ENSG00000198948	MFAP3L	4	7	Cell Surface Protein	CACTTTAAATGGCACTAACG	chr4	170005758	-	0.615935	acag	tgg	tct	0.423529	1	0	1	41	526	0-25%
MFAP3L-5	ENSG00000198948	MFAP3L	5	7	Cell Surface Protein	AACTGACCATATCATAGTCA	chr4	170005704	-	0.594891	ccag	agg	aag	0.391837	1	0	7	67	851	0-25%
MFAP3L-6	ENSG00000198948	MFAP3L	6	7	Cell Surface Protein	TCAGTTCTGGCAATGATTAC	chr4	170005732	+	0.428252	atgg	ggg	cac	0.352083	1	0	4	79	1054	0-25%
MFAP3L-7	ENSG00000198948	MFAP3L	7	7	Cell Surface Protein	TCCCTTCCTTGACTATGATA	chr4	170005709	+	0.365071	ctgt	tgg	tca	0.498186	1	0	3	86	1252	0-25%
MFGE8-1	ENSG00000140545	MFGE8	1	7	Cell Surface Protein	CGGCGCGATCCACTCACCCA	chr15	88913245	+	0.623911	aggg	ggg	cga	0.45	1	0	0	6	169	0-25%
MFGE8-2	ENSG00000140545	MFGE8	2	7	Cell Surface Protein	CAGTGGCTCGACACATTCTG	chr15	88907375	+	0.554868	ggcc	agg	gaa	0.355469	1	0	4	25	403	0-25%
MFGE8-3	ENSG00000140545	MFGE8	3	7	Cell Surface Protein	CCACAACGGTGGTTTATGCG	chr15	88909883	-	0.670728	cctg	agg	aga	0.369231	1	0	0	12	132	0-25%
MFGE8-4	ENSG00000140545	MFGE8	4	7	Cell Surface Protein	CCTCGCATAAACCACCGTTG	chr15	88909894	+	0.670484	atct	tgg	cag	0.454545	1	0	0	4	122	0-25%
MFGE8-5	ENSG00000140545	MFGE8	5	7	Cell Surface Protein	AGGCACGTGCAGGTGTACGA	chr15	88909839	+	0.662173	ctta	ggg	gaa	0.434137	1	0	0	30	317	0-25%
MFGE8-6	ENSG00000140545	MFGE8	6	7	Cell Surface Protein	GGCACGTGCAGGTGTACGAG	chr15	88909840	+	0.65066	ttaa	ggg	aag	0.475817	1	0	0	35	412	0-25%
MFGE8-7	ENSG00000140545	MFGE8	7	7	Cell Surface Protein	ACGTGCCTTAAGGGCTACGC	chr15	88909813	-	0.638739	ctgc	ggg	caa	0.40404	1	0	0	6	64	0-25%
MFI2-1	ENSG00000163975	MFI2	1	7	Cell Surface Protein	AATAGGAGGTACCGACCTCT	chr3	197024483	+	0.537969	gcgt	agg	agg	0.392857	1	0	0	19	231	0-25%
MFI2-2	ENSG00000163975	MFI2	2	7	Cell Surface Protein	CCAGCCCCGACGGCGCCATG	chr3	197029701	-	0.499168	ccag	cgg	ggt	0.4225	1	0	3	20	388	0-25%
MFI2-3	ENSG00000163975	MFI2	3	7	Cell Surface Protein	CACGGGCATCAATCGCACAG	chr3	197024379	-	0.71682	gcca	tgg	gct	0.367059	1	0	0	7	171	0-25%
MFI2-4	ENSG00000163975	MFI2	4	7	Cell Surface Protein	ACGGGCATCAATCGCACAGT	chr3	197024378	-	0.590188	ccac	ggg	ctg	0.222727	1	0	0	8	105	0-25%
MFI2-5	ENSG00000163975	MFI2	5	7	Cell Surface Protein	CGGTACCTCCTATTACGCCG	chr3	197024463	-	0.726786	aggt	tgg	ctg	0.157895	1	0	0	1	32	0-25%
MFI2-6	ENSG00000163975	MFI2	6	7	Cell Surface Protein	TCGTACACTTCGCCCACCAC	chr3	197026680	+	0.570404	ttga	cgg	ctt	0.178646	1	0	0	7	189	0-25%
MFI2-7	ENSG00000163975	MFI2	7	7	Cell Surface Protein	CACGGCCTGAAGCCGGTGGT	chr3	197026681	-	0.520514	ggag	ggg	cga	0.401569	1	0	0	28	421	0-25%
MIA3-1	ENSG00000154305	MIA3	1	7	Cell Surface Protein	GTGTAGGTTGGACGCACTTT	chr1	222624777	+	0.325454	tttt	tgg	ata	0.308496	1	0	0	24	470	0-25%
MIA3-2	ENSG00000154305	MIA3	2	7	Cell Surface Protein	AATTCACAAAACGACAATCC	chr1	222621203	-	0.581773	ttaa	ggg	cct	0.369231	1	0	2	55	914	0-25%
MIA3-3	ENSG00000154305	MIA3	3	7	Cell Surface Protein	TTTTCCAAAAGATTTAATCC	chr1	222624803	+	0.569366	gata	agg	tag	0.473684	1	0	17	240	2780	0-25%
MIA3-4	ENSG00000154305	MIA3	4	7	Cell Surface Protein	TATACAGTGTTAATGTACCG	chr1	222621167	+	0.676554	ttta	cgg	tga	0.4375	1	0	0	26	428	0-25%
MIA3-5	ENSG00000154305	MIA3	5	7	Cell Surface Protein	GTTTGTGCTCCGAGAACCGC	chr1	222618201	-	0.547794	caga	cgg	cca	0.233333	1	0	0	23	932	0-25%
MIA3-6	ENSG00000154305	MIA3	6	7	Cell Surface Protein	CTCGGAGCACAAACTCTGCG	chr1	222618221	+	0.695104	ggtt	cgg	acg	0.423355	1	0	1	34	696	0-25%
MIA3-7	ENSG00000154305	MIA3	7	7	Cell Surface Protein	TCGTCTGGCTGCTCGTGCTC	chr1	222618148	+	0.514392	ctgc	cgg	ctg	0.342556	1	0	1	30	469	0-25%
MICA-1	ENSG00000204520	MICA	1	7	Cell Surface Protein	TCCGTTCCCTGTCAAGTCCC	chr6	31410733	-	0.437308	cctt	tgg	tct	0.476471	1	0	0	45	645	25-50%
MICA-2	ENSG00000204520	MICA	2	7	Cell Surface Protein	TAGAATCCGGCGTAGTCCTG	chr6	31411345	+	0.645469	tatc	agg	aga	0.380654	1	0	0	5	208	50-75%
MICA-3	ENSG00000204520	MICA	3	7	Cell Surface Protein	CAGCCAGAAGCAGAAAGACC	chr6	31403648	-	0.54228	atgc	ggg	ccc	0.44	1	0	23	246	2309	0-25%
MICA-4	ENSG00000204520	MICA	4	7	Cell Surface Protein	TAACCTCACGGTGCTGTCCT	chr6	31410577	+	0.503321	gtta	ggg	atg	0.467532	1	0	5	35	567	0-25%
MICA-5	ENSG00000204520	MICA	5	7	Cell Surface Protein	CATCTTCCCTTTTGCACCTC	chr6	31403683	+	0.307628	ctgg	cgg	gag	0.494831	1	1	14	174	2045	0-25%
MICA-6	ENSG00000204520	MICA	6	7	Cell Surface Protein	GAGAGACCAGGGACTTGACA	chr6	31410738	+	0.641944	gaca	ggg	aac	0.39	1	0	6	103	1262	25-50%
MICA-7	ENSG00000204520	MICA	7	7	Cell Surface Protein	CAGGGAACGGAAAGGACCTC	chr6	31410756	+	0.542665	ttga	agg	atg	0.418926	1	0	7	63	1216	25-50%
MICB-1	ENSG00000204516	MICB	1	3	Cell Surface Protein	CTATGACAGGCAGAAACGCA	chr6	31505735	+	0.584789	tgcg	ggg	caa	0.466667	1	1	6	56	744	0-25%
MICB-2	ENSG00000204516	MICB	2	3	Cell Surface Protein	ATGTCCTGGGAGCTAAGACC	chr6	31505785	+	0.483957	gaaa	tgg	gac	0.471429	1	0	4	53	793	0-25%
MICB-3	ENSG00000204516	MICB	3	3	Cell Surface Protein	GACACACTATCGCGCTATGC	chr6	31506363	+	0.524295	ccaa	agg	cag	0.198367	1	1	0	4	113	25-50%
MMGT1-1	ENSG00000169446	MMGT1	1	7	Cell Surface Protein	GCATCATGGCGCCGTCGCTG	chrX	135973662	-	0.561275	ttcg	tgg	aag	0.245941	1	0	0	7	194	0-25%
MMGT1-2	ENSG00000169446	MMGT1	2	7	Cell Surface Protein	ATGGCGCCGTCGCTGTGGAA	chrX	135973657	-	0.479766	catc	ggg	gct	0.347929	1	0	0	22	318	0-25%
MMGT1-3	ENSG00000169446	MMGT1	3	7	Cell Surface Protein	CTTACGCTGCGCAGCGGAAA	chrX	135973607	+	0.374266	ggca	agg	cgg	0.183673	1	0	0	7	118	0-25%
MMGT1-4	ENSG00000169446	MMGT1	4	7	Cell Surface Protein	GAAGAATTTGCTGTATCCGA	chrX	135965106	+	0.544039	gttt	agg	ccg	0.39	1	0	0	49	663	75-100%
MMGT1-5	ENSG00000169446	MMGT1	5	7	Cell Surface Protein	ATCGTGGTCGAGTACTTTTC	chrX	135965118	-	0.375242	aatc	cgg	cct	0.344898	1	0	0	4	138	75-100%
MMGT1-6	ENSG00000169446	MMGT1	6	7	Cell Surface Protein	CAGGCACTTACGCTGCGCAG	chrX	135973601	+	0.581078	gccc	cgg	aaa	0.465473	1	0	2	17	323	0-25%
MMGT1-7	ENSG00000169446	MMGT1	7	7	Cell Surface Protein	CGCAGCGGAAAAGGCGGCGT	chrX	135973616	+	0.466499	gctg	ggg	cta	0.459184	1	0	1	12	159	0-25%
MPZL1-1	ENSG00000197965	MPZL1	1	7	Cell Surface Protein	TCCCAAGGGCAAGTGTACCT	chr1	167772302	+	0.494811	ctac	tgg	gaa	0.487734	1	1	3	48	655	25-50%
MPZL1-2	ENSG00000197965	MPZL1	2	7	Cell Surface Protein	TACAAGACCCTCAGTGTCGG	chr1	167776121	-	0.583456	tctt	agg	ggg	0.386905	1	0	0	15	301	75-100%
MPZL1-3	ENSG00000197965	MPZL1	3	7	Cell Surface Protein	CAGCCCCAGACAGCCGGCGC	chr1	167722201	+	0.492803	attg	tgg	ctg	0.409664	1	0	4	59	955	0-25%
MPZL1-4	ENSG00000197965	MPZL1	4	7	Cell Surface Protein	GCACCGACCACAGCCAGCGC	chr1	167722203	-	0.478775	gcca	cgg	ctg	0.454545	1	0	3	76	719	0-25%
MPZL1-5	ENSG00000197965	MPZL1	5	7	Cell Surface Protein	TGCAATCACCGCCCCGGCTC	chr1	167722169	-	0.360137	gggc	cgg	cgg	0.304169	1	1	0	28	375	0-25%
MPZL1-6	ENSG00000197965	MPZL1	6	7	Cell Surface Protein	ACAGCCAGCGCCGGCTGTCT	chr1	167722194	-	0.318007	gacc	ggg	gct	0.403361	1	0	1	32	397	0-25%
MPZL1-7	ENSG00000197965	MPZL1	7	7	Cell Surface Protein	CTTTACAAGACCCTCAGTGT	chr1	167776124	-	0.658847	gact	cgg	agg	0.402813	1	0	4	89	1044	75-100%
MR1-1	ENSG00000153029	MR1	1	7	Cell Surface Protein	CGATCCCCGTCCTTACCCTG	chr1	181052508	-	0.648998	gcca	ggg	gac	0.37987	1	0	1	21	344	75-100%
MR1-2	ENSG00000153029	MR1	2	7	Cell Surface Protein	ATTTATTTCGGTTGGGTACG	chr1	181049128	+	0.51764	ctga	tgg	act	0.430769	1	0	4	17	407	0-25%
MR1-3	ENSG00000153029	MR1	3	7	Cell Surface Protein	AGTGATTGTAGTGCCTCTGT	chr1	181049291	-	0.625768	cctg	agg	cgc	0.495868	1	0	7	88	1384	25-50%
MR1-4	ENSG00000153029	MR1	4	7	Cell Surface Protein	TTCTGCAGTATGCATATGAC	chr1	181050089	+	0.531089	ggat	ggg	cag	0.436508	1	2	14	126	1299	25-50%
MR1-5	ENSG00000153029	MR1	5	7	Cell Surface Protein	GGGATGGAACCTATCAGGCG	chr1	181052412	+	0.614606	agtg	tgg	gca	0.385714	1	0	0	5	244	75-100%
MR1-6	ENSG00000153029	MR1	6	7	Cell Surface Protein	ACCGCAGTGCTCCACATGAC	chr1	181052464	-	0.540439	ggac	agg	agt	0.4994	1	0	0	29	400	75-100%
MR1-7	ENSG00000153029	MR1	7	7	Cell Surface Protein	AATTGATGCCCACGCCTGAT	chr1	181052410	-	0.396271	gctc	agg	ttc	0.316406	1	0	0	11	222	75-100%
MYOF-1	ENSG00000138119	MYOF	1	7	Cell Surface Protein	AGAATGTAGGGACTCACAGG	chr10	93402230	+	0.684617	gtag	agg	ctc	0.425595	1	0	3	93	1029	0-25%
MYOF-2	ENSG00000138119	MYOF	2	7	Cell Surface Protein	GAGAGTGAGAATTATAAACC	chr10	93404070	+	0.623348	cgca	tgg	aag	0.457143	1	0	6	139	1705	0-25%
MYOF-3	ENSG00000138119	MYOF	3	7	Cell Surface Protein	AGTATCGAGAACTGTGACGT	chr10	93374919	+	0.53764	tctg	tgg	ctt	0.436508	1	0	0	9	226	25-50%
MYOF-4	ENSG00000138119	MYOF	4	7	Cell Surface Protein	GTTAGGATTTACATTGTTCG	chr10	93333796	-	0.508644	cacg	agg	ctt	0.403846	1	0	0	34	608	75-100%
MYOF-5	ENSG00000138119	MYOF	5	7	Cell Surface Protein	CAAGAAGGTCACCCACCGGA	chr10	93401467	+	0.621574	tcag	ggg	caa	0.364	1	0	0	60	666	0-25%
MYOF-6	ENSG00000138119	MYOF	6	7	Cell Surface Protein	GCTTATTTGACAGCATCCGC	chr10	93409602	+	0.544538	tgtg	cgg	ctg	0.375	1	0	0	22	290	0-25%
MYOF-7	ENSG00000138119	MYOF	7	7	Cell Surface Protein	GGCCCTCAATCACTCGGACG	chr10	93408906	+	0.542858	tgtc	cgg	atc	0.215311	1	0	0	7	202	0-25%
NAGPA-1	ENSG00000103174	NAGPA	1	7	Cell Surface Protein	ACCCGTGGAGGTCGCCATAT	chr16	5033912	+	0.372202	agcg	tgg	acc	0.417083	1	0	0	5	143	0-25%
NAGPA-2	ENSG00000103174	NAGPA	2	7	Cell Surface Protein	CTTGGAGGGATAGGTACCTC	chr16	5027276	+	0.482268	tccc	tgg	aga	0.483516	1	0	2	18	393	75-100%
NAGPA-3	ENSG00000103174	NAGPA	3	7	Cell Surface Protein	GTCCCGTGGCCGTGGCAGTC	chr16	5028105	+	0.395148	gcag	agg	cgg	0.392857	1	0	0	28	388	50-75%
NAGPA-4	ENSG00000103174	NAGPA	4	7	Cell Surface Protein	CAGTCCAGCTCATCACAGCC	chr16	5028036	+	0.601207	gcca	ggg	acc	0.48341	1	1	26	244	1942	50-75%
NAGPA-5	ENSG00000103174	NAGPA	5	7	Cell Surface Protein	GTCGCACTTCAGGGACCGCG	chr16	5033551	-	0.703932	tcgt	cgg	tgg	0.237363	1	0	0	2	98	0-25%
NAGPA-6	ENSG00000103174	NAGPA	6	7	Cell Surface Protein	GTCCCTGAAGTGCGACACGA	chr16	5033569	+	0.653662	cgcg	agg	tgc	0.3	1	0	0	11	184	0-25%
NAGPA-7	ENSG00000103174	NAGPA	7	7	Cell Surface Protein	AGCCGAATAGTGCAAGCCGG	chr16	5033878	+	0.644903	agga	agg	aga	0.353571	1	0	0	8	142	0-25%
NCLN-1	ENSG00000125912	NCLN	1	7	Cell Surface Protein	TGGCCGTGCGCAGCAGTACT	chr19	3196182	-	0.300889	gcag	agg	gag	0.388587	1	0	0	11	217	25-50%
NCLN-2	ENSG00000125912	NCLN	2	7	Cell Surface Protein	TCGATCTCCATGAATTGCTG	chr19	3193282	-	0.623652	cggc	tgg	agc	0.407004	1	0	1	36	492	0-25%
NCLN-3	ENSG00000125912	NCLN	3	7	Cell Surface Protein	GTACACGGTGAACTCGTGCG	chr19	3186159	-	0.668351	tgcg	cgg	cgt	0.101562	1	0	0	2	62	0-25%
NCLN-4	ENSG00000125912	NCLN	4	7	Cell Surface Protein	CTCCTACGAGCAGTACCAGA	chr19	3192576	+	0.626325	actt	agg	ccc	0.45	1	0	0	17	307	0-25%
NCLN-5	ENSG00000125912	NCLN	5	7	Cell Surface Protein	GGCCTTCTGGTACTGCTCGT	chr19	3192567	-	0.621115	gcag	agg	aga	0.464286	1	0	0	21	366	0-25%
NCLN-6	ENSG00000125912	NCLN	6	7	Cell Surface Protein	CACGGAGGCGCGCACGATGG	chr19	3192507	+	0.576732	tgaa	cgg	cgg	0.240115	1	0	0	10	177	0-25%
NCLN-7	ENSG00000125912	NCLN	7	7	Cell Surface Protein	GCCGCATGAGCACGCAGCGG	chr19	3192532	-	0.502363	agta	cgg	ctc	0.336	1	0	0	13	214	0-25%
NCR3LG1-1	ENSG00000188211	NCR3LG1	1	7	Cell Surface Protein	CAGCCGCGGCGATGACGTGG	chr11	17351974	+	0.61612	acag	agg	gct	0.315972	1	0	0	12	221	0-25%
NCR3LG1-2	ENSG00000188211	NCR3LG1	2	7	Cell Surface Protein	GGGCGCTGACGACCGAAGGT	chr11	17352037	+	0.456202	ctgt	agg	ggg	0.394589	1	0	0	3	114	0-25%
NCR3LG1-3	ENSG00000188211	NCR3LG1	3	7	Cell Surface Protein	TCACGTCTATGGGTATCACC	chr11	17356768	+	0.670355	aaca	tgg	ttt	0.46319	1	0	0	10	211	0-25%
NCR3LG1-4	ENSG00000188211	NCR3LG1	4	7	Cell Surface Protein	AGCCGCGGCGATGACGTGGA	chr11	17351975	+	0.615105	cagc	ggg	ctg	0.410526	1	0	0	4	161	0-25%
NCR3LG1-5	ENSG00000188211	NCR3LG1	5	7	Cell Surface Protein	CAGGAGCGCCGCGCACGTGG	chr11	17351993	-	0.577007	gaat	agg	cgg	0.491597	1	0	0	51	281	0-25%
NCR3LG1-6	ENSG00000188211	NCR3LG1	6	7	Cell Surface Protein	AATCAGGAGCGCCGCGCACG	chr11	17351996	-	0.550454	gcag	tgg	agg	0.0866667	1	0	0	5	96	0-25%
NCR3LG1-7	ENSG00000188211	NCR3LG1	7	7	Cell Surface Protein	GGCTGCCGCCTCCACGTGCG	chr11	17351996	+	0.491453	ggag	cgg	cgc	0.444444	1	0	0	42	550	0-25%
NCSTN-1	ENSG00000162736	NCSTN	1	7	Cell Surface Protein	GGCCCATCTGCTTACCGTTT	chr1	160355955	-	0.248169	ctag	ggg	gat	0.442105	1	0	0	17	314	50-75%
NCSTN-2	ENSG00000162736	NCSTN	2	7	Cell Surface Protein	CTGCGTCCTACTAGCAGGTG	chr1	160343480	+	0.621847	cttt	agg	cct	0.466304	1	0	1	32	490	0-25%
NCSTN-3	ENSG00000162736	NCSTN	3	7	Cell Surface Protein	CTTCCGATCAGGTTTGTGCA	chr1	160344726	+	0.556974	ttat	ggg	gaa	0.439433	1	0	0	15	374	0-25%
NCSTN-4	ENSG00000162736	NCSTN	4	7	Cell Surface Protein	CGAAGGAGACCCCGACTTCC	chr1	160343434	-	0.370236	aagg	cgg	gtc	0.394333	1	0	0	16	235	0-25%
NCSTN-5	ENSG00000162736	NCSTN	5	7	Cell Surface Protein	TTGACTACATTGGCAGCTCG	chr1	160352909	+	0.591016	actt	agg	atg	0.410917	1	0	0	16	289	25-50%
NCSTN-6	ENSG00000162736	NCSTN	6	7	Cell Surface Protein	CTCGAGGATGGTCTACGATA	chr1	160352925	+	0.36774	gcag	tgg	aga	0.134759	1	0	0	3	70	25-50%
NCSTN-7	ENSG00000162736	NCSTN	7	7	Cell Surface Protein	CAGAGCACGTCCCAGCACCG	chr1	160355883	-	0.744787	cata	tgg	cca	0.381522	1	0	0	48	623	50-75%
NEO1-1	ENSG00000067141	NEO1	1	7	Cell Surface Protein	GCCCCACGAACTTACACTCT	chr15	73301454	-	0.530553	gatg	cgg	agt	0.301275	1	0	0	24	326	75-100%
NEO1-2	ENSG00000067141	NEO1	2	7	Cell Surface Protein	CCGCGCCCGCCGCTTACCTG	chr15	73052804	-	0.581772	gggc	ggg	act	0.451765	1	0	6	49	490	0-25%
NEO1-3	ENSG00000067141	NEO1	3	7	Cell Surface Protein	CGGGCTTTATCGCTGCGTAG	chr15	73122739	+	0.607124	atgg	tgg	aaa	0.185294	1	0	0	2	47	0-25%
NEO1-4	ENSG00000067141	NEO1	4	7	Cell Surface Protein	GACTGAGTATAATTTCCGAG	chr15	73258794	+	0.740163	gggg	tgg	ctg	0.343915	1	0	0	36	452	25-50%
NEO1-5	ENSG00000067141	NEO1	5	7	Cell Surface Protein	CATCTAGCACCAGCCACAAC	chr15	73236355	+	0.486265	tgac	ggg	acc	0.411765	1	0	0	67	1109	25-50%
NEO1-6	ENSG00000067141	NEO1	6	7	Cell Surface Protein	TTGTAGTCGGATCCTAGGTC	chr15	73278167	-	0.518498	aggt	tgg	cag	0.272222	1	0	0	9	166	50-75%
NEO1-7	ENSG00000067141	NEO1	7	7	Cell Surface Protein	TGGTCACAGCACTCTCATAC	chr15	73266381	-	0.432617	ggcc	agg	ggg	0.241758	1	0	0	58	740	50-75%
NEU1-1	ENSG00000204386	NEU1	1	7	Cell Surface Protein	CGGGAGACAGATCGGCTCAG	chr6	31862132	-	0.639526	tgag	tgg	aca	0.411765	1	0	0	14	293	0-25%
NEU1-2	ENSG00000204386	NEU1	2	7	Cell Surface Protein	GGCGCTCCCGGACAGACGCT	chr6	31862735	-	0.44522	gcac	ggg	ggc	0.338462	1	0	0	5	168	0-25%
NEU1-3	ENSG00000204386	NEU1	3	7	Cell Surface Protein	AGCGTTCATTGTCAATGATG	chr6	31861413	-	0.652655	ctac	ggg	atg	0.495	1	0	0	38	551	25-50%
NEU1-4	ENSG00000204386	NEU1	4	7	Cell Surface Protein	GAATACCAGAGCCCGGTCCA	chr6	31861205	+	0.541409	acct	ggg	gca	0.369748	1	0	0	39	458	25-50%
NEU1-5	ENSG00000204386	NEU1	5	7	Cell Surface Protein	ACAGCGTTCATTGTCAATGA	chr6	31861415	-	0.472306	tcct	tgg	gga	0.458182	1	0	0	42	631	25-50%
NEU1-6	ENSG00000204386	NEU1	6	7	Cell Surface Protein	TGGACCGGGCTCTGGTATTC	chr6	31861191	-	0.2802	cccc	agg	tct	0.367347	1	0	0	32	402	25-50%
NEU1-7	ENSG00000204386	NEU1	7	7	Cell Surface Protein	CCTGCTTGGGCTGACCGTAG	chr6	31860483	+	0.600152	tttt	ggg	atg	0.446429	1	0	0	19	436	50-75%
NLGN2-1	ENSG00000169992	NLGN2	1	7	Cell Surface Protein	CAAAGGCGATGTGGTAGCTG	chr17	7415509	-	0.610001	ggcc	ggg	aga	0.477273	1	0	1	46	652	25-50%
NLGN2-2	ENSG00000169992	NLGN2	2	7	Cell Surface Protein	CCAAAGGCGATGTGGTAGCT	chr17	7415510	-	0.4372	gggc	ggg	gag	0.404595	1	0	3	33	440	25-50%
NLGN2-3	ENSG00000169992	NLGN2	3	7	Cell Surface Protein	GTGGGCAGATGCGGCGCACG	chr17	7415970	+	0.568744	ctga	ggg	atg	0.495238	1	0	0	19	330	50-75%
NLGN2-4	ENSG00000169992	NLGN2	4	7	Cell Surface Protein	CGAACTTGAGGCCCTCTCCC	chr17	7415626	-	0.512019	tcca	tgg	ttg	0.397727	1	0	3	22	462	25-50%
NLGN2-5	ENSG00000169992	NLGN2	5	7	Cell Surface Protein	CGTCCTCGGTGGGCACGTAG	chr17	7408694	-	0.624069	ttac	agg	ttg	0.423077	1	0	0	4	160	0-25%
NLGN2-6	ENSG00000169992	NLGN2	6	7	Cell Surface Protein	TCGTCACGTTTTTTTGTGAG	chr17	7412163	-	0.605039	cgcc	cgg	acc	0.48913	1	0	0	27	683	0-25%
NLGN2-7	ENSG00000169992	NLGN2	7	7	Cell Surface Protein	ACGGCCTACGGGCGAGTGCG	chr17	7408406	+	0.549851	gaac	cgg	tgt	0.206939	1	0	0	2	45	0-25%
NOTCH1-1	ENSG00000148400	NOTCH1	1	7	Cell Surface Protein	GTGCACACCCTCGTAGCCTG	chr9	136517384	+	0.529803	cgca	tgg	ggt	0.346749	1	0	0	28	366	0-25%
NOTCH1-2	ENSG00000148400	NOTCH1	2	7	Cell Surface Protein	GCGGGCAACGTCAACACCTG	chr9	136508138	+	0.542354	acag	cgg	ggg	0.397959	1	0	0	13	202	25-50%
NOTCH1-3	ENSG00000148400	NOTCH1	3	7	Cell Surface Protein	CGGAGGCACCTGCCACAACG	chr9	136523001	-	0.728791	gcca	agg	tcg	0.413636	1	0	0	39	622	0-25%
NOTCH1-4	ENSG00000148400	NOTCH1	4	7	Cell Surface Protein	GGTAGGAGCCGACCTCGTTG	chr9	136523000	+	0.641753	cagc	tgg	cag	0.333333	1	0	0	7	138	0-25%
NOTCH1-5	ENSG00000148400	NOTCH1	5	7	Cell Surface Protein	CCGGGCCCGTGTACCCCGAG	chr9	136518185	+	0.686478	cagg	ggg	cag	0.341217	1	0	0	15	282	0-25%
NOTCH1-6	ENSG00000148400	NOTCH1	6	7	Cell Surface Protein	TTGACGTCGATCTCGCATCG	chr9	136517847	+	0.65543	ctcg	ggg	gcc	0.27451	1	0	0	0	19	0-25%
NOTCH1-7	ENSG00000148400	NOTCH1	7	7	Cell Surface Protein	TGACGTCGATCTCGCATCGG	chr9	136517848	+	0.631976	tcgt	ggg	ccc	0.0542604	1	0	0	0	13	0-25%
NOTCH2-1	ENSG00000134250	NOTCH2	1	7	Cell Surface Protein	GGAGCAAAGCTTACCTCTCC	chr1	119937858	+	0.431949	caag	tgg	agg	0.468	1	1	5	50	699	25-50%
NOTCH2-2	ENSG00000134250	NOTCH2	2	7	Cell Surface Protein	AGCAACAGGGCACTTACCGG	chr1	119926497	+	0.661334	gatg	ggg	aca	0.171875	1	0	1	18	418	50-75%
NOTCH2-3	ENSG00000134250	NOTCH2	3	7	Cell Surface Protein	GGAGGCCACACGGTCGATGC	chr1	119969557	+	0.482647	agaa	agg	tgg	0.313393	1	0	0	15	339	0-25%
NOTCH2-4	ENSG00000134250	NOTCH2	4	7	Cell Surface Protein	CCCATTCAGACACGGAGTAC	chr1	119965517	+	0.492252	ttgc	tgg	aac	0.333757	1	0	0	19	245	0-25%
NOTCH2-5	ENSG00000134250	NOTCH2	5	7	Cell Surface Protein	TTTCCGCTGTATATGCCCCG	chr1	119955132	-	0.681162	atgg	agg	gac	0.318182	1	0	0	7	219	25-50%
NOTCH2-6	ENSG00000134250	NOTCH2	6	7	Cell Surface Protein	GACATTGGGCACGTCACAAT	chr1	119937900	+	0.473877	aaga	agg	cac	0.343365	1	0	0	32	398	25-50%
NOTCH2-7	ENSG00000134250	NOTCH2	7	7	Cell Surface Protein	CACAAGCGTCGTGAGCCAGT	chr1	119922261	-	0.689671	caat	ggg	aca	0.211352	1	0	0	19	199	50-75%
NPC1-1	ENSG00000141458	NPC1	1	7	Cell Surface Protein	CGGCGACCGCTCACCTGCGC	chr18	23586288	+	0.493602	tggc	tgg	aca	0.300767	1	0	3	9	227	0-25%
NPC1-2	ENSG00000141458	NPC1	2	7	Cell Surface Protein	TCACAGCAGGACGCCTCTCC	chr18	23556610	+	0.315414	aggg	tgg	aag	0.405797	1	0	3	44	629	0-25%
NPC1-3	ENSG00000141458	NPC1	3	7	Cell Surface Protein	GAAGGTCTCACTAGGCATCG	chr18	23544500	-	0.674357	attc	cgg	gca	0.460358	1	0	0	15	239	50-75%
NPC1-4	ENSG00000141458	NPC1	4	7	Cell Surface Protein	AAGGTCTCACTAGGCATCGC	chr18	23544499	-	0.535538	ttcg	ggg	cat	0.466667	1	0	0	14	444	50-75%
NPC1-5	ENSG00000141458	NPC1	5	7	Cell Surface Protein	TCCCTGGACGATCCTTGGCT	chr18	23560320	-	0.461527	ctgc	tgg	acg	0.431302	1	0	0	40	488	0-25%
NPC1-6	ENSG00000141458	NPC1	6	7	Cell Surface Protein	CACCAAACGTACCCAGACAA	chr18	23551681	+	0.686779	ggtc	ggg	tca	0.293333	1	0	0	21	393	25-50%
NPC1-7	ENSG00000141458	NPC1	7	7	Cell Surface Protein	CCACCAAACGTACCCAGACA	chr18	23551680	+	0.578017	tggt	agg	gtc	0.468921	1	0	0	27	473	25-50%
NPTN-1	ENSG00000156642	NPTN	1	7	Cell Surface Protein	CACGCCGTTTGACCCGTAGG	chr15	73597182	+	0.709004	cact	cgg	tgt	0.22473	1	0	0	1	50	0-25%
NPTN-2	ENSG00000156642	NPTN	2	7	Cell Surface Protein	AACACCGCCTACGGGTCAAA	chr15	73597175	-	0.507036	cgta	cgg	cgt	0.492424	1	0	0	6	140	0-25%
NPTN-3	ENSG00000156642	NPTN	3	7	Cell Surface Protein	GTCACCGTAAACACCGCCTA	chr15	73597184	-	0.505167	ccgt	cgg	gtc	0.252101	1	0	0	9	500	0-25%
NPTN-4	ENSG00000156642	NPTN	4	7	Cell Surface Protein	AGCTGTACTGTGACGTGGTC	chr15	73597297	-	0.47936	tttg	ggg	agc	0.423704	1	0	0	35	428	0-25%
NPTN-5	ENSG00000156642	NPTN	5	7	Cell Surface Protein	TGACCCGTAGGCGGTGTTTA	chr15	73597191	+	0.42449	cgtt	cgg	tga	0.352941	1	0	0	6	132	0-25%
NPTN-6	ENSG00000156642	NPTN	6	7	Cell Surface Protein	CGGCTCACCTTGGAGGACTC	chr15	73597130	-	0.371401	aacc	tgg	gac	0.421053	1	0	0	41	576	0-25%
NPTN-7	ENSG00000156642	NPTN	7	7	Cell Surface Protein	GATCAATAAGCCGAGAGCTG	chr15	73587600	-	0.634668	gcag	agg	att	0.46875	1	0	0	29	411	50-75%
NRP1-1	ENSG00000099250	NRP1	1	7	Cell Surface Protein	CGCCCAATGTGAGGGCCAAC	chr10	33256468	+	0.338785	gtaa	tgg	aaa	0.423529	1	0	2	15	185	0-25%
NRP1-2	ENSG00000099250	NRP1	2	7	Cell Surface Protein	GTGGCAGCCTAACTTACAAC	chr10	33226132	+	0.490158	cacg	agg	ttt	0.330612	1	0	1	31	398	25-50%
NRP1-3	ENSG00000099250	NRP1	3	7	Cell Surface Protein	GGATGTTCTGTCGCTACGAC	chr10	33263678	-	0.561723	gggg	cgg	cta	0.100513	1	0	0	4	92	0-25%
NRP1-4	ENSG00000099250	NRP1	4	7	Cell Surface Protein	GTGTATTAGGTATGACTACG	chr10	33270847	-	0.737955	gttt	tgg	aag	0.274286	1	0	0	10	197	0-25%
NRP1-5	ENSG00000099250	NRP1	5	7	Cell Surface Protein	CTTACCGTTGCGAAAAGCGC	chr10	33334320	+	0.577994	gtca	cgg	ccg	0.399422	1	0	0	3	59	0-25%
NRP1-6	ENSG00000099250	NRP1	6	7	Cell Surface Protein	GTTGCGAAAAGCGCCGGCCG	chr10	33334326	+	0.531094	tacc	ggg	cga	0.32967	1	0	0	0	70	0-25%
NRP1-7	ENSG00000099250	NRP1	7	7	Cell Surface Protein	CTACGACCGGCTAGAAATCT	chr10	33263665	-	0.510383	gtcg	ggg	atg	0.445714	1	0	0	7	121	0-25%
NRP2-1	ENSG00000118257	NRP2	1	7	Cell Surface Protein	CTTTCAGTGGCTTACCTGGT	chr2	205683360	-	0.522357	aaaa	tgg	cct	0.444444	1	1	10	77	856	0-25%
NRP2-2	ENSG00000118257	NRP2	2	7	Cell Surface Protein	TAAAAAGCGCAGGTCCACCT	chr2	205727890	-	0.596392	tggt	ggg	gaa	0.371429	1	1	2	25	421	25-50%
NRP2-3	ENSG00000118257	NRP2	3	7	Cell Surface Protein	TTCAAACGACCTCCGCACGG	chr2	205697550	-	0.68501	ggaa	tgg	gtc	0.275	1	0	0	4	86	0-25%
NRP2-4	ENSG00000118257	NRP2	4	7	Cell Surface Protein	GAATTCAAACGACCTCCGCA	chr2	205697553	-	0.665743	tttg	cgg	tgg	0.408571	1	0	0	12	178	0-25%
NRP2-5	ENSG00000118257	NRP2	5	7	Cell Surface Protein	AAGGTGCAGTCCAAGTTGTG	chr2	205722556	-	0.628931	ggta	tgg	ata	0.433333	1	0	0	69	768	0-25%
NRP2-6	ENSG00000118257	NRP2	6	7	Cell Surface Protein	ACGGGACCATCGAATCTCCT	chr2	205722529	+	0.604957	ccca	ggg	ttt	0.2625	1	0	0	6	140	0-25%
NRP2-7	ENSG00000118257	NRP2	7	7	Cell Surface Protein	GAGATTCGATGGTCCCGTTG	chr2	205722513	-	0.602027	ccag	ggg	ctt	0.25	1	0	0	5	117	0-25%
NT5E-1	ENSG00000135318	NT5E	1	7	Cell Surface Protein	ACACCAACGACGTGCACAGC	chr6	85450252	+	0.529307	ttgc	cgg	ctg	0.423529	1	0	0	15	274	0-25%
NT5E-2	ENSG00000135318	NT5E	2	7	Cell Surface Protein	AGTGCCCTGGTACTGGTCGC	chr6	85450391	-	0.518049	agat	cgg	cgt	0.35114	1	0	0	9	273	0-25%
NT5E-3	ENSG00000135318	NT5E	3	7	Cell Surface Protein	TGCGTTCATCAATGGGCGAC	chr6	85489575	-	0.520414	ttgt	cgg	ata	0.424242	1	0	0	2	130	50-75%
NT5E-4	ENSG00000135318	NT5E	4	7	Cell Surface Protein	GACGCCGGCGACCAGTACCA	chr6	85450398	+	0.709513	gctg	ggg	cac	0.363086	1	0	0	6	108	0-25%
NT5E-5	ENSG00000135318	NT5E	5	7	Cell Surface Protein	GCAGCACGTTGGGTTCGGCG	chr6	85450359	-	0.663038	agca	cgg	cgg	0.402797	1	0	0	12	151	0-25%
NT5E-6	ENSG00000135318	NT5E	6	7	Cell Surface Protein	CAGGGCGAGGAGTAGCGTCG	chr6	85450169	-	0.635025	cgcc	cgg	gcg	0.367347	1	0	0	15	257	0-25%
NT5E-7	ENSG00000135318	NT5E	7	7	Cell Surface Protein	ATCTGGTTCACCGTGTACAA	chr6	85450425	+	0.621941	cact	ggg	cgc	0.477273	1	0	0	13	351	0-25%
NTSR1-1	ENSG00000101188	NTSR1	1	7	Cell Surface Protein	CGCGGAGCTGTTGAGGCGCA	chr20	62709210	-	0.452958	ccgg	tgg	tgg	0.474783	1	0	0	11	164	0-25%
NTSR1-2	ENSG00000101188	NTSR1	2	7	Cell Surface Protein	GGAGCTGTTGAGGCGCATGG	chr20	62709207	-	0.552048	gcgc	tgg	gcg	0.466074	1	0	5	72	905	0-25%
NTSR1-3	ENSG00000101188	NTSR1	3	7	Cell Surface Protein	GTACCTGGCGCTCTTCGTGG	chr20	62709429	+	0.596297	ccgt	tgg	gca	0.443077	1	0	0	15	298	0-25%
NTSR1-4	ENSG00000101188	NTSR1	4	7	Cell Surface Protein	TGACGGCGTTCACGCTGGCG	chr20	62709470	+	0.594257	acgg	cgg	aag	0.31746	1	0	0	12	144	0-25%
NTSR1-5	ENSG00000101188	NTSR1	5	7	Cell Surface Protein	CAACGCTTCGGGCAACGCGT	chr20	62709330	+	0.562583	tcgg	cgg	agc	0.0502683	1	0	0	1	44	0-25%
NTSR1-6	ENSG00000101188	NTSR1	6	7	Cell Surface Protein	CACGGTGACGGCGTTCACGC	chr20	62709465	+	0.543081	gcaa	tgg	cgc	0.353889	1	0	0	6	101	0-25%
NTSR1-7	ENSG00000101188	NTSR1	7	7	Cell Surface Protein	CGCGTCGGAGCGCGTCCTGG	chr20	62709345	+	0.473129	gcaa	cgg	cac	0.337662	1	0	0	8	149	0-25%
NUP210-1	ENSG00000132182	NUP210	1	7	Cell Surface Protein	GTGACGCGCGGCGAGGATGG	chr3	13420224	-	0.514443	ggag	cgg	cgc	0.397727	1	0	0	8	245	0-25%
NUP210-2	ENSG00000132182	NUP210	2	7	Cell Surface Protein	CGGGAGTCGGATCGACGCCT	chr3	13335610	+	0.599804	gtga	ggg	aag	0.397895	1	0	0	2	66	50-75%
NUP210-3	ENSG00000132182	NUP210	3	7	Cell Surface Protein	GACGATTGTGAAGGACTCCG	chr3	13391249	-	0.706128	agtg	agg	cgg	0.412088	1	0	0	6	176	0-25%
NUP210-4	ENSG00000132182	NUP210	4	7	Cell Surface Protein	CACGCGCGTTAACTTCACGC	chr3	13420089	-	0.678024	gggc	tgg	agg	0.204545	1	0	0	0	32	0-25%
NUP210-5	ENSG00000132182	NUP210	5	7	Cell Surface Protein	GCGCGTTAACTTCACGCTGG	chr3	13420086	-	0.62193	ccac	agg	cct	0.369748	1	0	0	5	73	0-25%
NUP210-6	ENSG00000132182	NUP210	6	7	Cell Surface Protein	CAGCGTGAAGTTAACGCGCG	chr3	13420101	+	0.610648	cctc	tgg	ccc	0.442688	1	0	0	0	36	0-25%
NUP210-7	ENSG00000132182	NUP210	7	7	Cell Surface Protein	AAGCTGCAACTCGTACTGAT	chr3	13379699	+	0.594322	tctg	cgg	aag	0.4875	1	0	0	26	282	0-25%
NXPH4-1	ENSG00000182379	NXPH4	1	7	Cell Surface Protein	CCGGAAGGCCGCAGTACCTG	chr12	57224918	+	0.595018	gagt	ggg	ctg	0.475113	1	0	0	19	375	0-25%
NXPH4-2	ENSG00000182379	NXPH4	2	7	Cell Surface Protein	TCTTCGGACGGCCTAGGCGT	chr12	57224998	+	0.530247	aagg	ggg	ccg	0.4	1	0	0	6	200	0-25%
NXPH4-3	ENSG00000182379	NXPH4	3	7	Cell Surface Protein	AGCGCCCCCGTGTGGTTGGT	chr12	57225032	-	0.487922	ggcc	cgg	cca	0.29586	1	0	0	16	221	0-25%
NXPH4-4	ENSG00000182379	NXPH4	4	7	Cell Surface Protein	CCAAGGTCTTCGGACGGCCT	chr12	57224992	+	0.452951	agag	agg	cgt	0.291667	1	0	0	13	308	0-25%
NXPH4-5	ENSG00000182379	NXPH4	5	7	Cell Surface Protein	CCCCGTGTGGTTGGTCGGCC	chr12	57225027	-	0.385633	gcgc	agg	ccc	0.409635	1	0	0	14	160	0-25%
NXPH4-6	ENSG00000182379	NXPH4	6	7	Cell Surface Protein	CCGTCCGAAGACCTTGGCTC	chr12	57224975	-	0.35577	tagg	tgg	gag	0.472727	1	0	0	9	240	0-25%
NXPH4-7	ENSG00000182379	NXPH4	7	7	Cell Surface Protein	GTCCGGAAGGCCGCAGTACC	chr12	57224916	+	0.334135	caga	tgg	ggc	0.342857	1	0	0	9	190	0-25%
OSTM1-1	ENSG00000081087	OSTM1	1	7	Cell Surface Protein	GTCGGGCCCGGCTCCATCAC	chr6	108074650	+	0.352437	ggct	cgg	gct	0.474838	1	0	1	22	239	0-25%
OSTM1-2	ENSG00000081087	OSTM1	2	7	Cell Surface Protein	CCTGTGCGGACTGCTGCCGA	chr6	108074544	+	0.53686	agac	agg	gga	0.351963	1	0	0	17	404	0-25%
OSTM1-3	ENSG00000081087	OSTM1	3	7	Cell Surface Protein	GGACAACATCAGCCGAGCCG	chr6	108074256	-	0.555529	agat	cgg	ggg	0.406154	1	0	0	8	217	25-50%
OSTM1-4	ENSG00000081087	OSTM1	4	7	Cell Surface Protein	GACAACATCAGCCGAGCCGC	chr6	108074255	-	0.454885	gatg	ggg	ggt	0.397959	1	0	0	15	206	25-50%
OSTM1-5	ENSG00000081087	OSTM1	5	7	Cell Surface Protein	ACTCAGGATCCAGATCCGGC	chr6	108074417	+	0.601706	cggc	agg	tcc	0.486898	1	0	1	15	360	0-25%
OSTM1-6	ENSG00000081087	OSTM1	6	7	Cell Surface Protein	GCCCGACAGCCGCGCAGCGG	chr6	108074623	-	0.479155	ccgg	agg	tgt	0.323077	1	0	2	35	394	0-25%
OSTM1-7	ENSG00000081087	OSTM1	7	7	Cell Surface Protein	CCAGCAACTGCTGCTCCGAC	chr6	108074507	+	0.478678	acct	agg	agg	0.442177	1	1	4	85	836	0-25%
P3H1-1	ENSG00000117385	P3H1	1	7	Cell Surface Protein	CCAGTGTTGATCTTACCTTG	chr1	42752273	+	0.654328	atgc	agg	gct	0.367133	1	0	0	53	3889	75-100%
P3H1-2	ENSG00000117385	P3H1	2	7	Cell Surface Protein	GCCGCACTGCCATCGAAGGT	chr1	42750185	-	0.557184	gtgt	ggg	cct	0.200966	1	0	0	6	141	75-100%
P3H1-3	ENSG00000117385	P3H1	3	7	Cell Surface Protein	TGATAGTCATCCAGTCCACG	chr1	42748277	-	0.708184	agga	tgg	aca	0.464062	1	0	0	7	267	75-100%
P3H1-4	ENSG00000117385	P3H1	4	7	Cell Surface Protein	TGACAGCCTTCACTCCATGT	chr1	42747349	+	0.586121	ctgg	ggg	ttt	0.482143	1	1	1	62	886	75-100%
P3H1-5	ENSG00000117385	P3H1	5	7	Cell Surface Protein	CTGATCTGCTCTTCGCCGAG	chr1	42766850	-	0.651614	acgc	ggg	acc	0.442105	1	0	0	17	341	0-25%
P3H1-6	ENSG00000117385	P3H1	6	7	Cell Surface Protein	GACCGCAGCCTACGCGCGCG	chr1	42766828	-	0.596553	aggg	ggg	act	0.266602	1	0	0	10	96	0-25%
P3H1-7	ENSG00000117385	P3H1	7	7	Cell Surface Protein	CCAAGCCGAGGTCGAGTCCG	chr1	42766894	-	0.596462	cctc	agg	cag	0.435268	1	0	0	10	159	0-25%
PANX1-1	ENSG00000110218	PANX1	1	7	Cell Surface Protein	GGCCAGTTGAGCGATGGCCA	chr11	94129315	-	0.596201	ccgt	tgg	ctg	0.488889	1	0	1	32	392	0-25%
PANX1-2	ENSG00000110218	PANX1	2	7	Cell Surface Protein	ATCCGAGAACACGTACTCCG	chr11	94129336	-	0.698218	agaa	tgg	cca	0.458867	1	0	0	3	68	0-25%
PANX1-3	ENSG00000110218	PANX1	3	7	Cell Surface Protein	TTCGCGCAGGAGATCTCGAT	chr11	94129487	+	0.577632	ggcc	tgg	taa	0.350649	1	0	0	0	98	0-25%
PANX1-4	ENSG00000110218	PANX1	4	7	Cell Surface Protein	GATGGTCACGTGCATTGCGG	chr11	94129435	+	0.557555	acaa	tgg	ggc	0.47619	1	0	0	8	213	0-25%
PANX1-5	ENSG00000110218	PANX1	5	7	Cell Surface Protein	ATGGTCACGTGCATTGCGGT	chr11	94129436	+	0.484342	caag	ggg	gct	0.231111	1	0	0	6	183	0-25%
PANX1-6	ENSG00000110218	PANX1	6	7	Cell Surface Protein	TGCGAAACGCCAGAACAGCG	chr11	94178419	-	0.655296	cagc	ggg	gca	0.244928	1	0	0	4	119	25-50%
PANX1-7	ENSG00000110218	PANX1	7	7	Cell Surface Protein	GCGAAACGCCAGAACAGCGG	chr11	94178418	-	0.584811	agct	ggg	cag	0.301449	1	0	0	8	125	25-50%
PDCD1LG2-1	ENSG00000197646	PDCD1LG2	1	7	Cell Surface Protein	GACTTGAGGTATGTGGAACG	chr9	5534947	-	0.693346	cttg	agg	cct	0.342857	1	0	0	19	521	25-50%
PDCD1LG2-2	ENSG00000197646	PDCD1LG2	2	7	Cell Surface Protein	AGGAACGCTGACGTTTGGCC	chr9	5549438	-	0.487307	tggc	agg	ata	0.412698	1	0	0	15	280	50-75%
PDCD1LG2-3	ENSG00000197646	PDCD1LG2	3	7	Cell Surface Protein	AACCCAGGACCCATCCAACT	chr9	5557642	+	0.520149	atgg	tgg	ctg	0.436364	1	0	0	55	693	75-100%
PDCD1LG2-4	ENSG00000197646	PDCD1LG2	4	7	Cell Surface Protein	GCATGGCAGCAATGTGACCC	chr9	5534803	+	0.582059	taga	tgg	aat	0.488688	1	0	3	89	1006	0-25%
PDCD1LG2-5	ENSG00000197646	PDCD1LG2	5	7	Cell Surface Protein	AACTGGCTGTTATTGCTCCA	chr9	5534846	-	0.552681	tgca	agg	ttc	0.466667	1	0	2	71	1057	0-25%
PDCD1LG2-6	ENSG00000197646	PDCD1LG2	6	7	Cell Surface Protein	TCTGGTGAAGCTGCAATTCC	chr9	5522577	-	0.382525	gcta	agg	ctc	0.4875	1	0	5	112	1495	0-25%
PDCD1LG2-7	ENSG00000197646	PDCD1LG2	7	7	Cell Surface Protein	TCTATTATGTACAGTTCCTT	chr9	5534769	-	0.34267	atgc	agg	gac	0.382041	1	0	4	120	1611	0-25%
PEAR1-1	ENSG00000187800	PEAR1	1	7	Cell Surface Protein	GGTCAGTAGCCACTCACCAC	chr1	156906367	-	0.538841	ctgg	tgg	aac	0.360119	1	0	0	60	776	0-25%
PEAR1-2	ENSG00000187800	PEAR1	2	7	Cell Surface Protein	GCGCGCCGGGTTACACGGTG	chr1	156908828	+	0.635775	cagt	agg	cgc	0.430622	1	0	0	4	70	25-50%
PEAR1-3	ENSG00000187800	PEAR1	3	7	Cell Surface Protein	CCACCTGACGGTACACGGTC	chr1	156905337	-	0.518975	ttca	cgg	tat	0.336538	1	0	0	4	99	0-25%
PEAR1-4	ENSG00000187800	PEAR1	4	7	Cell Surface Protein	CGGCCTCTGTCAGTGCGCGC	chr1	156908814	+	0.471044	ccag	cgg	gtt	0.313725	1	0	0	20	241	25-50%
PEAR1-5	ENSG00000187800	PEAR1	5	7	Cell Surface Protein	ACGGATCGCCTCTGCCCCGA	chr1	156908276	+	0.582497	ctgc	cgg	ctt	0.3996	1	0	0	19	934	25-50%
PEAR1-6	ENSG00000187800	PEAR1	6	7	Cell Surface Protein	ATCGCCTGCTCACCCATCGA	chr1	156909009	+	0.576008	tgcc	cgg	cga	0.432605	1	0	0	8	204	25-50%
PEAR1-7	ENSG00000187800	PEAR1	7	7	Cell Surface Protein	CGACGGCGAGTGCGTCTGCA	chr1	156909026	+	0.567215	ccat	agg	aag	0.238333	1	0	0	4	97	25-50%
PIEZO1-1	ENSG00000103335	PIEZO1	1	7	Cell Surface Protein	GTCCCCGGAGTGGATGACTG	chr16	88723970	+	0.663765	agta	tgg	gca	0.360902	1	0	0	32	465	50-75%
PIEZO1-2	ENSG00000103335	PIEZO1	2	7	Cell Surface Protein	AGGCAGGGCGCTTATACCGA	chr16	88721164	+	0.58883	tgtg	tgg	ctg	0.143448	1	0	0	0	134	50-75%
PIEZO1-3	ENSG00000103335	PIEZO1	3	7	Cell Surface Protein	GTGCTGCCTACGCTACGTGT	chr16	88736256	-	0.641111	cgct	ggg	cca	0.411189	1	0	0	6	115	0-25%
PIEZO1-4	ENSG00000103335	PIEZO1	4	7	Cell Surface Protein	CCATGGCCCACACGTAGCGT	chr16	88736261	+	0.6086	aggt	agg	cag	0.355469	1	0	0	16	314	0-25%
PIEZO1-5	ENSG00000103335	PIEZO1	5	7	Cell Surface Protein	TGGATGCCAGCCCGACGGCA	chr16	88738699	-	0.590825	gatg	ggg	ctg	0.466304	1	0	0	28	335	0-25%
PIEZO1-6	ENSG00000103335	PIEZO1	6	7	Cell Surface Protein	TGGTCAGACTCCCGTTCCTG	chr16	88737744	+	0.578924	cacc	ggg	cca	0.323529	1	0	0	31	529	0-25%
PIEZO1-7	ENSG00000103335	PIEZO1	7	7	Cell Surface Protein	TGCATCGTGCACGAGCTGAC	chr16	88737589	-	0.569608	taac	cgg	cca	0.42449	1	0	0	9	156	0-25%
PIGT-1	ENSG00000124155	PIGT	1	7	Cell Surface Protein	AGTAGCCGCAGGCATGGCGG	chr20	45416159	+	0.508921	cgga	cgg	cta	0.455995	1	0	2	26	448	0-25%
PIGT-2	ENSG00000124155	PIGT	2	7	Cell Surface Protein	GAGCCTGTAATGGGACACTG	chr20	45416515	-	0.780949	gaaa	ggg	aaa	0.4875	1	0	3	62	773	0-25%
PIGT-3	ENSG00000124155	PIGT	3	7	Cell Surface Protein	TACGTCCCCGGAAGGCAGCG	chr20	45416270	-	0.694245	cggc	ggg	tga	0.332308	1	0	0	6	129	0-25%
PIGT-4	ENSG00000124155	PIGT	4	7	Cell Surface Protein	TCCCGCAGGCTGTCGCGTGG	chr20	45416233	-	0.630361	ttcc	ggg	ttc	0.453968	1	0	0	20	371	0-25%
PIGT-5	ENSG00000124155	PIGT	5	7	Cell Surface Protein	GCGCGTGCGGAACTGGAATG	chr20	45416297	-	0.594427	ccca	tgg	cgg	0.472727	1	0	0	7	143	0-25%
PIGT-6	ENSG00000124155	PIGT	6	7	Cell Surface Protein	GCTCCGAATCCCAGCGCGTG	chr20	45416310	-	0.585249	tgaa	cgg	aac	0.470588	1	0	0	11	218	0-25%
PIGT-7	ENSG00000124155	PIGT	7	7	Cell Surface Protein	GAATGTGGCGGCTACGTCCC	chr20	45416282	-	0.501942	actg	cgg	aag	0.32967	1	0	0	8	165	0-25%
PLAU-1	ENSG00000122861	PLAU	1	7	Cell Surface Protein	GAACGGATCTTCAGCAAGGC	chr10	73914776	-	0.357279	cttg	tgg	ggg	0.366667	1	0	0	30	469	50-75%
PLAU-2	ENSG00000122861	PLAU	2	7	Cell Surface Protein	GCCACACACTGCTTCATGTA	chr10	73913757	+	0.527921	cagc	cgg	ccc	0.33986	1	1	3	66	891	25-50%
PLAU-3	ENSG00000122861	PLAU	3	7	Cell Surface Protein	CATAGCACCAGGGTCGCCTC	chr10	73913306	-	0.502886	tgca	cgg	ttg	0.204082	1	0	0	23	384	0-25%
PLAU-4	ENSG00000122861	PLAU	4	7	Cell Surface Protein	AGGGTCGCCTCCGGTTGTCT	chr10	73913297	-	0.496393	cacc	ggg	ttc	0.420574	1	0	0	12	263	0-25%
PLAU-5	ENSG00000122861	PLAU	5	7	Cell Surface Protein	CCTGTAGATGGCCGCAAACC	chr10	73913654	-	0.422906	gcct	agg	gct	0.48	1	0	0	44	328	25-50%
PLAU-6	ENSG00000122861	PLAU	6	7	Cell Surface Protein	GGCTTAACTCCAACACGCAA	chr10	73914042	+	0.544018	tcaa	ggg	gag	0.282353	1	0	0	13	258	50-75%
PLAU-7	ENSG00000122861	PLAU	7	7	Cell Surface Protein	CCTAGCCGACTATCTCTATC	chr10	73915261	+	0.511967	tcca	cgg	agc	0.4	1	0	0	9	172	50-75%
PLAUR-1	ENSG00000011422	PLAUR	1	7	Cell Surface Protein	AGCCACCGGCACTCACGGTG	chr19	43652223	-	0.640169	tggt	agg	ccc	0.422932	1	0	2	97	746	50-75%
PLAUR-2	ENSG00000011422	PLAUR	2	7	Cell Surface Protein	AGGACCCTGAGCTATCGGAC	chr19	43665385	-	0.652606	caac	tgg	ctt	0.391111	1	0	0	8	414	0-25%
PLAUR-3	ENSG00000011422	PLAUR	3	7	Cell Surface Protein	TTCCCACAAGCGCACGATCG	chr19	43667597	+	0.61225	cacc	tgg	tcc	0.0660321	1	0	0	1	71	0-25%
PLAUR-4	ENSG00000011422	PLAUR	4	7	Cell Surface Protein	TCAAGCCAGTCCGATAGCTC	chr19	43665391	+	0.477097	atct	agg	gtc	0.196491	1	0	0	12	291	0-25%
PLAUR-5	ENSG00000011422	PLAUR	5	7	Cell Surface Protein	GAGGTAACGGCTTCGGGAAT	chr19	43656621	+	0.313074	attc	agg	tga	0.393522	1	0	0	4	264	25-50%
PLAUR-6	ENSG00000011422	PLAUR	6	7	Cell Surface Protein	GCATTCGAGGTAACGGCTTC	chr19	43656615	+	0.307742	aaat	ggg	aat	0.34958	1	0	0	13	168	25-50%
PLAUR-7	ENSG00000011422	PLAUR	7	7	Cell Surface Protein	CATGCACCGCAGGCCCCAAG	chr19	43667684	+	0.557194	actg	agg	ctg	0.419255	1	0	2	45	606	0-25%
PLBD1-1	ENSG00000121316	PLBD1	1	7	Cell Surface Protein	GGCCGTGGAGCGATGACCCG	chr12	14567690	-	0.540355	tcgc	cgg	cgg	0.281955	1	0	0	16	200	0-25%
PLBD1-2	ENSG00000121316	PLBD1	2	7	Cell Surface Protein	CTGGAACAGGGTCATTGGCT	chr12	14536708	+	0.566963	gaat	agg	aaa	0.476902	1	0	4	60	862	25-50%
PLBD1-3	ENSG00000121316	PLBD1	3	7	Cell Surface Protein	CGTGGAGCGATGACCCGCGG	chr12	14567687	-	0.713431	cggc	cgg	tcc	0.35	1	0	0	4	95	0-25%
PLBD1-4	ENSG00000121316	PLBD1	4	7	Cell Surface Protein	GCCGCTGTTGTTAGTCACCG	chr12	14567604	-	0.675871	tgct	cgg	agc	0.351228	1	0	0	13	139	0-25%
PLBD1-5	ENSG00000121316	PLBD1	5	7	Cell Surface Protein	TGCAGGTTTCGGCGGCTCCG	chr12	14567598	+	0.609675	cacc	cgg	tga	0.426036	1	0	0	11	242	0-25%
PLBD1-6	ENSG00000121316	PLBD1	6	7	Cell Surface Protein	GCGATGACCCGCGGCGGTCC	chr12	14567681	-	0.425496	tgga	ggg	cgg	0.224416	1	0	0	4	97	0-25%
PLBD1-7	ENSG00000121316	PLBD1	7	7	Cell Surface Protein	ACATTGCTCCGCTCTTATCA	chr12	14536573	-	0.540384	tggg	agg	taa	0.415225	1	0	0	19	356	25-50%
PLPP1-1	ENSG00000067113	PLPP1	1	7	Cell Surface Protein	AGTACATGGAAAACGAAGAG	chr5	55441883	+	0.674755	atgc	tgg	cct	0.494118	1	1	1	112	1649	50-75%
PLPP1-2	ENSG00000067113	PLPP1	2	7	Cell Surface Protein	GCAACACGCAGAGCACATCG	chr5	55534590	+	0.691389	ccca	agg	gcc	0.387753	1	0	0	10	267	0-25%
PLPP1-3	ENSG00000067113	PLPP1	3	7	Cell Surface Protein	CAAGACGCGGCTGCCGTACG	chr5	55534603	-	0.56251	ttga	tgg	ccc	0.429898	1	0	0	5	72	0-25%
PLPP1-4	ENSG00000067113	PLPP1	4	7	Cell Surface Protein	CAGACTGCGGCCTCACTTCT	chr5	55467970	-	0.310034	tagg	tgg	atg	0.459184	1	0	0	38	644	25-50%
PLPP1-5	ENSG00000067113	PLPP1	5	7	Cell Surface Protein	GCCACTATTTACAAAGCCAT	chr5	55468056	-	0.496662	cata	tgg	aac	0.454545	1	0	6	94	1091	0-25%
PLPP1-6	ENSG00000067113	PLPP1	6	7	Cell Surface Protein	TTGAATACTACATATGTCGA	chr5	55467899	-	0.622845	taca	ggg	aat	0.364372	1	0	1	50	693	25-50%
PLPP1-7	ENSG00000067113	PLPP1	7	7	Cell Surface Protein	ATTGAATACTACATATGTCG	chr5	55467900	-	0.616618	ttac	agg	gaa	0.4725	1	0	1	45	646	25-50%
PLTP-1	ENSG00000100979	PLTP	1	7	Cell Surface Protein	TGTCCAGCATGACTATGGTA	chr20	45902438	-	0.563665	cagc	cgg	gtc	0.435165	1	0	0	46	660	50-75%
PLTP-2	ENSG00000100979	PLTP	2	7	Cell Surface Protein	GCTTGATGGTGCAGCGCGGT	chr20	45902547	+	0.348073	gagg	ggg	gcc	0.340136	1	0	0	13	336	50-75%
PLTP-3	ENSG00000100979	PLTP	3	7	Cell Surface Protein	GCGCCAAGATGGCTCTCCGG	chr20	45902303	-	0.584036	ctca	ggg	aag	0.216425	1	0	0	8	234	75-100%
PLTP-4	ENSG00000100979	PLTP	4	7	Cell Surface Protein	GTGCGCCTGCCTACCTGCGC	chr20	45902268	+	0.481818	ggaa	agg	tcc	0.457143	1	0	0	31	391	75-100%
PLTP-5	ENSG00000100979	PLTP	5	7	Cell Surface Protein	ATCACCATTCCGGACCTGCG	chr20	45911189	-	0.707844	gact	ggg	caa	0.371429	1	0	0	7	136	0-25%
PLTP-6	ENSG00000100979	PLTP	6	7	Cell Surface Protein	CTATCACCATTCCGGACCTG	chr20	45911191	-	0.592457	gaga	cgg	ggc	0.265024	1	0	0	12	371	0-25%
PLTP-7	ENSG00000100979	PLTP	7	7	Cell Surface Protein	TACATCAACGCCTCAGCTGA	chr20	45909640	-	0.565345	gggc	ggg	tgt	0.395604	1	0	0	17	346	0-25%
PLXNA1-1	ENSG00000114554	PLXNA1	1	7	Cell Surface Protein	GCACTTGTAGAGGTGCGCTG	chr3	127014180	-	0.591209	ccgg	tgg	gga	0.408116	1	0	0	24	439	25-50%
PLXNA1-2	ENSG00000114554	PLXNA1	2	7	Cell Surface Protein	CGTCAGGAGGGTCCCACCGC	chr3	127016944	-	0.412768	tgac	tgg	aac	0.424242	1	0	0	19	337	50-75%
PLXNA1-3	ENSG00000114554	PLXNA1	3	7	Cell Surface Protein	CTGCCGACACACCTGCATCG	chr3	127014317	+	0.687917	tgcg	tgg	atg	0.416667	1	0	0	21	359	25-50%
PLXNA1-4	ENSG00000114554	PLXNA1	4	7	Cell Surface Protein	GGCAGCGCAGTGGTGTCGCA	chr3	127014288	-	0.573684	tgtc	ggg	agc	0.457251	1	0	0	35	433	25-50%
PLXNA1-5	ENSG00000114554	PLXNA1	5	7	Cell Surface Protein	TGCCGGCGAATACCACAGTG	chr3	126991525	-	0.72241	cgcg	cgg	ccc	0.380117	1	0	0	10	215	0-25%
PLXNA1-6	ENSG00000114554	PLXNA1	6	7	Cell Surface Protein	GTGGCTGCCTATGACTATCG	chr3	126991513	+	0.689801	cgcc	ggg	ccg	0.358974	1	0	0	17	264	0-25%
PLXNA1-7	ENSG00000114554	PLXNA1	7	7	Cell Surface Protein	CCGTCGGCTCATGGCCAACG	chr3	126989217	+	0.668482	ccag	agg	agg	0.454545	1	0	0	3	97	0-25%
PLXNA3-1	ENSG00000130827	PLXNA3	1	7	Cell Surface Protein	GGCCGGCAGCCTGTCATGGT	chrX	154467686	+	0.598774	gact	agg	tgg	0.454737	1	0	0	25	576	50-75%
PLXNA3-2	ENSG00000130827	PLXNA3	2	7	Cell Surface Protein	ACTGAGGACACCTACCGTAG	chrX	154469781	-	0.732186	ccac	cgg	ctg	0.46993	1	0	0	11	250	75-100%
PLXNA3-3	ENSG00000130827	PLXNA3	3	7	Cell Surface Protein	GGCGGCTGGTACACGTGTGG	chrX	154464806	-	0.578218	tggg	cgg	tac	0.410395	1	0	0	13	321	25-50%
PLXNA3-4	ENSG00000130827	PLXNA3	4	7	Cell Surface Protein	GCTGGCCAGGTACTCACGAC	chrX	154464500	-	0.533185	gggt	tgg	agg	0.252778	1	0	0	17	389	25-50%
PLXNA3-5	ENSG00000130827	PLXNA3	5	7	Cell Surface Protein	TCATACGTGGAATTCCCCAT	chrX	154461339	+	0.662901	ctac	cgg	ctg	0.476789	1	0	0	26	424	0-25%
PLXNA3-6	ENSG00000130827	PLXNA3	6	7	Cell Surface Protein	GAGGCCTGCATGTGATCGAG	chrX	154462195	+	0.615701	ctgg	ggg	ctg	0.464286	1	0	0	35	444	0-25%
PLXNA3-7	ENSG00000130827	PLXNA3	7	7	Cell Surface Protein	CCGCAAGGAGCACTACCTGT	chrX	154460606	+	0.585558	acca	cgg	ggg	0.274351	1	0	0	17	291	0-25%
PLXNB1-1	ENSG00000164050	PLXNB1	1	7	Cell Surface Protein	GCAATACTGGAACTCACCAC	chr3	48423503	+	0.571552	tggg	tgg	cag	0.385185	1	0	0	42	667	0-25%
PLXNB1-2	ENSG00000164050	PLXNB1	2	7	Cell Surface Protein	CATGGCACGGCTCCTCAAAC	chr3	48415038	+	0.36807	ttga	tgg	aag	0.376071	1	0	0	31	457	50-75%
PLXNB1-3	ENSG00000164050	PLXNB1	3	7	Cell Surface Protein	CAGCCTCGTGTGCATCACCG	chr3	48416436	-	0.729887	ccta	ggg	cca	0.346667	1	0	0	25	379	25-50%
PLXNB1-4	ENSG00000164050	PLXNB1	4	7	Cell Surface Protein	TCAGAACGGCGACTGCACCT	chr3	48421804	+	0.638808	gcac	ggg	cga	0.476606	1	0	0	10	232	25-50%
PLXNB1-5	ENSG00000164050	PLXNB1	5	7	Cell Surface Protein	ATACTCGATGTAGGCCACCT	chr3	48423553	+	0.657327	catc	cgg	tcc	0.395196	1	0	0	13	185	0-25%
PLXNB1-6	ENSG00000164050	PLXNB1	6	7	Cell Surface Protein	GATGCCTGCTACACCCGGGA	chr3	48423582	-	0.629434	gcga	ggg	tcg	0.392857	1	0	0	25	455	0-25%
PLXNB1-7	ENSG00000164050	PLXNB1	7	7	Cell Surface Protein	GTATGCGGGAGCGTGCACCA	chr3	48424266	-	0.62608	ggtg	ggg	ggt	0.410593	1	0	0	8	204	0-25%
PLXNB2-1	ENSG00000196576	PLXNB2	1	7	Cell Surface Protein	ACCGGCAGCCGGAACACCTA	chr22	50288036	+	0.559946	ctgc	ggg	cag	0.485294	1	0	0	11	209	25-50%
PLXNB2-2	ENSG00000196576	PLXNB2	2	7	Cell Surface Protein	CGGCGTCCCGTGTAAAGTGT	chr22	50283049	-	0.59199	tcaa	ggg	tgt	0.449167	1	0	0	3	49	50-75%
PLXNB2-3	ENSG00000196576	PLXNB2	3	7	Cell Surface Protein	CGACGCACCAGCCGCAGTAG	chr22	50287962	+	0.623307	tcga	ggg	tcc	0.339231	1	0	0	9	201	25-50%
PLXNB2-4	ENSG00000196576	PLXNB2	4	7	Cell Surface Protein	GGAGTAACGTTCCGGCTGAA	chr22	50283628	+	0.573349	acac	agg	agc	0.210989	1	0	0	3	145	25-50%
PLXNB2-5	ENSG00000196576	PLXNB2	5	7	Cell Surface Protein	GTTCTACGAGGACGGCAGCG	chr22	50290171	-	0.727592	gcct	ggg	aga	0.412088	1	0	0	9	149	0-25%
PLXNB2-6	ENSG00000196576	PLXNB2	6	7	Cell Surface Protein	GAAGTGCACGCCGCCCATCG	chr22	50290339	-	0.682188	acaa	agg	cca	0.241071	1	0	0	10	121	0-25%
PLXNB2-7	ENSG00000196576	PLXNB2	7	7	Cell Surface Protein	CGGCGACCGTCACGGCCGTG	chr22	50289031	+	0.677401	tcgg	agg	ttc	0.291317	1	0	0	6	111	0-25%
PLXND1-1	ENSG00000004399	PLXND1	1	7	Cell Surface Protein	AACGGGAGGCTTCTCAAGGT	chr3	129589350	-	0.652163	ggtc	agg	tat	0.484615	1	0	0	37	515	25-50%
PLXND1-2	ENSG00000004399	PLXND1	2	7	Cell Surface Protein	CACAGCGTGCTTACCCTGGT	chr3	129584386	+	0.447188	acag	tgg	ggg	0.425595	1	0	0	17	286	25-50%
PLXND1-3	ENSG00000004399	PLXND1	3	7	Cell Surface Protein	TGACAGATACACGGTGTCGG	chr3	129573599	-	0.659062	tgcc	agg	agt	0.289593	1	0	0	6	188	25-50%
PLXND1-4	ENSG00000004399	PLXND1	4	7	Cell Surface Protein	CTGAGTGGCCCGTTGGACGG	chr3	129573718	-	0.523408	gccc	tgg	gac	0.448627	1	0	0	13	244	25-50%
PLXND1-5	ENSG00000004399	PLXND1	5	7	Cell Surface Protein	GCGTAGGACTGTGCACCCGG	chr3	129605765	+	0.756985	gtac	cgg	cgg	0.314869	1	0	0	12	233	0-25%
PLXND1-6	ENSG00000004399	PLXND1	6	7	Cell Surface Protein	GGTGGCGGTGCTCGACAGCG	chr3	129605377	-	0.730403	acgt	tgg	tgc	0.264914	1	0	0	17	287	0-25%
PLXND1-7	ENSG00000004399	PLXND1	7	7	Cell Surface Protein	ACCCGAACGCGTCCACCGTG	chr3	129606065	-	0.665385	aacc	ggg	cta	0.338904	1	0	0	1	54	0-25%
PODXL-1	ENSG00000128567	PODXL	1	7	Cell Surface Protein	GGCCGGCCACTCACCATTCT	chr7	131556261	+	0.378799	ccca	ggg	agg	0.464286	1	0	3	17	400	0-25%
PODXL-2	ENSG00000128567	PODXL	2	7	Cell Surface Protein	TCCGAAGCGCCCCCTGCCTA	chr7	131506725	+	0.469225	ctca	tgg	tgg	0.32175	1	0	1	12	234	50-75%
PODXL-3	ENSG00000128567	PODXL	3	7	Cell Surface Protein	AGGCCCAGTCAACACTACCG	chr7	131511216	-	0.724026	tctc	tgg	cta	0.428571	1	0	0	12	246	0-25%
PODXL-4	ENSG00000128567	PODXL	4	7	Cell Surface Protein	AACACTACCGTGGCTAGAGG	chr7	131511206	-	0.623378	agtc	agg	cgg	0.372732	1	0	0	14	255	0-25%
PODXL-5	ENSG00000128567	PODXL	5	7	Cell Surface Protein	TCGCCGTCGCCCTCCCAGAA	chr7	131556263	-	0.504669	gccg	tgg	tga	0.271895	1	0	0	12	304	0-25%
PODXL-6	ENSG00000128567	PODXL	6	7	Cell Surface Protein	TCGGTCAAGGCGACCACCCT	chr7	131511287	-	0.453992	ggcc	tgg	tgt	0.412529	1	0	0	5	137	0-25%
PODXL-7	ENSG00000128567	PODXL	7	7	Cell Surface Protein	GCGTCGAAGTGGGTTGTCGG	chr7	131510963	+	0.590746	ggat	ggg	cta	0.179487	1	0	0	0	63	25-50%
PODXL2-1	ENSG00000114631	PODXL2	1	7	Cell Surface Protein	GCGACGGCTACACCATGGGC	chr3	127629221	+	0.567989	ggcg	cgg	ctg	0.232383	1	0	0	10	159	0-25%
PODXL2-2	ENSG00000114631	PODXL2	2	7	Cell Surface Protein	AGCTCCTCGCCGTGCGACTG	chr3	127672266	-	0.471713	gcgc	agg	cgg	0.128395	1	0	0	12	194	75-100%
PODXL2-3	ENSG00000114631	PODXL2	3	7	Cell Surface Protein	GAGGAGCCTAGTGAGACCAT	chr3	127639373	+	0.648172	ctca	ggg	cct	0.475313	1	0	0	63	743	0-25%
PODXL2-4	ENSG00000114631	PODXL2	4	7	Cell Surface Protein	CCTCGCACAGGTGATCTGCA	chr3	127662242	+	0.649108	gtct	agg	act	0.485333	1	0	0	47	814	50-75%
PODXL2-5	ENSG00000114631	PODXL2	5	7	Cell Surface Protein	AAGGTGCTGCTCCTTCTCGC	chr3	127668554	-	0.35388	tgag	tgg	gct	0.423529	1	0	0	58	724	50-75%
PODXL2-6	ENSG00000114631	PODXL2	6	7	Cell Surface Protein	CGAACACGTCCGAGTCCTCG	chr3	127672442	-	0.732961	tcct	ggg	tcc	0.423913	1	0	0	3	56	75-100%
PODXL2-7	ENSG00000114631	PODXL2	7	7	Cell Surface Protein	CGAGGACTCGGACGTGTTCG	chr3	127672456	+	0.543029	accc	agg	agg	0.286364	1	0	0	5	73	75-100%
PRNP-1	ENSG00000171867	PRNP	1	7	Cell Surface Protein	TCACTGCCGAAATGTATGAT	chr20	4699633	-	0.615168	atag	ggg	cct	0.37987	1	0	0	40	567	50-75%
PRNP-2	ENSG00000171867	PRNP	2	7	Cell Surface Protein	GGGCCTGTAGTACACTTGGT	chr20	4699697	-	0.478707	ccat	tgg	ggt	0.403765	1	0	0	26	489	50-75%
PRNP-3	ENSG00000171867	PRNP	3	7	Cell Surface Protein	TGTGTATCACCCAGTACGAG	chr20	4699873	+	0.661108	caga	agg	gaa	0.334821	1	0	0	15	287	75-100%
PRNP-4	ENSG00000171867	PRNP	4	7	Cell Surface Protein	CGCTACCCACCTCAGGGCGG	chr20	4699377	+	0.50349	caac	tgg	tgg	0.462185	1	0	0	13	426	0-25%
PRNP-5	ENSG00000171867	PRNP	5	7	Cell Surface Protein	GGCAACCGCTACCCACCTCA	chr20	4699371	+	0.606589	tgga	ggg	cgg	0.398357	1	0	2	17	380	0-25%
PRNP-6	ENSG00000171867	PRNP	6	7	Cell Surface Protein	CTGTCCCCAGCCACCACCAT	chr20	4699451	-	0.395232	gagg	ggg	gct	0.372396	1	2	20	296	2370	25-50%
PRNP-7	ENSG00000171867	PRNP	7	7	Cell Surface Protein	GGCCTTGGCGGCTACATGCT	chr20	4699605	+	0.429145	gggg	ggg	aag	0.4	1	0	7	14	324	50-75%
PROCR-1	ENSG00000101000	PROCR	1	7	Cell Surface Protein	TCCGCGACCCCTATCACGTG	chr20	35174753	+	0.685715	tact	tgg	tac	0.261905	1	0	0	2	67	0-25%
PROCR-2	ENSG00000101000	PROCR	2	7	Cell Surface Protein	CCTGGTACCACACGTGATAG	chr20	35174749	-	0.617338	ttgc	ggg	tcg	0.214603	1	0	0	22	318	0-25%
PROCR-3	ENSG00000101000	PROCR	3	7	Cell Surface Protein	CCCTATCACGTGTGGTACCA	chr20	35174761	+	0.569536	cgac	ggg	caa	0.392549	1	0	0	10	191	0-25%
PROCR-4	ENSG00000101000	PROCR	4	7	Cell Surface Protein	CAGCTGAATGATCGTGGTGT	chr20	35174823	-	0.547964	gctg	tgg	tgt	0.352	1	0	0	48	564	0-25%
PROCR-5	ENSG00000101000	PROCR	5	7	Cell Surface Protein	ACCAGGGCAACGCGTCGCTG	chr20	35174777	+	0.52109	tggt	ggg	gga	0.397059	1	0	0	9	181	0-25%
PROCR-6	ENSG00000101000	PROCR	6	7	Cell Surface Protein	GGGACACCTAACGCACGTGC	chr20	35174799	+	0.501914	tggg	tgg	aag	0.279386	1	0	0	5	209	0-25%
PROCR-7	ENSG00000101000	PROCR	7	7	Cell Surface Protein	CCAGGGCAACGCGTCGCTGG	chr20	35174778	+	0.459567	ggta	ggg	gac	0.434783	1	0	0	29	292	0-25%
PRSS23-1	ENSG00000150687	PRSS23	1	7	Cell Surface Protein	AGAACAGTGCTCGGCATGGC	chr11	86807644	+	0.416388	ctac	agg	gat	0.453297	1	0	4	69	903	0-25%
PRSS23-2	ENSG00000150687	PRSS23	2	7	Cell Surface Protein	GAGGCGGTATGCAGGCCAAG	chr11	86807736	-	0.579432	cagg	tgg	gtt	0.457143	1	0	0	39	588	0-25%
PRSS23-3	ENSG00000150687	PRSS23	3	7	Cell Surface Protein	TGCTTGGCCTCTTCGTAAGT	chr11	86807873	-	0.487637	atat	ggg	cag	0.427602	1	0	0	24	378	0-25%
PRSS23-4	ENSG00000150687	PRSS23	4	7	Cell Surface Protein	CGACCACCATCTTTAAACTT	chr11	86808236	-	0.511638	ccct	ggg	ctt	0.447704	1	0	0	39	482	50-75%
PRSS23-5	ENSG00000150687	PRSS23	5	7	Cell Surface Protein	GCACATGGGTGCGTTTCACC	chr11	86808313	-	0.506168	ttgg	cgg	atc	0.37913	1	0	0	21	340	50-75%
PRSS23-6	ENSG00000150687	PRSS23	6	7	Cell Surface Protein	CAATGACCGACCAGGCAATT	chr11	86808507	+	0.314159	atga	tgg	tgt	0.391741	1	0	0	17	272	75-100%
PRSS23-7	ENSG00000150687	PRSS23	7	7	Cell Surface Protein	CAGGCCAAGTGGGTTTCCAG	chr11	86807725	-	0.590408	tatg	ggg	gca	0.366541	1	0	6	87	1074	0-25%
PTGFRN-1	ENSG00000134247	PTGFRN	1	7	Cell Surface Protein	TACTTGAAGGCGTTCAGCAC	chr1	116986801	-	0.356691	ggga	tgg	gag	0.326667	1	0	0	19	329	75-100%
PTGFRN-2	ENSG00000134247	PTGFRN	2	7	Cell Surface Protein	GCTTTCTCTCTCCGCAGTGC	chr1	116944677	+	0.459391	ccta	tgg	ccg	0.464286	1	0	4	80	998	0-25%
PTGFRN-3	ENSG00000134247	PTGFRN	3	7	Cell Surface Protein	GCGGACTGCCAACGACGCCG	chr1	116941965	+	0.658588	taag	tgg	agc	0.302824	1	0	0	1	74	0-25%
PTGFRN-4	ENSG00000134247	PTGFRN	4	7	Cell Surface Protein	CACGAGGGCAGGTTCCACCC	chr1	116944876	+	0.652357	gacc	ggg	cct	0.469565	1	0	0	80	1153	0-25%
PTGFRN-5	ENSG00000134247	PTGFRN	5	7	Cell Surface Protein	GCGACCCTGGTTCGAGTGGT	chr1	116941765	+	0.556856	caca	ggg	cac	0.2625	1	0	0	11	204	0-25%
PTGFRN-6	ENSG00000134247	PTGFRN	6	7	Cell Surface Protein	GCGGTGCAGCGCAGCTCGAA	chr1	116944754	-	0.555318	ggcg	ggg	ctc	0.405195	1	0	0	3	126	0-25%
PTGFRN-7	ENSG00000134247	PTGFRN	7	7	Cell Surface Protein	GGTAGCGCTGCTCGTACCCC	chr1	116944888	-	0.502606	ctgt	agg	ccc	0.374783	1	0	0	5	153	0-25%
PTK7-1	ENSG00000112655	PTK7	1	7	Cell Surface Protein	ATCACTAACCGCAGTCGGTA	chr6	43130660	+	0.51018	tccc	agg	cat	0.330909	1	0	0	1	85	0-25%
PTK7-2	ENSG00000112655	PTK7	2	7	Cell Surface Protein	CGTTCTGCAAAGGCCCACCT	chr6	43144450	-	0.620795	tgcc	ggg	aag	0.309524	1	0	0	24	505	50-75%
PTK7-3	ENSG00000112655	PTK7	3	7	Cell Surface Protein	GACCTTGCGCATCAACAGCG	chr6	43139180	+	0.666131	atgg	tgg	agg	0.265179	1	0	0	4	128	25-50%
PTK7-4	ENSG00000112655	PTK7	4	7	Cell Surface Protein	CTACTTGGATTGCCTGACCC	chr6	43138922	+	0.551983	ccgg	agg	cca	0.483671	1	0	0	42	530	25-50%
PTK7-5	ENSG00000112655	PTK7	5	7	Cell Surface Protein	CTCGCTACTACCACGTCCTG	chr6	43130544	-	0.656393	atac	ggg	tgc	0.230409	1	0	0	7	253	0-25%
PTK7-6	ENSG00000112655	PTK7	6	7	Cell Surface Protein	GCCAGATGCCTTACCGACTG	chr6	43130657	-	0.655465	ccca	cgg	tta	0.48125	1	0	0	8	279	0-25%
PTK7-7	ENSG00000112655	PTK7	7	7	Cell Surface Protein	ACGGAGCGGCGTTTCGCCCA	chr6	43129135	+	0.546737	ggac	ggg	cag	0.320724	1	0	0	5	53	0-25%
PTPRA-1	ENSG00000132670	PTPRA	1	7	Cell Surface Protein	ACAGAGGAGACACTACCTGC	chr20	3021426	-	0.569798	aagg	tgg	atg	0.447205	1	0	3	102	1075	25-50%
PTPRA-2	ENSG00000132670	PTPRA	2	7	Cell Surface Protein	GGACTCTAGAGTGGTCATCT	chr20	3007343	-	0.492034	aggt	agg	aaa	0.491597	1	0	2	34	622	25-50%
PTPRA-3	ENSG00000132670	PTPRA	3	7	Cell Surface Protein	GTGATCATTCCAGTTAAGCG	chr20	3027150	+	0.698986	caga	ggg	cga	0.322189	1	0	0	17	327	50-75%
PTPRA-4	ENSG00000132670	PTPRA	4	7	Cell Surface Protein	CGATATAGGAGTCCTTCTGC	chr20	3027716	-	0.618594	ctgg	cgg	tag	0.44501	1	0	0	13	226	50-75%
PTPRA-5	ENSG00000132670	PTPRA	5	7	Cell Surface Protein	CTTATCCAACGGCCGCACTG	chr20	2988092	+	0.660234	tccg	agg	atg	0.313725	1	0	0	7	171	0-25%
PTPRA-6	ENSG00000132670	PTPRA	6	7	Cell Surface Protein	GACACCAATTATTGCGGTGA	chr20	2986784	+	0.59729	atga	tgg	tgg	0.477551	1	0	0	19	328	0-25%
PTPRA-7	ENSG00000132670	PTPRA	7	7	Cell Surface Protein	CAGTGCGGCCGTTGGATAAG	chr20	2988078	-	0.555933	tcct	cgg	aaa	0.417857	1	0	0	5	166	0-25%
PTPRF-1	ENSG00000142949	PTPRF	1	7	Cell Surface Protein	CTGGAGGCATAGCGCTTCTG	chr1	43606812	-	0.563056	gggg	tgg	ccc	0.3	1	0	0	39	706	50-75%
PTPRF-2	ENSG00000142949	PTPRF	2	7	Cell Surface Protein	TGGGTGGTCTCGCATACCTA	chr1	43613616	-	0.450062	tggg	ggg	gag	0.42	1	0	0	14	429	50-75%
PTPRF-3	ENSG00000142949	PTPRF	3	7	Cell Surface Protein	AGTCCGGAGTATAGTAGACG	chr1	43591367	-	0.772703	cggg	cgg	tat	0.226777	1	0	0	5	110	0-25%
PTPRF-4	ENSG00000142949	PTPRF	4	7	Cell Surface Protein	ATACCGCGTCTACTATACTC	chr1	43591375	+	0.69101	gggg	cgg	act	0.48951	1	0	0	5	86	0-25%
PTPRF-5	ENSG00000142949	PTPRF	5	7	Cell Surface Protein	TCGCACATACAGGTTCGCAG	chr1	43578901	-	0.749018	tacc	ggg	ctg	0.484848	1	0	0	15	225	0-25%
PTPRF-6	ENSG00000142949	PTPRF	6	7	Cell Surface Protein	CGAGTGTGTGGCGACCAACT	chr1	43578871	+	0.629982	agta	cgg	cag	0.276817	1	0	0	3	128	0-25%
PTPRF-7	ENSG00000142949	PTPRF	7	7	Cell Surface Protein	GAGGCCCCATGTCGATGGAA	chr1	43569616	-	0.615072	agct	ggg	aac	0.466667	1	0	0	31	373	0-25%
PTPRG-1	ENSG00000144724	PTPRG	1	7	Cell Surface Protein	GTGCGTTTTCGGACATGCGG	chr3	61562289	+	0.614457	cgat	agg	tta	0.495238	1	0	0	1	85	0-25%
PTPRG-2	ENSG00000144724	PTPRG	2	7	Cell Surface Protein	ACGTAGCCTTCTGTCAACGC	chr3	61748878	-	0.619808	ccca	tgg	aag	0.293619	1	0	0	4	104	0-25%
PTPRG-3	ENSG00000144724	PTPRG	3	7	Cell Surface Protein	TCCACTATTTCGCTACACGG	chr3	62157163	-	0.726971	ccac	tgg	tgt	0.242826	1	0	0	7	106	0-25%
PTPRG-4	ENSG00000144724	PTPRG	4	7	Cell Surface Protein	TTACATTTAGGTCAGTCCGA	chr3	62132607	+	0.654452	tcct	ggg	aca	0.420345	1	0	0	18	430	0-25%
PTPRG-5	ENSG00000144724	PTPRG	5	7	Cell Surface Protein	GCGTTGACAGAAGGCTACGT	chr3	61748892	+	0.601906	tcca	tgg	ggc	0.244514	1	0	0	5	128	0-25%
PTPRG-6	ENSG00000144724	PTPRG	6	7	Cell Surface Protein	GCCGTGTCTATTCTCGTGCA	chr3	61748906	-	0.580409	cgct	ggg	ccc	0.315593	1	0	0	10	185	0-25%
PTPRG-7	ENSG00000144724	PTPRG	7	7	Cell Surface Protein	AGTCCGCCGTCCGTGACTCC	chr3	62168101	+	0.434277	tcca	tgg	aac	0.433333	1	0	0	6	116	0-25%
PTPRJ-1	ENSG00000149177	PTPRJ	1	6	Cell Surface Protein	TGCACTACTGGCATCACAGG	chr11	48139773	+	0.561575	cacc	tgg	gct	0.477273	1	0	2	57	1088	50-75%
PTPRJ-2	ENSG00000149177	PTPRJ	2	6	Cell Surface Protein	TTCGGTCCAGACCCATTCAA	chr11	48155838	+	0.59623	aact	cgg	atg	0.356543	1	0	0	18	227	75-100%
PTPRJ-3	ENSG00000149177	PTPRJ	3	6	Cell Surface Protein	GGAGTATTGGCCCTCCAAGC	chr11	48159956	+	0.540459	gtga	agg	ctc	0.39375	1	0	0	18	385	75-100%
PTPRJ-4	ENSG00000149177	PTPRJ	4	6	Cell Surface Protein	AGTCATCCGTTGAATGGGTC	chr11	48155833	-	0.457186	atgt	tgg	acc	0.435165	1	0	0	12	249	75-100%
PTPRJ-6	ENSG00000149177	PTPRJ	6	6	Cell Surface Protein	CGCTGCTTGGGAATAAACGG	chr11	48125125	-	0.655698	catt	tgg	cat	0.413074	1	0	0	12	207	25-50%
PTPRJ-7	ENSG00000149177	PTPRJ	7	6	Cell Surface Protein	CCTACAAGATACATGTGGCG	chr11	48127894	+	0.63894	tata	ggg	gag	0.495868	1	0	0	20	340	25-50%
PTPRK-1	ENSG00000152894	PTPRK	1	7	Cell Surface Protein	CATCAAAAGTACAGCCACCT	chr6	128397686	+	0.57779	ccat	agg	aga	0.388664	1	0	6	68	865	0-25%
PTPRK-2	ENSG00000152894	PTPRK	2	7	Cell Surface Protein	AACAGAGTGACTCTCACCTT	chr6	128397564	+	0.45006	acta	ggg	gca	0.476667	1	0	3	77	1108	0-25%
PTPRK-3	ENSG00000152894	PTPRK	3	7	Cell Surface Protein	GGAGTGCCCTACCATGCTAC	chr6	127985797	-	0.463914	ccat	agg	gct	0.49359	1	0	0	21	302	50-75%
PTPRK-4	ENSG00000152894	PTPRK	4	7	Cell Surface Protein	ACGATATGGCCCCATCCAAG	chr6	127976729	-	0.651022	tgct	tgg	aat	0.486957	1	0	0	13	240	75-100%
PTPRK-5	ENSG00000152894	PTPRK	5	7	Cell Surface Protein	GCATAACAAGTTATGGCTCC	chr6	128240038	-	0.541285	ctgt	agg	taa	0.395294	1	0	0	25	378	0-25%
PTPRK-6	ENSG00000152894	PTPRK	6	7	Cell Surface Protein	GACTCTTCAGATCACGACCC	chr6	128322275	-	0.514716	agtg	tgg	aga	0.433333	1	0	0	15	220	0-25%
PTPRK-7	ENSG00000152894	PTPRK	7	7	Cell Surface Protein	CACGGGTAGAGATTGGCTTC	chr6	128322084	-	0.450461	gatt	ggg	ctg	0.431556	1	0	0	25	332	0-25%
PTTG1IP-1	ENSG00000183255	PTTG1IP	1	7	Cell Surface Protein	GACCGGCCGACCATGGCGCC	chr21	44873610	-	0.476178	gagc	cgg	agt	0.291837	1	0	1	8	121	0-25%
PTTG1IP-2	ENSG00000183255	PTTG1IP	2	7	Cell Surface Protein	GCCACTCCGGGCGCCATGGT	chr21	44873615	+	0.439604	gcgg	cgg	ccg	0.470588	1	0	1	17	326	0-25%
PTTG1IP-3	ENSG00000183255	PTTG1IP	3	7	Cell Surface Protein	GCGGGCCGACGCCGTACTGG	chr21	44873579	-	0.628167	gccc	agg	ttg	0.307601	1	0	0	8	81	0-25%
PTTG1IP-4	ENSG00000183255	PTTG1IP	4	7	Cell Surface Protein	CGCAACCTCCAGTACGGCGT	chr21	44873585	+	0.540858	gagg	cgg	ccc	0.369231	1	0	0	1	64	0-25%
PTTG1IP-5	ENSG00000183255	PTTG1IP	5	7	Cell Surface Protein	CCAGTACGGCGTCGGCCCGC	chr21	44873593	+	0.523998	acct	ggg	cca	0.27551	1	0	0	6	92	0-25%
PTTG1IP-6	ENSG00000183255	PTTG1IP	6	7	Cell Surface Protein	TCCAGTACGGCGTCGGCCCG	chr21	44873592	+	0.444735	aacc	cgg	gcc	0.222039	1	0	0	3	58	0-25%
PTTG1IP-7	ENSG00000183255	PTTG1IP	7	7	Cell Surface Protein	GTGGCAAGACGCTTGTAACT	chr21	44861226	+	0.606987	gccg	ggg	tag	0.457252	1	0	0	16	223	25-50%
PVR-1	ENSG00000073008	PVR	1	7	Cell Surface Protein	CTGCACGACGACGTCCCCTG	chr19	44647221	-	0.716574	gcgc	cgg	aga	0.421542	1	3	9	13	206	0-25%
PVR-2	ENSG00000073008	PVR	2	7	Cell Surface Protein	CGGGATGCCCAATACGAGCC	chr19	44649948	+	0.506939	tggg	agg	tgc	0.346154	1	0	0	3	119	50-75%
PVR-3	ENSG00000073008	PVR	3	7	Cell Surface Protein	TCGTATTGGGCATCCCGCCC	chr19	44649931	-	0.45225	tggc	agg	tct	0.193414	1	0	0	3	95	50-75%
PVR-4	ENSG00000073008	PVR	4	7	Cell Surface Protein	AGGTTCACAGTCAGCAGCTG	chr19	44650076	-	0.575946	ggtg	agg	ctt	0.473846	1	0	8	122	1328	50-75%
PVR-5	ENSG00000073008	PVR	5	7	Cell Surface Protein	GCCGTCTTCCACCAAACGCA	chr19	44647384	+	0.574061	catg	ggg	ccc	0.296471	1	0	0	20	284	0-25%
PVR-6	ENSG00000073008	PVR	6	7	Cell Surface Protein	GGCCGTCTTCCACCAAACGC	chr19	44647383	+	0.548473	gcat	agg	gcc	0.426667	1	0	0	11	213	0-25%
PVR-7	ENSG00000073008	PVR	7	7	Cell Surface Protein	GTTTGGACTCCGAATAGCTG	chr19	44647396	-	0.655786	agcc	ggg	ccc	0.378	1	0	0	19	512	25-50%
PVRL1-1	ENSG00000110400	PVRL1	1	7	Cell Surface Protein	AAGCCCCATCCGAGCCATCG	chr11	119728551	+	0.631353	ccgc	ggg	gcc	0.401786	1	0	1	12	192	0-25%
PVRL1-2	ENSG00000110400	PVRL1	2	7	Cell Surface Protein	GCAAGCCCCATCCGAGCCAT	chr11	119728549	+	0.463388	gccc	cgg	ggg	0.364583	1	0	2	22	392	0-25%
PVRL1-3	ENSG00000110400	PVRL1	3	7	Cell Surface Protein	GTCGTTCACCTGGACCACCT	chr11	119678749	+	0.640002	tgga	ggg	agt	0.391837	1	0	0	19	337	0-25%
PVRL1-4	ENSG00000110400	PVRL1	4	7	Cell Surface Protein	CATACATGGAGTCGTTCACC	chr11	119678739	+	0.597823	aagc	tgg	acc	0.414474	1	0	0	14	404	0-25%
PVRL1-5	ENSG00000110400	PVRL1	5	7	Cell Surface Protein	TGTGCCGATGAAGCCATACA	chr11	119678725	+	0.594227	cgtc	tgg	agt	0.408163	1	0	0	21	354	0-25%
PVRL1-6	ENSG00000110400	PVRL1	6	7	Cell Surface Protein	GGCTCCCTACCGCGAGCGTG	chr11	119678557	-	0.536447	tgct	tgg	aat	0.373333	1	0	0	4	109	0-25%
PVRL1-7	ENSG00000110400	PVRL1	7	7	Cell Surface Protein	AATTCCACACGCTCGCGGTA	chr11	119678564	+	0.531619	cagg	ggg	agc	0.153799	1	0	0	3	69	0-25%
PVRL2-1	ENSG00000130202	PVRL2	1	7	Cell Surface Protein	ACTCGCACATCCTGGGCTCC	chr19	44865271	-	0.31392	ttga	tgg	gca	0.490482	1	0	3	71	1178	0-25%
PVRL2-2	ENSG00000130202	PVRL2	2	7	Cell Surface Protein	ACACCATCTGCTCGGCCCGA	chr19	44872057	-	0.593475	cgtg	ggg	cac	0.403846	1	0	0	12	271	50-75%
PVRL2-3	ENSG00000130202	PVRL2	3	7	Cell Surface Protein	GACACCATCTGCTCGGCCCG	chr19	44872058	-	0.506294	ccgt	agg	gca	0.392157	1	0	0	17	309	50-75%
PVRL2-4	ENSG00000130202	PVRL2	4	7	Cell Surface Protein	CCGAGGGCACCAAGGTGAAG	chr19	44872041	-	0.601646	cggc	cgg	ctg	0.477273	1	1	1	58	820	50-75%
PVRL2-5	ENSG00000130202	PVRL2	5	7	Cell Surface Protein	CAAGTGCTACCCGAGGTGCG	chr19	44865306	+	0.68008	agtt	agg	cca	0.401786	1	0	0	6	202	0-25%
PVRL2-6	ENSG00000130202	PVRL2	6	7	Cell Surface Protein	ACCTGCGAACCACCAGAATG	chr19	44865422	+	0.661369	atgc	tgg	ccg	0.464286	1	0	0	26	475	0-25%
PVRL2-7	ENSG00000130202	PVRL2	7	7	Cell Surface Protein	GGCGTCGGCGGCGATCTCGA	chr19	44846554	-	0.600646	cagc	cgg	cag	0.379167	1	0	0	4	144	0-25%
PVRL3-1	ENSG00000177707	PVRL3	1	7	Cell Surface Protein	TGGTCCAGCTAAGGCACCTA	chr3	111112028	-	0.476098	taat	tgg	agg	0.376812	1	1	3	28	472	0-25%
PVRL3-2	ENSG00000177707	PVRL3	2	7	Cell Surface Protein	ACCCGTTGCACATATTGACT	chr3	111118765	+	0.623483	gaaa	ggg	aag	0.42828	1	0	0	14	258	25-50%
PVRL3-3	ENSG00000177707	PVRL3	3	7	Cell Surface Protein	AAAGCTGTTACATTCCCGCT	chr3	111112329	+	0.611972	ctgc	tgg	aaa	0.349063	1	0	0	19	499	25-50%
PVRL3-4	ENSG00000177707	PVRL3	4	7	Cell Surface Protein	GCCACATGTCACAGCAGTAT	chr3	111112073	+	0.530464	tgga	ggg	gaa	0.362963	1	0	2	64	758	0-25%
PVRL3-5	ENSG00000177707	PVRL3	5	7	Cell Surface Protein	AGCCACATGTCACAGCAGTA	chr3	111112072	+	0.40839	gtgg	tgg	gga	0.458747	1	0	2	78	982	0-25%
PVRL3-6	ENSG00000177707	PVRL3	6	7	Cell Surface Protein	CTTGAACAGAGAATCCATAT	chr3	111112194	-	0.390126	tctc	tgg	gga	0.484615	1	0	7	95	1255	0-25%
PVRL3-7	ENSG00000177707	PVRL3	7	7	Cell Surface Protein	CAGTTACAGTTGTAGAGGAC	chr3	111112347	-	0.50168	aaca	tgg	gca	0.483351	1	0	3	60	782	25-50%
QSOX1-1	ENSG00000116260	QSOX1	1	7	Cell Surface Protein	TGGAAATTGGCAGATCGGTA	chr1	180184049	+	0.519351	tgtt	agg	cta	0.385965	1	0	0	22	477	25-50%
QSOX1-2	ENSG00000116260	QSOX1	2	7	Cell Surface Protein	TTGGCAAGAACGGCACCCTG	chr1	180190431	-	0.657496	cttc	agg	gac	0.428571	1	0	0	29	472	50-75%
QSOX1-3	ENSG00000116260	QSOX1	3	7	Cell Surface Protein	GTAGTGCACGTAGCCTCGGA	chr1	180194241	-	0.61122	agaa	tgg	ctg	0.29932	1	0	0	5	94	50-75%
QSOX1-4	ENSG00000116260	QSOX1	4	7	Cell Surface Protein	GGCGAGCATTGACCCTGTTG	chr1	180194368	-	0.590498	gcaa	tgg	cta	0.273597	1	0	0	10	302	75-100%
QSOX1-5	ENSG00000116260	QSOX1	5	7	Cell Surface Protein	AGGGCGGCGAGATACAGGGC	chr1	180166503	-	0.657745	gtcc	cgg	cct	0.464286	1	0	0	32	432	0-25%
QSOX1-6	ENSG00000116260	QSOX1	6	7	Cell Surface Protein	GCATCGCCTTCGCCCCGACG	chr1	180155140	+	0.610652	cact	tgg	aag	0.204545	1	0	0	1	69	0-25%
QSOX1-7	ENSG00000116260	QSOX1	7	7	Cell Surface Protein	CCGGCGCTAACGCGGCCCCG	chr1	180154996	+	0.601199	gttc	cgg	tcg	0.457143	1	0	0	20	180	0-25%
QSOX2-1	ENSG00000165661	QSOX2	1	7	Cell Surface Protein	CCGCGTGATACTCACCCGGA	chr9	136226774	+	0.645256	gcag	agg	tgg	0.291498	1	0	1	0	56	0-25%
QSOX2-2	ENSG00000165661	QSOX2	2	7	Cell Surface Protein	GATCAGGTCTAAGATCACCT	chr9	136221939	+	0.6503	acgg	ggg	gga	0.467611	1	0	1	47	536	25-50%
QSOX2-3	ENSG00000165661	QSOX2	3	7	Cell Surface Protein	TAATATGGTGAACGGCCGCC	chr9	136211271	-	0.472905	agca	tgg	cag	0.298368	1	0	0	5	113	50-75%
QSOX2-4	ENSG00000165661	QSOX2	4	7	Cell Surface Protein	ATGGTGAACGGCCGCCTGGC	chr9	136211267	-	0.458184	taat	agg	tga	0.3575	1	0	0	17	246	50-75%
QSOX2-5	ENSG00000165661	QSOX2	5	7	Cell Surface Protein	GTCCAGAGCTGCGACGCGAA	chr9	136226855	+	0.545773	tgca	tgg	cac	0.197436	1	0	0	5	132	0-25%
QSOX2-6	ENSG00000165661	QSOX2	6	7	Cell Surface Protein	CGTCGCAGCTCTGGACTGCA	chr9	136226837	-	0.51751	ttcg	tgg	aag	0.4875	1	0	0	20	425	0-25%
QSOX2-7	ENSG00000165661	QSOX2	7	7	Cell Surface Protein	TGCGGCGCGGCTGTACCGCG	chr9	136245633	-	0.477662	gcgg	cgg	gcg	0.473706	1	0	0	7	123	0-25%
RAB5C-1	ENSG00000108774	RAB5C	1	5	Cell Surface Protein	GGTGCTCCAGGCCGAAACCG	chr17	42125842	-	0.61112	aact	agg	tgt	0.401786	1	0	2	21	223	75-100%
RAB5C-2	ENSG00000108774	RAB5C	2	5	Cell Surface Protein	AGGAGAACAACCCAGCCAGC	chr17	42125808	-	0.527789	ctcc	cgg	agc	0.459184	1	1	7	111	1310	75-100%
RAB5C-3	ENSG00000108774	RAB5C	3	5	Cell Surface Protein	CAGAATGCAACTGGTGCTCC	chr17	42125854	-	0.447422	gccc	agg	ccg	0.459109	1	1	4	65	762	75-100%
RAB5C-4	ENSG00000108774	RAB5C	4	5	Cell Surface Protein	GCTGCAGCACTGGCTCCGGC	chr17	42125804	+	0.359995	agtt	tgg	ctg	0.440559	1	0	15	152	1520	75-100%
RAB5C-5	ENSG00000108774	RAB5C	5	5	Cell Surface Protein	CAGCACTGGCTCCGGCTGGC	chr17	42125808	+	0.137534	gctg	tgg	gtt	0.471429	1	0	11	131	1179	75-100%
RELL1-1	ENSG00000181826	RELL1	1	7	Cell Surface Protein	GCGCGTATGCAATATATTCT	chr4	37649417	+	0.497515	acaa	ggg	tgt	0.416299	1	0	0	9	181	0-25%
RELL1-2	ENSG00000181826	RELL1	2	7	Cell Surface Protein	AGCGCGTATGCAATATATTC	chr4	37649416	+	0.320216	gaca	tgg	gtg	0.371429	1	0	0	7	174	0-25%
RELL1-3	ENSG00000181826	RELL1	3	7	Cell Surface Protein	GACCCATGATAAAGAACACA	chr4	37649390	+	0.658541	aaga	ggg	aca	0.489796	1	0	4	114	1730	0-25%
RELL1-4	ENSG00000181826	RELL1	4	7	Cell Surface Protein	AGTATCGTTGCTGGGCGACG	chr4	37649451	+	0.675462	tccc	ggg	tcg	0.267857	1	0	0	2	84	0-25%
RELL1-5	ENSG00000181826	RELL1	5	7	Cell Surface Protein	CGTCGCCCAGCAACGATACT	chr4	37649437	-	0.512853	accc	ggg	aat	0.369244	1	0	0	0	54	0-25%
RELL1-6	ENSG00000181826	RELL1	6	7	Cell Surface Protein	AGCCACCAGCGGCGAACTCA	chr4	37686219	+	0.506459	ccgg	cgg	cgc	0.373333	1	0	0	12	230	0-25%
RELL1-7	ENSG00000181826	RELL1	7	7	Cell Surface Protein	CGCCGTGAGTTCGCCGCTGG	chr4	37686210	-	0.503544	gagg	tgg	ctc	0.451128	1	0	0	3	92	0-25%
RHBDF2-1	ENSG00000129667	RHBDF2	1	7	Cell Surface Protein	GGGCCAGCGGATCCACAATC	chr17	76479006	+	0.375211	cccc	tgg	aag	0.172756	1	0	0	9	268	0-25%
RHBDF2-2	ENSG00000129667	RHBDF2	2	7	Cell Surface Protein	GGGTTGGCCCCAGCTCGGTG	chr17	76474728	-	0.604006	ttct	agg	gcc	0.482143	1	0	0	38	656	50-75%
RHBDF2-3	ENSG00000129667	RHBDF2	3	7	Cell Surface Protein	GCACGATGGCCGAGAGGTTG	chr17	76471950	+	0.428782	aaga	agg	aag	0.406015	1	0	0	16	341	75-100%
RHBDF2-4	ENSG00000129667	RHBDF2	4	7	Cell Surface Protein	GGAAGAGCACGATGGCCGAG	chr17	76471944	+	0.696452	aaca	agg	ttg	0.421816	1	0	2	52	804	75-100%
RHBDF2-5	ENSG00000129667	RHBDF2	5	7	Cell Surface Protein	ACAGACATTCTCTTGCGGCG	chr17	76478861	+	0.652122	ggcc	tgg	cag	0.355385	1	0	0	9	215	0-25%
RHBDF2-6	ENSG00000129667	RHBDF2	6	7	Cell Surface Protein	ATTGTGGATCCGCTGGCCCG	chr17	76478991	-	0.634252	ccag	ggg	ccg	0.423077	1	0	0	7	137	0-25%
RHBDF2-7	ENSG00000129667	RHBDF2	7	7	Cell Surface Protein	GTTTGGAGTCAGCGGCGACT	chr17	76479244	-	0.504599	agtg	ggg	agg	0.400909	1	0	0	19	452	0-25%
RNF13-1	ENSG00000082996	RNF13	1	6	Cell Surface Protein	TGGAGGCACTATGGGTTCAC	chr3	149872064	-	0.552323	ctgg	agg	cat	0.482143	1	0	4	39	495	0-25%
RNF13-2	ENSG00000082996	RNF13	2	6	Cell Surface Protein	CTTACCTTTAAACCTTCAGC	chr3	149852583	-	0.514182	ctgt	tgg	aag	0.433333	1	0	8	77	928	0-25%
RNF13-3	ENSG00000082996	RNF13	3	6	Cell Surface Protein	ATACCTGTACTTACTGTCGT	chr3	149895556	-	0.606283	agtg	tgg	atc	0.427807	1	0	1	19	383	25-50%
RNF13-4	ENSG00000082996	RNF13	4	6	Cell Surface Protein	TTCTGATGACCTCATTAGCA	chr3	149895541	+	0.506109	ttga	tgg	gat	0.494505	1	1	5	77	1037	25-50%
RNF13-5	ENSG00000082996	RNF13	5	6	Cell Surface Protein	GAGTCTGAATCGCCTTGAGA	chr3	149960821	-	0.58521	gtca	agg	aac	0.344118	1	0	2	21	391	75-100%
RNF13-6	ENSG00000082996	RNF13	6	6	Cell Surface Protein	GTTGCAGCCTAATGGTGAAC	chr3	149961071	+	0.487676	tcca	ggg	att	0.389305	1	1	2	33	406	75-100%
RNF130-1	ENSG00000113269	RNF130	1	7	Cell Surface Protein	GGTACAATGTTCACTAAGCC	chr5	179970470	+	0.494213	gaca	agg	gat	0.368421	1	0	9	100	1086	50-75%
RNF130-2	ENSG00000113269	RNF130	2	7	Cell Surface Protein	CGCGAGCCAGGAGTACTACA	chr5	180071598	-	0.639709	acaa	cgg	cgc	0.375	1	0	0	9	152	0-25%
RNF130-3	ENSG00000113269	RNF130	3	7	Cell Surface Protein	GTCGATGCGAAACGTGAGCG	chr5	180071547	+	0.613018	cgcg	ggg	cgc	0.130899	1	0	0	0	30	0-25%
RNF130-4	ENSG00000113269	RNF130	4	7	Cell Surface Protein	GAGGGACGATGAGCTGCGCG	chr5	180071692	-	0.594691	gccg	ggg	cgg	0.363462	1	0	0	21	295	0-25%
RNF130-5	ENSG00000113269	RNF130	5	7	Cell Surface Protein	CGGAGGGACGATGAGCTGCG	chr5	180071694	-	0.585182	ctgc	cgg	ggc	0.43581	1	0	0	17	269	0-25%
RNF130-6	ENSG00000113269	RNF130	6	7	Cell Surface Protein	CGGCACTCACCTCCGTGGAG	chr5	180071461	+	0.564828	gggc	ggg	cag	0.496241	1	0	0	20	366	0-25%
RNF130-7	ENSG00000113269	RNF130	7	7	Cell Surface Protein	CTCACGTTTCGCATCGACCG	chr5	180071531	-	0.562652	cccg	cgg	gcg	0.0934829	1	0	0	0	32	0-25%
RNF149-1	ENSG00000163162	RNF149	1	7	Cell Surface Protein	TCAGCGGTGCTGCCATGGCG	chr2	101308584	-	0.522864	cagc	tgg	cgg	0.466667	1	0	3	22	333	0-25%
RNF149-2	ENSG00000163162	RNF149	2	7	Cell Surface Protein	CACGTACTCGATGTTTACCA	chr2	101308463	+	0.699511	ggtc	cgg	ccg	0.387384	1	0	0	10	197	0-25%
RNF149-3	ENSG00000163162	RNF149	3	7	Cell Surface Protein	CGTGGTAAACATCGAGTACG	chr2	101308451	-	0.668826	cggc	tgg	acc	0.231636	1	0	0	2	49	0-25%
RNF149-4	ENSG00000163162	RNF149	4	7	Cell Surface Protein	TGGGCGAGCTGTCGCCGAAG	chr2	101308396	+	0.603675	tcct	cgg	cca	0.405	1	0	0	12	180	0-25%
RNF149-5	ENSG00000163162	RNF149	5	7	Cell Surface Protein	GACGCTCCACACCGTCAGGT	chr2	101308430	+	0.602654	ccga	tgg	tct	0.252778	1	0	0	3	195	0-25%
RNF149-6	ENSG00000163162	RNF149	6	7	Cell Surface Protein	GCGGCGCGAAGCCAGCGTCG	chr2	101308559	-	0.596659	ggcg	ggg	ctc	0.203275	1	0	0	11	157	0-25%
RNF149-7	ENSG00000163162	RNF149	7	7	Cell Surface Protein	GGGCACGAAGAAGCGCGTGT	chr2	101308307	+	0.547618	gctc	cgg	gcg	0.352593	1	0	0	13	241	0-25%
ROBO1-1	ENSG00000169855	ROBO1	1	7	Cell Surface Protein	TACCTACAGTCGCCCAGGTT	chr3	78639742	-	0.458672	tcac	agg	gac	0.2625	1	0	0	11	452	50-75%
ROBO1-2	ENSG00000169855	ROBO1	2	7	Cell Surface Protein	TACACCCGTAAAAGTGACGC	chr3	78717838	-	0.639822	cact	tgg	caa	0.412698	1	0	0	6	135	0-25%
ROBO1-3	ENSG00000169855	ROBO1	3	7	Cell Surface Protein	AATCAGACTGTAGCCGTGGA	chr3	78670239	-	0.666529	tgtg	tgg	cac	0.466667	1	0	0	20	378	25-50%
ROBO1-4	ENSG00000169855	ROBO1	4	7	Cell Surface Protein	ACGGCTACAGTCTGATTCAC	chr3	78670256	+	0.560887	atcc	agg	acc	0.299465	1	0	0	16	287	25-50%
ROBO1-5	ENSG00000169855	ROBO1	5	7	Cell Surface Protein	AATAACCAACATCAGATCGC	chr3	78685827	+	0.573626	atgt	tgg	aca	0.384154	1	0	0	37	577	0-25%
ROBO1-6	ENSG00000169855	ROBO1	6	7	Cell Surface Protein	GATGTCCTACCAACAAGTCA	chr3	78662097	-	0.578136	tgta	ggg	ggt	0.3575	1	0	0	34	530	25-50%
ROBO1-7	ENSG00000169855	ROBO1	7	7	Cell Surface Protein	CACTGTCCAGTGCACTTCGA	chr3	78662005	+	0.531266	aact	tgg	aag	0.481283	1	0	0	31	455	25-50%
RPN1-1	ENSG00000163902	RPN1	1	7	Cell Surface Protein	ACTGCTCTTCCCGGTCATGG	chr3	128650798	-	0.691237	gcgc	agg	cgc	0.481605	1	0	2	45	539	0-25%
RPN1-2	ENSG00000163902	RPN1	2	7	Cell Surface Protein	GCGGCTGGCGCCTCCATGAC	chr3	128650799	+	0.356916	gccg	cgg	gaa	0.393939	1	0	4	31	437	0-25%
RPN1-3	ENSG00000163902	RPN1	3	7	Cell Surface Protein	ACGTCCTCATTGATCAGCGG	chr3	128650709	+	0.662235	cttc	cgg	tgc	0.397516	1	0	0	10	302	0-25%
RPN1-4	ENSG00000163902	RPN1	4	7	Cell Surface Protein	GGCACCGCCGCTGATCAATG	chr3	128650702	-	0.65689	ccga	agg	acg	0.448106	1	0	0	6	156	0-25%
RPN1-5	ENSG00000163902	RPN1	5	7	Cell Surface Protein	GATCAGCGGCGGTGCCTCGG	chr3	128650720	+	0.595808	catt	agg	agg	0.423529	1	0	0	9	174	0-25%
RPN1-6	ENSG00000163902	RPN1	6	7	Cell Surface Protein	ACTTTGACGAGACCGTCAAT	chr3	128622303	-	0.475188	cgtc	agg	tac	0.334559	1	0	0	5	153	75-100%
RPN1-7	ENSG00000163902	RPN1	7	7	Cell Surface Protein	GGGCCCAAGTCCCAAGCAAC	chr3	128650761	+	0.392725	gccg	agg	agc	0.471429	1	0	6	55	637	0-25%
RPN2-1	ENSG00000118705	RPN2	1	4	Cell Surface Protein	GAAGACAGTGCTTGAACCTT	chr20	37184178	-	0.370563	acag	ggg	ggg	0.465612	1	0	0	60	1028	0-25%
RPN2-2	ENSG00000118705	RPN2	2	4	Cell Surface Protein	TGTGAAAGGGCGATCCAGCG	chr20	37184286	-	0.708806	aatt	agg	ctt	0.279815	1	0	0	8	178	0-25%
RPN2-3	ENSG00000118705	RPN2	3	4	Cell Surface Protein	CTATGATTGTCAGGGCCAAC	chr20	37184200	-	0.422876	ctgg	agg	aag	0.39619	1	0	0	16	416	0-25%
RPN2-4	ENSG00000118705	RPN2	4	4	Cell Surface Protein	GGATCGCCCTTTCACAAATT	chr20	37184304	+	0.123102	cgct	tgg	aat	0.451282	1	0	0	12	292	0-25%
RTN4R-1	ENSG00000040608	RTN4R	1	7	Cell Surface Protein	GATGACACCTTCCGCGACCT	chr22	20242604	-	0.488018	gcct	ggg	caa	0.321429	1	0	0	11	183	25-50%
RTN4R-2	ENSG00000040608	RTN4R	2	7	Cell Surface Protein	GGAGCTGTGCATTATCGCTG	chr22	20242793	+	0.670712	gacc	agg	tcc	0.466667	1	0	2	22	428	0-25%
RTN4R-3	ENSG00000040608	RTN4R	3	7	Cell Surface Protein	TCAGCGATAATGCACAGCTC	chr22	20242780	-	0.565919	gacc	cgg	tct	0.46281	1	0	2	25	368	0-25%
RTN4R-4	ENSG00000040608	RTN4R	4	7	Cell Surface Protein	TGTGCTGGCCCGAATTGATG	chr22	20242842	-	0.659228	cgaa	cgg	ctg	0.370879	1	0	0	16	299	0-25%
RTN4R-5	ENSG00000040608	RTN4R	5	7	Cell Surface Protein	GGGCTCATTGTAGCATACGC	chr22	20243037	+	0.64429	cctt	agg	cac	0.45	1	0	0	8	198	0-25%
RTN4R-6	ENSG00000040608	RTN4R	6	7	Cell Surface Protein	TGTAGCATACGCAGGCACCT	chr22	20243045	+	0.616494	tcat	ggg	cat	0.428571	1	0	0	7	292	0-25%
RTN4R-7	ENSG00000040608	RTN4R	7	7	Cell Surface Protein	GCACATTCGAGTGCAGCCAC	chr22	20242871	+	0.580946	gcca	agg	atg	0.399769	1	0	0	29	439	0-25%
S1PR2-1	ENSG00000267534	S1PR2	1	7	Cell Surface Protein	CGAGTACAAGCTGCCCATGG	chr19	10224903	+	0.579622	actc	tgg	ggc	0.392857	1	1	3	23	387	0-25%
S1PR2-2	ENSG00000267534	S1PR2	2	7	Cell Surface Protein	GAGTACAAGCTGCCCATGGT	chr19	10224904	+	0.480247	ctcc	ggg	gct	0.353571	1	1	4	49	735	0-25%
S1PR2-3	ENSG00000267534	S1PR2	3	7	Cell Surface Protein	CACGCCTGCCAGTAGATCGG	chr19	10224669	+	0.644341	aggc	agg	cgg	0.251196	1	0	0	6	127	0-25%
S1PR2-4	ENSG00000267534	S1PR2	4	7	Cell Surface Protein	GGCCACGCCTGCCAGTAGAT	chr19	10224666	+	0.57819	cgaa	cgg	agg	0.408333	1	0	0	16	302	0-25%
S1PR2-5	ENSG00000267534	S1PR2	5	7	Cell Surface Protein	CATCGCCATTGAGCGCCACG	chr19	10224513	-	0.649776	tggc	tgg	cca	0.202881	1	0	0	4	146	25-50%
S1PR2-6	ENSG00000267534	S1PR2	6	7	Cell Surface Protein	CTCATCTCGCTGGTCCTCGG	chr19	10224419	-	0.603745	gtgg	tgg	cct	0.4992	1	0	0	21	335	25-50%
S1PR2-7	ENSG00000267534	S1PR2	7	7	Cell Surface Protein	GTACGTGCGCATCTACTGCG	chr19	10224264	-	0.705662	ccct	tgg	tcc	0.278293	1	0	0	3	53	50-75%
SCARB1-1	ENSG00000073060	SCARB1	1	7	Cell Surface Protein	AAGCAGCAGGTCCTTAAGGT	chr12	124863594	-	0.616752	catc	ggg	tga	0.47619	1	0	4	53	948	0-25%
SCARB1-2	ENSG00000073060	SCARB1	2	7	Cell Surface Protein	GAGTCCCAGTGATTACCGGC	chr12	124810173	+	0.568407	cccc	agg	cct	0.47619	1	0	3	27	2013	50-75%
SCARB1-3	ENSG00000073060	SCARB1	3	7	Cell Surface Protein	ACTGGAAGGTGCGGTACTCG	chr12	124815053	+	0.607144	tgga	agg	aag	0.217195	1	0	0	14	188	0-25%
SCARB1-4	ENSG00000073060	SCARB1	4	7	Cell Surface Protein	AGCGCGGGCCCTACGTGTAC	chr12	124817553	-	0.489426	cggg	agg	tga	0.374089	1	0	0	2	62	0-25%
SCARB1-5	ENSG00000073060	SCARB1	5	7	Cell Surface Protein	TCGCCCTTCAGGATCTCGCT	chr12	124817604	+	0.441987	cttc	ggg	gtt	0.381971	1	0	0	23	293	0-25%
SCARB1-6	ENSG00000073060	SCARB1	6	7	Cell Surface Protein	GCTGCTCCGCCAAAGCGCGC	chr12	124863698	-	0.416869	atgg	tgg	gct	0.435556	1	0	0	15	217	0-25%
SCARB1-7	ENSG00000073060	SCARB1	7	7	Cell Surface Protein	GTAGTCGCTCTCCGAGCCGT	chr12	124815015	+	0.57402	cgat	ggg	act	0.285714	1	0	0	3	64	25-50%
SEL1L-1	ENSG00000071537	SEL1L	1	7	Cell Surface Protein	CCTTCAATGGCGGTCAAAGC	chr14	81506238	+	0.415011	tgtg	tgg	aat	0.397878	1	0	0	17	207	0-25%
SEL1L-2	ENSG00000071537	SEL1L	2	7	Cell Surface Protein	CAGGGTTACAGATACTGGGC	chr14	81498479	-	0.586763	ttta	tgg	cat	0.464396	1	0	0	42	682	25-50%
SEL1L-3	ENSG00000071537	SEL1L	3	7	Cell Surface Protein	TGTCATAAAAACGTTTCGCA	chr14	81479725	+	0.633464	gcca	agg	tga	0.319527	1	0	0	29	549	75-100%
SEL1L-4	ENSG00000071537	SEL1L	4	7	Cell Surface Protein	GCAGAAATGATGTATCAAAC	chr14	81504250	-	0.446457	ggaa	tgg	aat	0.436364	1	0	11	119	5114	0-25%
SEL1L-5	ENSG00000071537	SEL1L	5	7	Cell Surface Protein	ACAGCCTCAAGAGCCAAGAG	chr14	81526825	-	0.676172	gaag	ggg	gaa	0.490909	1	1	12	137	1424	0-25%
SEL1L-6	ENSG00000071537	SEL1L	6	7	Cell Surface Protein	CCATTGAAGGCACAGCACAT	chr14	81506214	-	0.59379	accg	ggg	gag	0.456522	1	0	12	74	963	0-25%
SEL1L-7	ENSG00000071537	SEL1L	7	7	Cell Surface Protein	ACTGCAGGCAGAGTAGTTGC	chr14	81526907	-	0.517676	tact	tgg	tca	0.458824	1	0	4	72	1057	0-25%
SEMA3A-1	ENSG00000075213	SEMA3A	1	7	Cell Surface Protein	GATACTGGCCACACAATCTA	chr7	84129184	+	0.400572	gtaa	agg	aca	0.450216	1	0	0	51	542	0-25%
SEMA3A-2	ENSG00000075213	SEMA3A	2	7	Cell Surface Protein	CTGTGGCCATGGTGATTATC	chr7	83963344	+	0.384462	aggg	tgg	cca	0.451282	1	0	3	77	867	50-75%
SEMA3A-3	ENSG00000075213	SEMA3A	3	7	Cell Surface Protein	CAGACTCACTTGTACGCCTG	chr7	84110529	-	0.609833	taat	tgg	aac	0.315789	1	0	0	24	463	0-25%
SEMA3A-4	ENSG00000075213	SEMA3A	4	7	Cell Surface Protein	GAACGGAGTAGGCTGTATGT	chr7	84134853	-	0.57849	tgag	tgg	agc	0.481481	1	0	0	27	391	0-25%
SEMA3A-5	ENSG00000075213	SEMA3A	5	7	Cell Surface Protein	ACTTGTACGCCTGTGGAACG	chr7	84110522	-	0.517088	actc	ggg	gct	0.46875	1	0	0	11	197	0-25%
SEMA3A-6	ENSG00000075213	SEMA3A	6	7	Cell Surface Protein	ATGAAAAGCCCCCGTTCCAC	chr7	84110524	+	0.501273	ttgg	agg	cgt	0.400909	1	0	0	25	407	0-25%
SEMA3A-7	ENSG00000075213	SEMA3A	7	7	Cell Surface Protein	GATGTTATGTTTATCGGAAC	chr7	84005342	-	0.409688	gtat	agg	taa	0.477665	1	0	0	29	450	50-75%
SEMA3C-1	ENSG00000075223	SEMA3C	1	7	Cell Surface Protein	GATCAGGACCGGATATATGT	chr7	80828647	-	0.636641	tgaa	ggg	aag	0.440429	1	0	0	6	218	0-25%
SEMA3C-2	ENSG00000075223	SEMA3C	2	7	Cell Surface Protein	CAGACACCGTGTTCACGTTG	chr7	80810635	+	0.598038	ataa	ggg	ttg	0.3	1	0	0	15	308	0-25%
SEMA3C-3	ENSG00000075223	SEMA3C	3	7	Cell Surface Protein	GATTCTTTTAGCACGGCTGT	chr7	80818411	-	0.574571	tact	ggg	aac	0.342246	1	0	0	28	421	0-25%
SEMA3C-4	ENSG00000075223	SEMA3C	4	7	Cell Surface Protein	ATTCCGGACAATTTGCGTGT	chr7	80916758	-	0.551876	tggc	tgg	ttg	0.375	1	0	0	9	194	0-25%
SEMA3C-5	ENSG00000075223	SEMA3C	5	7	Cell Surface Protein	CGGACAATTTGCGTGTTGGT	chr7	80916754	-	0.469556	attc	tgg	agt	0.328205	1	0	0	3	157	0-25%
SEMA3C-6	ENSG00000075223	SEMA3C	6	7	Cell Surface Protein	ACAGACACCGTGTTCACGTT	chr7	80810634	+	0.390658	cata	ggg	gtt	0.413265	1	0	0	13	258	0-25%
SEMA3C-7	ENSG00000075223	SEMA3C	7	7	Cell Surface Protein	AGGACATATTCGAGCAATCA	chr7	80804121	+	0.466686	ttac	tgg	aat	0.408333	1	0	0	25	456	25-50%
SEMA4B-1	ENSG00000185033	SEMA4B	1	7	Cell Surface Protein	CCATCGCGGTGCGCAGCATT	chr15	90201579	-	0.420336	aggc	cgg	aga	0.339089	1	0	0	4	122	0-25%
SEMA4B-2	ENSG00000185033	SEMA4B	2	7	Cell Surface Protein	GTAGTTTTGACAGTCGCGCT	chr15	90219792	-	0.486733	tgat	ggg	ggg	0.361111	1	0	0	9	253	0-25%
SEMA4B-3	ENSG00000185033	SEMA4B	3	7	Cell Surface Protein	TCACGATGTAGGTACACATG	chr15	90219877	-	0.705063	tcac	ggg	ctg	0.47716	1	0	0	29	409	0-25%
SEMA4B-4	ENSG00000185033	SEMA4B	4	7	Cell Surface Protein	CTCACGATGTAGGTACACAT	chr15	90219878	-	0.644569	gtca	ggg	gct	0.35	1	0	0	19	286	0-25%
SEMA4B-5	ENSG00000185033	SEMA4B	5	7	Cell Surface Protein	TGCGCACCGCGATGGGCCTG	chr15	90201598	+	0.5615	atgc	agg	agc	0.352941	1	0	0	14	239	0-25%
SEMA4B-6	ENSG00000185033	SEMA4B	6	7	Cell Surface Protein	GGACTTGAAATTCGGGTCGA	chr15	90221059	-	0.540869	cagt	agg	gac	0.233886	1	0	0	7	162	0-25%
SEMA4B-7	ENSG00000185033	SEMA4B	7	7	Cell Surface Protein	CTCTCGAGCACCCACGTACA	chr15	90217527	-	0.526394	gggc	ggg	tcc	0.403361	1	0	0	12	243	0-25%
SEMA4C-1	ENSG00000168758	SEMA4C	1	7	Cell Surface Protein	GAGGGCAGCACTCACGACGT	chr2	96865666	+	0.706672	gtag	agg	tgc	0.216964	1	0	2	11	255	0-25%
SEMA4C-2	ENSG00000168758	SEMA4C	2	7	Cell Surface Protein	CGAGTACAGCTCACCATCTA	chr2	96865319	+	0.286906	tggc	tgg	gag	0.4875	1	0	1	9	275	0-25%
SEMA4C-3	ENSG00000168758	SEMA4C	3	7	Cell Surface Protein	GGAGAACCGCCGTACTACCG	chr2	96866418	+	0.670038	tctg	tgg	cca	0.0803571	1	0	0	2	54	0-25%
SEMA4C-4	ENSG00000168758	SEMA4C	4	7	Cell Surface Protein	ACACTGTCTTACGCGGCACA	chr2	96867802	+	0.616197	gaag	agg	ttc	0.393846	1	0	0	9	233	0-25%
SEMA4C-5	ENSG00000168758	SEMA4C	5	7	Cell Surface Protein	TCTGTACGTGGGCGCCCGAG	chr2	96866331	-	0.612719	ggct	agg	ccc	0.24963	1	0	0	8	128	0-25%
SEMA4C-6	ENSG00000168758	SEMA4C	6	7	Cell Surface Protein	CTCACGACGTAGGTGCACTT	chr2	96865676	+	0.603525	agca	ggg	ctg	0.235294	1	0	0	8	115	0-25%
SEMA4C-7	ENSG00000168758	SEMA4C	7	7	Cell Surface Protein	GTACGGCGGTTCTCCCAGAC	chr2	96866399	-	0.592773	ggta	cgg	cat	0.276923	1	0	0	4	110	0-25%
SEMA4D-1	ENSG00000187764	SEMA4D	1	7	Cell Surface Protein	CGACAGCCCCACGTTGTTCC	chr9	89388789	+	0.239732	ctgc	tgg	gga	0.475431	1	0	2	12	223	50-75%
SEMA4D-2	ENSG00000187764	SEMA4D	2	7	Cell Surface Protein	TCATGTTTGTCAGCACAGGT	chr9	89387385	-	0.590798	gatg	ggg	ttc	0.466939	1	0	6	91	1019	75-100%
SEMA4D-3	ENSG00000187764	SEMA4D	3	7	Cell Surface Protein	GCGGGCTCCAGGCGCAGTAG	chr9	89381235	+	0.520184	gtgg	ggg	tcc	0.46875	1	0	0	43	484	75-100%
SEMA4D-4	ENSG00000187764	SEMA4D	4	7	Cell Surface Protein	CCCGCCCACAGCGACCTGCG	chr9	89381206	-	0.669718	ggag	tgg	ctc	0.476667	1	0	3	37	541	75-100%
SEMA4D-5	ENSG00000187764	SEMA4D	5	7	Cell Surface Protein	GGATGTGCACCCCCATTAGG	chr9	89405434	-	0.651256	atga	ggg	ctg	0.349231	1	0	0	23	376	0-25%
SEMA4D-6	ENSG00000187764	SEMA4D	6	7	Cell Surface Protein	CATGAGCAGCCCCCTAATGG	chr9	89405436	+	0.548384	gggc	ggg	tgc	0.493207	1	0	0	28	487	0-25%
SEMA4D-7	ENSG00000187764	SEMA4D	7	7	Cell Surface Protein	GAGGATGTGCACCCCCATTA	chr9	89405436	-	0.328798	tgat	ggg	ggc	0.384154	1	0	0	31	501	0-25%
SEMA4F-1	ENSG00000135622	SEMA4F	1	7	Cell Surface Protein	GCAGCAGAGGCCGGCATCTT	chr2	74654375	-	0.244413	ccgc	tgg	ctc	0.436364	1	0	4	71	761	0-25%
SEMA4F-2	ENSG00000135622	SEMA4F	2	7	Cell Surface Protein	AAAATTGTGACATTCGTCCT	chr2	74657852	-	0.510622	ggac	ggg	ggt	0.413265	1	2	4	58	904	0-25%
SEMA4F-3	ENSG00000135622	SEMA4F	3	7	Cell Surface Protein	GCACTTCGGATCAAAAGCGA	chr2	74657924	-	0.654986	cccc	agg	tgc	0.466667	1	0	0	6	158	0-25%
SEMA4F-4	ENSG00000135622	SEMA4F	4	7	Cell Surface Protein	CGCTTTTGATCCGAAGTGCG	chr2	74657939	+	0.579033	cctt	ggg	tta	0.446429	1	0	0	1	105	0-25%
SEMA4F-5	ENSG00000135622	SEMA4F	5	7	Cell Surface Protein	GTCCGCGCCTTACCAGAGAT	chr2	74654516	-	0.514239	gggc	tgg	aag	0.430075	1	0	0	5	147	0-25%
SEMA4F-6	ENSG00000135622	SEMA4F	6	7	Cell Surface Protein	CACACTTTATGTTGGCGCCC	chr2	74656628	+	0.495903	ccca	ggg	aca	0.381818	1	0	0	6	227	0-25%
SEMA4F-7	ENSG00000135622	SEMA4F	7	7	Cell Surface Protein	GAGGTTCTGGGCACCGAGCG	chr2	74654489	-	0.483305	aagc	ggg	gac	0.428571	1	0	0	35	429	0-25%
SEMA4G-1	ENSG00000095539	SEMA4G	1	7	Cell Surface Protein	AATATCCCCACGCCAGATGG	chr10	100978526	+	0.629126	ctgg	agg	cct	0.350346	1	0	0	31	457	0-25%
SEMA4G-2	ENSG00000095539	SEMA4G	2	7	Cell Surface Protein	GAACACAAACTCCGCATCTG	chr10	100978847	-	0.536049	cgga	tgg	gtc	0.421875	1	0	0	33	609	25-50%
SEMA4G-3	ENSG00000095539	SEMA4G	3	7	Cell Surface Protein	CGGAGTGCTTTAACCATGTG	chr10	100977648	+	0.627578	caga	cgg	ttc	0.463426	1	0	0	19	343	0-25%
SEMA4G-4	ENSG00000095539	SEMA4G	4	7	Cell Surface Protein	CTTGCCAACCAGCTTCGAGG	chr10	100978327	+	0.623325	tcac	agg	gga	0.42	1	0	0	25	489	0-25%
SEMA4G-5	ENSG00000095539	SEMA4G	5	7	Cell Surface Protein	TTGCCAACCAGCTTCGAGGA	chr10	100978328	+	0.596037	cacc	ggg	gaa	0.396285	1	0	0	19	460	0-25%
SEMA4G-6	ENSG00000095539	SEMA4G	6	7	Cell Surface Protein	CATAGGGTATGGTCATCCGA	chr10	100973015	-	0.562082	cctt	ggg	gtg	0.389565	1	0	0	10	221	0-25%
SEMA4G-7	ENSG00000095539	SEMA4G	7	7	Cell Surface Protein	GGGTAGAATTGAGCCGCTGC	chr10	100977662	-	0.51085	aggt	agg	aac	0.497449	1	0	0	19	299	0-25%
SEMA6B-1	ENSG00000167680	SEMA6B	1	7	Cell Surface Protein	TACGCGGTAGAGGTTGTCCC	chr19	4557220	+	0.312683	gctc	tgg	ggg	0.411429	1	0	0	2	107	0-25%
SEMA6B-2	ENSG00000167680	SEMA6B	2	7	Cell Surface Protein	CTCGAGTCAGCTGGTGCCTG	chr19	4548444	+	0.481655	gcca	ggg	gac	0.406808	1	0	0	61	753	50-75%
[truncated: 8,723 more rows]

## Sheet: Legend
Table S1: gRNA sequences and library design.
gRNA library composition including protein classes and target gene names.
Genomic target site and efficiency scores for all sgRNAs and the number of potential off-target sites (mismatches, mm 1-4 mm) are given.
