# Supplementary material for: Nucleolar protein TAAP1/C22orf46 confers pro-survival signaling in non-small cell lung cancer
Source: Life Sci Alliance. 2024 Jan 16;7(4):e202302257. doi: 10.26508/lsa.202302257 (PMC10791977; doi:10.26508/lsa.202302257)
Supplement: Supplementary file 2 [file LSA-2023-02257_TableS2.xlsx]

## Sheet: Screen_results_all_gRNAs
EnsemblGeneID	Gene class	gRNA-ID	sgRNA sequence	Count Plasmid Pool	Count T0 (after viral delivery)	Count C1 (control w/o biAB)	Count T1 (biAB/ T cell treatment)	Count C2 (control w/o biAB)	Count T2 (biAB/ T cell treatment)	T0 Fold change (log2) normalized to Plasmid Pool	T1 Fold change (log2) normalized to T0	T2 Fold change (log2) normalized to T0	C1 Fold change (log2) normalized to T0	C2 Fold change (log2) normalized to T0
ENSG00000115977	Kinases	AAK1-1	CTCTGGTTGATTCTTACCGC	509	496	29	41	1	1	0.183675	-3.36994	-8.28832	-3.90589	-8.22785
ENSG00000115977	Kinases	AAK1-2	TTTACCACCTGGCCACCTG	533	748	276	424	200	283	0.709903	-0.592272	-0.736357	-1.24804	-1.17669
ENSG00000115977	Kinases	AAK1-3	GTTCATCAGGTTTACCACC	63	43	1	1	1	1	-0.330015	-5.19956	-4.76039	-5.23594	-4.69992
ENSG00000115977	Kinases	AAK1-4	TTGACAAACATGCGTTTCA	919	403	457	360	147	66	-0.968285	0.063919	-1.94436	0.37174	-0.72862
ENSG00000115977	Kinases	AAK1-5	ATCGGAAGAGTCTTCGGCAT	1130	1068	1145	1181	1523	642	0.139589	0.371799	-0.0683873	0.290761	1.23835
ENSG00000115977	Kinases	AAK1-6	TCGGAAGAGTCTTCGGCATC	800	1242	413	657	126	1	0.855593	-0.691998	-9.61257	-1.39813	-2.57483
ENSG00000115977	Kinases	AAK1-7	GCTACATCGGAAGAGTCTT	647	847	1005	963	2907	974	0.609596	0.411876	0.867439	0.437087	2.50544
ENSG00000154265	uncharacterized	ABCA5-1	AGATCACTGATATCTGAGTC	2453	3536	3857	2058	1322	3871	0.748571	-0.554173	0.796467	0.315686	-0.693053
ENSG00000154265	uncharacterized	ABCA5-2	TTAGGACTATTGGGTCCAAA	369	1	1	1	1	1	-8.30648	0.226702	0.665879	0.190325	0.726344
ENSG00000154265	uncharacterized	ABCA5-3	TGCTTTTGCCAGCACCATT	712	232	55	1	124	118	-1.39675	-7.63128	-0.309459	-1.8863	-0.177441
ENSG00000154265	uncharacterized	ABCA5-4	CTGTGATCGAGTAGCTATCA	903	563	297	228	1	1	-0.460591	-1.0774	-8.47111	-0.732347	-8.41065
ENSG00000154265	uncharacterized	ABCA5-5	AAATAGATACCTTTCCCCG	648	191	1	32	1	1	-1.54142	-2.35073	-6.91155	-7.3871	-6.85109
ENSG00000154265	uncharacterized	ABCA5-6	AAGGTGAAAATGCTATAACT	476	1	185	1	1	4	-8.67382	0.226702	2.66588	7.72171	0.726344
ENSG00000154265	uncharacterized	ABCA5-7	AAAACGAAGTTCATAGGACA	2565	3896	1847	2526	1453	816	0.824035	-0.398437	-1.58947	-0.886484	-0.696615
ENSG00000064687	Cell Surface Receptor	ABCA7-1	TCCTCTGCCCACGGTATACC	254	143	45	33	1	269	-0.607813	-1.88878	1.57747	-1.47769	-6.43353
ENSG00000064687	Cell Surface Receptor	ABCA7-2	TCGAAGGTCCGGTTCACCTG	397	499	205	1	1	1	0.550901	-8.73619	-8.29702	-1.09309	-8.23655
ENSG00000064687	Cell Surface Receptor	ABCA7-3	TGTTATCCTGGACGAGCCTA	1058	1338	1889	1525	803	2018	0.559739	0.415433	1.25873	0.68787	-0.0102626
ENSG00000064687	Cell Surface Receptor	ABCA7-4	TGGTACGCAGACCGGCCTGC	167	79	1	1	1	1	-0.858923	-6.07708	-5.6379	-6.11346	-5.57744
ENSG00000064687	Cell Surface Receptor	ABCA7-5	CCCCACACGTAGCGCAGGT	181	1	1	1	1	1	-7.27885	0.226702	0.665879	0.190325	0.726344
ENSG00000064687	Cell Surface Receptor	ABCA7-6	CGTAGCGCAGGTCGGTCAGG	600	390	250	54	1	1	-0.400488	-2.62574	-7.94145	-0.451221	-7.88099
ENSG00000064687	Cell Surface Receptor	ABCA7-7	CACACGTCGTCCACATAGCA	3427	1799	1667	2153	291	143	-0.708751	0.485855	-2.98723	0.0803844	-1.90176
ENSG00000103222	Cell Surface Receptor,Kinases	ABCC1-1	CGCCACCGGCATGGCGCTC	13	1	1	1	1	1	-3.47944	0.226702	0.665879	0.190325	0.726344
ENSG00000103222	Cell Surface Receptor,Kinases	ABCC1-2	AGCCCCGGACAATCAACCTG	824	1279	4424	3716	6308	3290	0.8553	1.76544	2.02895	1.98066	3.02851
ENSG00000103222	Cell Surface Receptor,Kinases	ABCC1-3	CGGCCCGGAAAACATCATC	1087	2218	1980	2061	800	425	1.24991	0.120787	-1.71785	0.0265665	-0.744844
ENSG00000103222	Cell Surface Receptor,Kinases	ABCC1-4	CCACGTACATTAACATGATC	266	182	75	1	60	1	-0.326488	-7.28109	-6.84192	-1.08865	-0.87456
ENSG00000103222	Cell Surface Receptor,Kinases	ABCC1-5	TCACGAAACAGGTCCACCT	2	1	1	1	1	1	-0.779	0.226702	0.665879	0.190325	0.726344
ENSG00000103222	Cell Surface Receptor,Kinases	ABCC1-6	AATGTAGCCTCGGTCATGT	1242	1177	875	640	196	134	0.143449	-0.652269	-2.46893	-0.237434	-1.85985
ENSG00000103222	Cell Surface Receptor,Kinases	ABCC1-7	CCACCGGCATGGCGCTCCG	200	416	178	200	1	71	1.27758	-0.829882	-1.88481	-1.03438	-7.9741
ENSG00000143921	Non-essential (Gene and gRNA design:NatureBiotech,2016,Bernards)	ABCG8-1	AGCCGATGGCTGTGAAATAC	440	179	77	1	1	1	-1.07654	-7.25711	-6.81794	-1.0267	-6.75747
ENSG00000143921	Non-essential (Gene and gRNA design:NatureBiotech,2016,Bernards)	ABCG8-2	AGGATTGCTGTAGCGAGGAC	492	95	1	1	1	1	-2.15166	-6.34315	-5.90398	-6.37953	-5.84351
ENSG00000143921	Non-essential (Gene and gRNA design:NatureBiotech,2016,Bernards)	ABCG8-3	AGGTGGGTTCGTCGAGAATA	83	20	1	1	1	1	-1.83211	-4.09523	-3.65605	-4.1316	-3.59558
ENSG00000143921	Non-essential (Gene and gRNA design:NatureBiotech,2016,Bernards)	ABCG8-4	ATGTACGTGCGGGGGTTGTC	1667	1422	2158	2532	773	705	-0.00833251	1.05906	-0.346347	0.792099	-0.153038
ENSG00000143921	Non-essential (Gene and gRNA design:NatureBiotech,2016,Bernards)	ABCG8-5	CTAGATGTGATCACTGGCCG	424	400	282	620	188	168	0.136936	0.85897	-0.58566	-0.313979	-0.362924
ENSG00000143921	Non-essential (Gene and gRNA design:NatureBiotech,2016,Bernards)	ABCG8-6	CGTGGGCAACATGTACGTG	315	448	24	175	1	1	0.729147	-1.12944	-8.14148	-4.03207	-8.08101
ENSG00000143921	Non-essential (Gene and gRNA design:NatureBiotech,2016,Bernards)	ABCG8-7	CAGTGCGCTGACACCCGCGT	211	1	1	1	1	1	-7.5001	0.226702	0.665879	0.190325	0.726344
ENSG00000097007	Kinases	ABL1-1	CCGTGAAGACCTTGAAGGT	919	379	115	330	68	1	-1.05687	0.0269701	-7.90017	-1.53024	-1.75225
ENSG00000097007	Kinases	ABL1-2	CCCTTGCGTTTCAGATCCTC	1878	1570	424	269	385	125	-0.0374324	-2.31838	-2.98489	-1.6983	-1.30149
ENSG00000097007	Kinases	ABL1-3	CCATCTCGCTGAGATACGAA	400	1	1	1	1	1	-8.42286	0.226702	0.665879	0.190325	0.726344
ENSG00000097007	Kinases	ABL1-4	CGAGAGCCGCTTCAACACCC	579	1019	1095	1620	1168	7784	1.03652	0.895542	3.59924	0.294102	0.92323
ENSG00000097007	Kinases	ABL1-5	TCCCCCAACTACGACAAGT	1397	618	330	923	25	94	-0.955653	0.805426	-2.051	-0.714815	-3.90126
ENSG00000097007	Kinases	ABL1-6	CTCCCACTTGTCGTAGTTGG	412	244	327	75	71	1	-0.534763	-1.47522	-7.26486	0.612735	-1.05465
ENSG00000097007	Kinases	ABL1-7	AGCCGCTCGTTGGAACTCCA	542	434	316	196	321	69	-0.0995977	-0.920139	-1.98715	-0.267445	0.291222
ENSG00000143322	Kinases	ABL2-1	AGGTAAGTTTTACACACCTA	390	569	486	507	161	111	0.765955	0.060259	-1.69199	-0.0371469	-1.09502
ENSG00000143322	Kinases	ABL2-2	CAGTATGGAGAGGTTTACGT	766	1891	1566	2179	2619	2199	1.52473	0.431219	0.883577	-0.0817397	1.19621
ENSG00000143322	Kinases	ABL2-3	TCCCTCGTACCTGAGCGAGA	623	464	1	3	1	1	-0.204107	-7.04632	-8.1921	-8.66766	-8.13164
ENSG00000143322	Kinases	ABL2-4	AGGGACGTGTGTATCACTAC	471	103	1	1	1	1	-1.97208	-6.4598	-6.02062	-6.49618	-5.96016
ENSG00000143322	Kinases	ABL2-5	ACTGTAGGCTTATTACACT	623	915	656	405	383	632	0.77554	-0.949148	0.132032	-0.28975	-0.530084
ENSG00000143322	Kinases	ABL2-6	AGAGGTTTACGTTGGCGTC	344	323	89	29	1	1	0.130126	-3.25071	-7.66951	-1.66933	-7.60905
ENSG00000143322	Kinases	ABL2-7	CAAAAGAGGGCCTATCGGCA	662	372	352	43	1	1	-0.610528	-2.88619	-7.87328	0.110598	-7.81282
ENSG00000279119	uncharacterized	AC006449.2-1	CGCTCTAAGTGGGCCAGCCT	1701	847	2464	2600	1843	2745	-0.784949	1.84478	2.36225	1.73089	1.84797
ENSG00000279119	uncharacterized	AC006449.2-2	GGCCCAGGCTGGGTATGAA	697	667	517	231	1	1	0.157528	-1.30309	-8.71566	-0.177197	-8.6552
ENSG00000279119	uncharacterized	AC006449.2-3	CGCCACAGTAGTCCAGTCTG	337	1	1	1	1	1	-8.1756	0.226702	0.665879	0.190325	0.726344
ENSG00000279119	uncharacterized	AC006449.2-4	CCGCTTGCATTCCCCAGAC	348	23	51	36	1	1	-3.69838	0.873065	-3.85768	1.33919	-3.79722
ENSG00000279119	uncharacterized	AC006449.2-5	GGAAGAAGTGTTCTGGGTG	441	1149	1404	1582	449	1485	1.60253	0.688073	1.03596	0.47949	-0.629248
ENSG00000279119	uncharacterized	AC006449.2-6	AAGTTAAGTTTCGCTCTAAG	672	308	30	25	1	1	-0.904531	-3.39623	-7.60091	-3.16957	-7.54044
ENSG00000279119	uncharacterized	AC006449.2-7	AGCGAAACTTAACTTTTGTC	390	38	1	1	1	1	-3.1384	-5.02123	-4.58205	-5.0576	-4.52158
ENSG00000091436	Kinases	AC013461.1-1	CCACTGGCAATCAGCACCTG	669	986	1407	1243	448	75	0.780582	0.560869	-3.05075	0.703288	-0.411745
ENSG00000091436	Kinases	AC013461.1-2	TTGGAGTTCTAACATCACTC	525	49	1	1	1	1	-3.20046	-5.38801	-4.94883	-5.42438	-4.88837
ENSG00000091436	Kinases	AC013461.1-3	CCCGTGCAGGTGCGAAATTG	1690	4214	3223	2691	1881	564	1.53917	-0.420346	-2.23554	-0.196461	-0.437347
ENSG00000091436	Kinases	AC013461.1-4	AGGAATGAGTTACACTTGTC	323	286	288	139	1	1	0.0454811	-0.814228	-7.49399	0.200379	-7.43353
ENSG00000091436	Kinases	AC013461.1-5	ATACCCTGGAAAGTTCTAC	289	120	315	331	1	123	-1.04703	1.6905	0.701503	1.58264	-6.18055
ENSG00000091436	Kinases	AC013461.1-6	TGTATGGTTATGGAACCGAG	1427	1434	2713	3162	1562	1823	0.22806	1.36749	1.01215	1.11017	0.849693
ENSG00000091436	Kinases	AC013461.1-7	TGTCACAAGTTTCTGACACA	317	411	752	1008	681	344	0.595656	1.52099	0.409149	1.06192	1.45486
ENSG00000233757	uncharacterized	AC092835.2-1	AATTATATGATGCCGAATAA	1390	1027	989	344	634	425	-0.215649	-1.35125	-0.607022	0.135932	0.0304621
ENSG00000233757	uncharacterized	AC092835.2-2	CAGGGCTGAGCAGTAGCCAA	370	93	1	1	1	1	-1.77122	-6.31246	-5.87328	-6.34883	-5.81282
ENSG00000233757	uncharacterized	AC092835.2-3	CCGAGGCTCTCACCCAGTGG	225	40	1	1	1	1	-2.27085	-5.09523	-4.65605	-5.1316	-4.59558
ENSG00000233757	uncharacterized	AC092835.2-4	TGGCCGAGGCTCTCACCCAG	274	230	91	1	1	1	-0.0315419	-7.61879	-7.17961	-1.14737	-7.11915
ENSG00000233757	uncharacterized	AC092835.2-5	AGGCAGCTGAACTCTCCTCA	2616	1830	486	1046	185	5	-0.294519	-0.580259	-7.84982	-1.72249	-2.5799
ENSG00000233757	uncharacterized	AC092835.2-6	AATCTTACAATTAACACCCC	1125	405	1	1	1	1	-1.25293	-8.43508	-7.9959	-8.47145	-7.93543
ENSG00000233757	uncharacterized	AC092835.2-7	TCTAAACTTACTTGGGACCC	1976	1839	1757	1694	401	89	0.117339	0.108214	-3.70309	0.124518	-1.4709
ENSG00000159640	Cell Surface Receptor	ACE-1	CACCGCGCACCGCGTCATGG	823	134	70	24	1	1	-2.39766	-2.25442	-6.40021	-0.746481	-6.33975
ENSG00000159640	Cell Surface Receptor	ACE-2	CACCGCGCACCGCGTCATG	613	611	916	709	163	167	0.216285	0.441315	-1.20545	0.774501	-1.17996
ENSG00000159640	Cell Surface Receptor	ACE-3	CACGACACCAACATCACCG	3440	2522	4752	3146	3834	3688	-0.22684	0.545652	1.21415	1.10429	1.33063
ENSG00000159640	Cell Surface Receptor	ACE-4	AGCATGGCGTAGCTTCGCG	330	76	30	1	1	1	-1.89739	-6.02123	-5.58205	-1.15071	-5.52158
ENSG00000159640	Cell Surface Receptor	ACE-5	TCCGGGTAGTTGTCAGGCAA	1061	1420	571	445	318	89	0.641466	-1.44731	-3.33006	-1.124	-1.43245
ENSG00000159640	Cell Surface Receptor	ACE-6	AACGCCAGGGCGGGCTGCGG	158	449	522	563	1	57	1.72779	0.553121	-2.3118	0.40766	-8.08423
ENSG00000087085	Cell Surface Receptor	ACHE-1	CGCCTCGTCGAGCGTGTCTG	332	442	149	213	144	268	0.633863	-0.826491	-0.0559342	-1.37841	-0.891634
ENSG00000087085	Cell Surface Receptor	ACHE-2	CGCTGGCCCCTGCATACCGG	284	119	40	1	156	78	-1.03393	-6.66812	0.0564636	-1.38256	1.11693
ENSG00000087085	Cell Surface Receptor	ACHE-3	AACTCGATCTCGTAGCCGTG	423	1	1	78	1	1	-8.50351	6.5121	0.665879	0.190325	0.726344
ENSG00000087085	Cell Surface Receptor	ACHE-4	TGAACTCGATCTCGTAGCCG	379	576	63	176	42	13	0.824871	-1.48379	-4.80361	-3.00232	-3.05126
ENSG00000087085	Cell Surface Receptor	ACHE-5	CATTCGCCTGAAGACCCCCG	464	715	410	862	310	527	0.844819	0.496447	0.225739	-0.611994	-0.479331
ENSG00000087085	Cell Surface Receptor	ACHE-6	CATTCGCCTGAAGACCCCC	2740	1614	243	218	232	170	-0.542535	-2.66154	-2.58115	-2.54129	-2.0721
ENSG00000087085	Cell Surface Receptor	ACHE-7	GCATTCGCCTGAAGACCCC	253	63	1	155	1	1	-1.78471	1.52555	-5.3114	-5.78695	-5.25094
ENSG00000134575	Cell Surface Receptor	ACP2-1	TTTGGTCAGTTAACCAAGGT	149	46	127	1	1	1	-1.47461	-5.29686	-4.85768	1.65545	-4.79722
ENSG00000134575	Cell Surface Receptor	ACP2-2	CCTCAGCACTCATGAGAGTC	226	410	223	457	149	80	1.0803	0.383272	-1.69167	-0.688255	-0.733968
ENSG00000134575	Cell Surface Receptor	ACP2-3	TGCGAAGCACAGACTTTGAC	220	117	1	1	1	1	-0.689995	-6.64366	-6.20449	-6.68004	-6.14402
ENSG00000134575	Cell Surface Receptor	ACP2-4	CAAGCGGTCCGGCTGGAGC	345	70	72	1	1	1	-2.08017	-5.90258	-5.4634	0.230967	-5.40294
ENSG00000134575	Cell Surface Receptor	ACP2-5	TTGAAGCGCTGCATCCCGT	725	790	779	1558	152	621	0.344872	1.20647	0.31862	0.170096	-1.65144
ENSG00000134575	Cell Surface Receptor	ACP2-6	TCTGTAAGCCCTGTCTCGT	606	1241	582	884	381	243	1.25511	-0.262683	-1.6866	-0.902087	-0.977297
ENSG00000134575	Cell Surface Receptor	ACP2-7	TTGAAGCGCTGCATCCCGTT	648	294	1	2	1	2	-0.919178	-6.97297	-6.53379	-8.00935	-7.47333
ENSG00000136518	Epigenetics	ACTL6A-1	CGCCGGCAGCAGCCATGAG	124	1	1	1	1	1	-6.7332	0.226702	0.665879	0.190325	0.726344
ENSG00000136518	Epigenetics	ACTL6A-2	TCTAACATTACACTTACCTT	1121	256	53	52	1	1	-1.90957	-2.07286	-7.33412	-2.08175	-7.27366
ENSG00000136518	Epigenetics	ACTL6A-3	CATGAGCGGCGGCGTGTACG	140	31	50	1	1	1	-1.95409	-4.72749	-4.28832	0.879985	-4.22785
ENSG00000136518	Epigenetics	ACTL6A-4	CCATGAGCGGCGGCGTGTA	60	1	1	1	1	1	-5.68589	0.226702	0.665879	0.190325	0.726344
ENSG00000136518	Epigenetics	ACTL6A-5	TTTGCTAATGGTCGTTCTAC	2060	168	94	115	1	1	-3.39511	-0.320125	-6.72644	-0.647403	-6.66597
ENSG00000136518	Epigenetics	ACTL6A-6	TACCGAAGCTTGAAAATCC	759	1	1	1	1	1	-9.34696	0.226702	0.665879	0.190325	0.726344
ENSG00000136518	Epigenetics	ACTL6A-7	TGCTGGTGAGGACTGCCCCA	4395	780	1	113	1	1	-2.27332	-2.56045	-8.94145	-9.417	-8.88099
ENSG00000072110	Cell Surface Receptor	ACTN1-1	TCCATCGGAGCCGAAGGTA	471	787	199	187	138	69	0.961637	-1.84662	-2.84582	-1.79327	-1.78535
ENSG00000072110	Cell Surface Receptor	ACTN1-2	AGGACATCTCCGTGGAAGGT	619	552	1236	1097	1020	122	0.055729	1.21753	-1.51191	1.35326	1.61217
ENSG00000072110	Cell Surface Receptor	ACTN1-3	GATCCGCCGCACAATCCCG	399	292	290	180	236	342	-0.22942	-0.47127	0.893907	0.18041	0.419162
ENSG00000072110	Cell Surface Receptor	ACTN1-4	CATGGTGTTCTCGGGCACC	381	378	92	35	1	1	0.209595	-3.20626	-7.89636	-1.84836	-7.8359
ENSG00000072110	Cell Surface Receptor	ACTN1-5	GATCAAAGCACAGAAGCCG	396	243	46	1	1	1	-0.483544	-7.69811	-7.25893	-2.21093	-7.19847
ENSG00000072110	Cell Surface Receptor	ACTN1-6	GCCCGAGCTGATTGACTAC	2007	1086	1212	774	1	50	-0.665016	-0.261917	-3.77507	0.348691	-9.35846
ENSG00000072110	Cell Surface Receptor	ACTN1-7	CGTAGTCAATCAGCTCGGGC	284	513	532	498	306	13	1.07407	0.183889	-4.6365	0.242793	-0.0190836
ENSG00000138107	Epigenetics	ACTR1A-1	AGGCAGGCCACCTACCTCAA	1626	938	387	445	42	1	-0.572667	-0.849081	-9.20756	-1.08693	-3.75478
ENSG00000138107	Epigenetics	ACTR1A-2	CGCATCGACATCGCGGGCC	128	56	1	1	1	1	-0.971645	-5.58065	-5.14148	-5.61703	-5.08101
ENSG00000138107	Epigenetics	ACTR1A-3	TTAATCACACCGGATCCCTG	780	92	74	61	1	1	-2.86277	-0.366123	-5.85768	-0.123783	-5.79722
ENSG00000138107	Epigenetics	ACTR1A-4	CAGGCTGAGTACAGCTTGCA	798	150	82	53	1	1	-2.19043	-1.2742	-6.56294	-0.680941	-6.50248
ENSG00000138107	Epigenetics	ACTR1A-5	CTTTCAATCCGCTATCCCA	1572	399	92	15	1	1	-1.75714	-4.50665	-7.97437	-1.92636	-7.9139
ENSG00000138107	Epigenetics	ACTR1A-6	CTCGTTCCCGGTTTTTTCGT	1087	1587	934	926	176	858	0.76695	-0.550516	-0.221373	-0.574482	-2.44631
ENSG00000138107	Epigenetics	ACTR1A-7	CTGGTTGGCGATCACATCGT	2213	1517	882	871	660	1241	-0.323782	-0.573775	0.376161	-0.592045	-0.47434
ENSG00000138071	Epigenetics	ACTR2-1	GTGTGCGACAACGGCACCG	2	1	1	1	1	1	-0.779	0.226702	0.665879	0.190325	0.726344
ENSG00000138071	Epigenetics	ACTR2-2	CATATCCACACTTCACAAAC	859	70	1	1	1	1	-3.39623	-5.90258	-5.4634	-5.93896	-5.40294
ENSG00000138071	Epigenetics	ACTR2-3	ATTTTCTAGGATCTTATGGT	739	398	43	1	161	1	-0.671806	-8.40992	-7.97075	-3.02003	-0.579364
ENSG00000138071	Epigenetics	ACTR2-4	AGTTCTCGTTCCAACCGTGA	2869	878	66	1	1	1	-1.48725	-9.55138	-9.1122	-3.54336	-9.05173
ENSG00000138071	Epigenetics	ACTR2-5	TCCTGGCCTGCCATCACGGT	36	35	871	319	643	7	0.180358	3.41483	-1.65605	4.82757	4.92574
ENSG00000115091	Epigenetics	ACTR3-1	CTGTAAAATAGCCTTACCAC	510	56	1	1	1	1	-2.966	-5.58065	-5.14148	-5.61703	-5.08101
ENSG00000115091	Epigenetics	ACTR3-2	CCGTTAAAAAAAATTACCTC	193	1	1	1	1	1	-7.37146	0.226702	0.665879	0.190325	0.726344
ENSG00000115091	Epigenetics	ACTR3-3	TGTGTGGTGGACTGTGGCAC	1109	656	1	1	1	1	-0.536492	-9.13085	-8.69167	-9.16723	-8.63121
ENSG00000115091	Epigenetics	ACTR3-4	CTGGAGGTTCAACCATGTTC	584	507	1	1	1	1	0.0170175	-8.75914	-8.31996	-8.79552	-8.2595
ENSG00000115091	Epigenetics	ACTR3-5	AGAACGGACGTTGACCGGTA	459	79	1	1	1	1	-2.31757	-6.07708	-5.6379	-6.11346	-5.57744
ENSG00000115091	Epigenetics	ACTR3-6	TAATAGTGGCCAATCCGCCA	3535	2146	2898	2406	1173	3522	-0.49906	0.391688	1.38062	0.623733	-0.145103
ENSG00000115091	Epigenetics	ACTR3-7	CCATGGTATAGTTGAAGATT	747	846	535	456	218	169	0.40055	-0.664922	-1.65776	-0.470793	-1.22999
ENSG00000101442	Epigenetics	ACTR5-1	GACGCGCGCTCCAAGATGG	1653	1191	241	285	1	1	-0.251913	-1.83644	-9.55208	-2.11474	-9.49161
ENSG00000101442	Epigenetics	ACTR5-2	CCAAGGCCCTAAGTTACCTC	376	657	93	1	1	1	1.02616	-9.13305	-8.69387	-2.63027	-8.63341
ENSG00000101442	Epigenetics	ACTR5-3	GGTCGTTCCAAGTCCGCGC	1757	929	74	1	1	1	-0.698364	-9.63283	-9.19366	-3.45976	-9.13319
ENSG00000101442	Epigenetics	ACTR5-4	ACGCCCAGCCAGCGCGGACT	195	596	533	75	42	36	1.83284	-2.76365	-3.38336	0.0291486	-3.10051
ENSG00000101442	Epigenetics	ACTR5-5	ACCGGCACGTTGCGGTCGAA	38	1	1	1	1	1	-5.02693	0.226702	0.665879	0.190325	0.726344
ENSG00000101442	Epigenetics	ACTR5-6	CCGCAACGTGCCGGTCAACC	237	1	1	1	1	1	-7.66774	0.226702	0.665879	0.190325	0.726344
ENSG00000101442	Epigenetics	ACTR5-7	TACCGCTGGTGCTGGACAA	1151	318	1	1	1	1	-1.63479	-8.08618	-7.647	-8.12256	-7.58654
ENSG00000075089	Epigenetics	ACTR6-1	GAGCTTACAACGCCAAAAT	579	1	1	1	1	1	-8.95642	0.226702	0.665879	0.190325	0.726344
ENSG00000075089	Epigenetics	ACTR6-2	CCTTCCCAGGCATAAGTAAT	326	156	1	1	1	1	-0.842326	-7.0587	-6.61952	-7.09508	-6.55906
ENSG00000075089	Epigenetics	ACTR6-3	TGAGATGACGACCTTAGTGC	695	1	1	1	1	1	-9.21987	0.226702	0.665879	0.190325	0.726344
ENSG00000075089	Epigenetics	ACTR6-4	ACGACCTTAGTGCTGGATAA	943	33	1	1	1	1	-4.61572	-4.81769	-4.37851	-4.85407	-4.31805
ENSG00000075089	Epigenetics	ACTR6-5	TAAACCCGATCCCTAAATCC	582	1	1	1	1	1	-8.96388	0.226702	0.665879	0.190325	0.726344
ENSG00000075089	Epigenetics	ACTR6-6	AGCTCCATTATCCAGCACTA	1618	76	1	1	1	1	-4.19107	-6.02123	-5.58205	-6.0576	-5.52158
ENSG00000075089	Epigenetics	ACTR6-7	TTTGACCGGAACTGACAATT	1153	113	144	92	1	1	-3.13	-0.0699151	-6.1543	0.540071	-6.09384
ENSG00000113812	Epigenetics	ACTR8-1	AGAGTTAATCGAACCTGTTC	389	113	1	1	1	1	-1.56245	-6.59348	-6.1543	-6.62985	-6.09384
ENSG00000113812	Epigenetics	ACTR8-2	TCCTGATGGACCACAATCCC	592	231	9	1	1	1	-1.1367	-7.62505	-7.18587	-4.4915	-7.12541
ENSG00000113812	Epigenetics	ACTR8-3	CCCGCAACTTTTGGAATCGT	770	766	726	571	250	1	0.213486	-0.197152	-8.91532	0.112951	-0.889073
ENSG00000113812	Epigenetics	ACTR8-4	CTTTCCATGCAATCAGCCGG	403	125	1	1	1	1	-1.46785	-6.73908	-6.29991	-6.77546	-6.23944
ENSG00000113812	Epigenetics	ACTR8-5	AGGAATGCGTCTTGTACCAT	4524	2454	2060	2401	1498	3206	-0.661464	0.195202	1.05152	-0.0621655	0.0142459
ENSG00000113812	Epigenetics	ACTR8-6	AGTTAATCGAACCTGTTCA	852	1835	920	877	394	523	1.32785	-0.838429	-1.14502	-0.805749	-1.49317
ENSG00000113812	Epigenetics	ACTR8-7	CGCACCTCTTGCAGCGACTC	321	100	1	1	1	1	-1.46157	-6.41715	-5.97798	-6.45353	-5.91751
ENSG00000115170	Cell Surface Receptor,Kinases	ACVR1-1	AAGTCCATGGGAACCTTTAG	294	368	455	1	261	129	0.54489	-8.29686	-0.846456	0.496486	0.230688
ENSG00000115170	Cell Surface Receptor,Kinases	ACVR1-2	GCGGATGGTGAGCAATGGT	494	581	112	73	76	87	0.455027	-2.76587	-2.07357	-2.18471	-2.20812
ENSG00000115170	Cell Surface Receptor,Kinases	ACVR1-3	ACAGTGGTCCTCATTACCGC	969	529	2019	3007	2908	5369	-0.652229	2.73369	4.00919	2.12263	3.18503
ENSG00000115170	Cell Surface Receptor,Kinases	ACVR1-4	TTGGATCATTCGTGTACATC	624	651	114	157	1	60	0.282112	-1.82519	-2.77374	-2.3233	-8.62017
ENSG00000115170	Cell Surface Receptor,Kinases	ACVR1-5	TGGAGTATGGCACTATCGAA	1090	815	3346	3186	4171	6261	-0.198456	2.19358	3.6074	2.22789	3.08186
ENSG00000115170	Cell Surface Receptor,Kinases	ACVR1-6	TGGAGTATGGCACTATCGA	1303	502	827	769	686	392	-1.15508	0.841998	0.309045	0.910525	1.17686
ENSG00000115170	Cell Surface Receptor,Kinases	ACVR1-7	GCTCGCCAGATTACACTGT	1781	3021	11288	14354	20328	46529	0.983339	2.47506	4.61091	2.09202	3.47671
ENSG00000135503	Kinases	ACVR1B-1	TGCGCTAGTCCACTCACCTT	1115	580	50	295	136	1	-0.721919	-0.748636	-8.51403	-3.34573	-1.3661
ENSG00000135503	Kinases	ACVR1B-2	CAAGGGCATGCACTCACCAC	607	596	861	1639	181	588	0.194616	1.68613	0.646383	0.721026	-0.992979
ENSG00000135503	Kinases	ACVR1B-3	ATTATTGGCAAGGGTCGGTT	1723	1902	2795	5025	2727	8958	0.363595	1.62831	2.90154	0.745656	1.24614
ENSG00000135503	Kinases	ACVR1B-4	CTCTTGTAAAACGATGGTTC	334	223	85	40	106	1	-0.361804	-2.25227	-7.13502	-1.20118	-0.346636
ENSG00000135503	Kinases	ACVR1B-5	AACTACACGTGTGAGACAGA	139	65	1	1	1	1	-0.875573	-5.79567	-5.35649	-5.83204	-5.29602
ENSG00000135503	Kinases	ACVR1B-6	TTACTATGGCGGAGTCGGC	2310	2119	1675	3285	497	436	0.0964909	0.859212	-1.6151	-0.148897	-1.36572
ENSG00000135503	Kinases	ACVR1B-7	CCCCACATGGACGGGTGCTC	149	191	1	1	1	1	0.57926	-7.35073	-6.91155	-7.3871	-6.85109
ENSG00000121989	Cell Surface Receptor,Kinases	ACVR2A-1	CGATACCCATGGACAGGTA	3138	3142	4928	3205	2004	1765	0.222838	0.255343	-0.166136	0.839645	0.0775429
ENSG00000121989	Cell Surface Receptor,Kinases	ACVR2A-2	ATGATATCAACTGCTATGAC	597	118	1	1	1	1	-2.11794	-6.65594	-6.21676	-6.69232	-6.1563
ENSG00000121989	Cell Surface Receptor,Kinases	ACVR2A-3	ACTGGTGTTGAACCGTGTTA	593	1876	1477	1350	542	941	1.88256	-0.247999	-0.329514	-0.154665	-1.06495
ENSG00000121989	Cell Surface Receptor,Kinases	ACVR2A-4	GCGGCATTGTTTTGCTACC	266	434	669	656	311	6	0.927269	0.822703	-5.51071	0.814637	0.245563
ENSG00000121989	Cell Surface Receptor,Kinases	ACVR2A-5	CGGTTCAACACCAGTTTGAT	687	1358	1066	1921	796	674	1.2041	0.727076	-0.344784	-0.158951	-0.0442996
ENSG00000121989	Cell Surface Receptor,Kinases	ACVR2A-6	TGCCACTTATGTTAATTGCG	416	269	427	251	114	268	-0.407977	0.126783	0.660506	0.856955	-0.512229
ENSG00000121989	Cell Surface Receptor,Kinases	ACVR2A-7	ATCCCCGCAATTAACATAAG	607	611	638	235	107	22	0.230476	-1.15181	-4.12972	0.252709	-1.78722
ENSG00000114739	Cell Surface Receptor,Kinases	ACVR2B-1	GCGGCGCCGCGGAACATGA	96	1	1	1	1	1	-6.36396	0.226702	0.665879	0.190325	0.726344
ENSG00000114739	Cell Surface Receptor,Kinases	ACVR2B-2	GGTGGCTCGTACGTGACTG	898	1370	2448	3213	241	404	0.830389	1.45645	-1.09587	1.02775	-1.78073
ENSG00000114739	Cell Surface Receptor,Kinases	ACVR2B-3	CGGCAGCAATGAACTGTAGC	226	751	434	389	396	781	1.95349	-0.722341	0.722389	-0.600792	-0.196969
ENSG00000114739	Cell Surface Receptor,Kinases	ACVR2B-4	ATGACTTCAACTGCTACGAT	1270	1446	2178	1588	931	514	0.408239	0.361845	-0.826348	0.781262	0.0911291
ENSG00000114739	Cell Surface Receptor,Kinases	ACVR2B-5	CGGAACATGACGGCGCCCT	314	57	38	1	1	1	-2.24073	-5.60619	-5.16701	-0.394637	-5.10655
ENSG00000114739	Cell Surface Receptor,Kinases	ACVR2B-6	CACCATCGAGCTCGTGAAGA	503	795	890	1041	1	1	0.881397	0.615645	-8.96893	0.353176	-8.90847
ENSG00000114739	Cell Surface Receptor,Kinases	ACVR2B-7	CAAGCCCCCCTACGGTCATG	651	864	205	537	1	1	0.629374	-0.459407	-9.08901	-1.88508	-9.02854
ENSG00000137845	Cell Surface Receptor	ADAM10-1	TTCCATTTCCACAAATAGGT	477	737	170	280	370	74	0.848675	-1.16954	-2.65019	-1.9258	-0.267796
ENSG00000137845	Cell Surface Receptor	ADAM10-2	TCTTTTTGACAGCATGATTC	654	1878	1656	1758	1003	596	1.74283	0.13144	-0.989934	0.00883105	-0.178532
ENSG00000137845	Cell Surface Receptor	ADAM10-3	CCCATAAATACGGTCCTCAG	223	94	190	111	1	137	-1.02531	0.466529	1.20932	1.20559	-5.82825
ENSG00000137845	Cell Surface Receptor	ADAM10-4	AGACTGCTCTTTTGGCACGC	630	858	334	452	26	23	0.666626	-0.697953	-4.55539	-1.1708	-4.31805
ENSG00000137845	Cell Surface Receptor	ADAM10-5	AAAATGTGCCACCACGAGTC	830	436	254	483	37	1	-0.707783	0.374397	-8.10231	-0.589174	-2.83239
ENSG00000137845	Cell Surface Receptor	ADAM10-6	CCCCCTGAGGACCGTATTTA	691	1049	617	682	812	211	0.823257	-0.394469	-1.64782	-0.575347	0.356881
ENSG00000137845	Cell Surface Receptor	ADAM10-7	TGATGATGGCGTACTTGGTC	1134	1513	790	154	97	18	0.636991	-3.06971	-5.72739	-0.747162	-3.23694
ENSG00000143537	Cell Surface Receptor	ADAM15-1	AGCGCCACATTCGCCGGGTG	259	129	45	1	1	1	-0.784581	-6.78453	-6.34535	-1.32905	-6.28488
ENSG00000143537	Cell Surface Receptor	ADAM15-2	CAGGGATCGACGCAGTCCTG	523	24	1	1	1	1	-4.2247	-4.35826	-3.91908	-4.39464	-3.85862
ENSG00000143537	Cell Surface Receptor	ADAM15-3	CCGGCCCCTGAATGTACGAG	340	81	1	1	1	1	-1.84854	-6.11315	-5.67397	-6.14952	-5.61351
ENSG00000143537	Cell Surface Receptor	ADAM15-4	ACGAGTGGCACTAGTGGGCC	1451	2121	1668	1586	626	834	0.768697	-0.19265	-0.680746	-0.1563	-1.03417
ENSG00000143537	Cell Surface Receptor	ADAM15-5	TACCAGCCCGATGGCACTC	479	296	293	421	75	1	-0.473428	0.734925	-7.54357	0.175629	-1.25429
ENSG00000143537	Cell Surface Receptor	ADAM15-6	CGGAGGACTCACCTATATTT	517	66	1	1	48	1	-2.74863	-5.81769	-5.37851	-5.85407	0.266912
ENSG00000143537	Cell Surface Receptor	ADAM15-7	ATCTTGGATTCGCGAAATAA	1111	1369	1003	1309	1	127	0.522264	0.162045	-2.76434	-0.258475	-9.69256
ENSG00000151694	Cell Surface Receptor	ADAM17-1	AAGTAGCATTAATCGCCTCC	979	1149	1512	1248	953	742	0.451998	0.345941	0.0349914	0.586405	0.456513
ENSG00000151694	Cell Surface Receptor	ADAM17-2	CATGAATTGGGACATAATTT	3928	6905	6454	6739	2993	2110	1.03485	0.191595	-1.04452	0.0928776	-0.479706
ENSG00000151694	Cell Surface Receptor	ADAM17-3	ATAAAGTTTGTGGGAACTCG	959	1561	464	591	537	94	0.923868	-1.17454	-3.38779	-1.55995	-0.813133
ENSG00000151694	Cell Surface Receptor	ADAM17-4	CAGCGTGGTTCCTTTCGTGC	1196	993	479	746	46	1	-0.0473516	-0.185916	-9.28977	-0.861443	-3.70574
ENSG00000151694	Cell Surface Receptor	ADAM17-5	CCGCGACCTCCGGATGACC	185	122	1	1	1	1	-0.379644	-6.70404	-6.26486	-6.74041	-6.20439
ENSG00000151694	Cell Surface Receptor	ADAM17-6	CGAAAGGAACCACGCTGGTC	210	319	30	1	1	1	0.824167	-8.09071	-7.65153	-3.2202	-7.59107
ENSG00000151694	Cell Surface Receptor	ADAM17-7	GGCCGAAGCCCGGGTCATC	42	12	123	37	30	53	-1.58635	1.85119	2.80884	3.54788	2.04827
ENSG00000008277	Cell Surface Receptor	ADAM22-1	GACCGAGCCTCTCACCTGC	598	263	88	213	1	35	-0.964083	-0.0775075	-2.24376	-1.38916	-7.31258
ENSG00000008277	Cell Surface Receptor	ADAM22-2	TGAATGATCACCTTATGGT	354	17	94	82	1	1	-4.15914	2.49679	-3.42158	2.65745	-3.36112
ENSG00000008277	Cell Surface Receptor	ADAM22-3	ATATTCGTGAAACGTGCTC	353	213	150	85	136	1	-0.507815	-1.09862	-7.06883	-0.315565	0.0790968
ENSG00000008277	Cell Surface Receptor	ADAM22-4	CAACCAGAGACTTACGGCCG	1138	1678	805	1327	473	12	0.781242	-0.111872	-6.46169	-0.869357	-1.10049
ENSG00000008277	Cell Surface Receptor	ADAM22-5	AGCGGTAGATGAGGCGCAG	219	113	1	1	1	1	-0.733608	-6.59348	-6.1543	-6.62985	-6.09384
ENSG00000008277	Cell Surface Receptor	ADAM22-6	TACTACCAGGGCCATATCCG	587	465	171	238	1	1	-0.11513	-0.739567	-8.19521	-1.25291	-8.13474
ENSG00000008277	Cell Surface Receptor	ADAM22-7	TTTCGTCTTCGCCGCCCGAG	371	805	545	312	48	18	1.33857	-1.14074	-4.81704	-0.372407	-3.34154
ENSG00000168615	Cell Surface Receptor	ADAM9-1	TGACTCAGCTACTTCGAGTA	927	1382	4042	5896	5291	4029	0.797117	2.31968	2.20954	1.73864	2.66313
ENSG00000168615	Cell Surface Receptor	ADAM9-2	TCGGTGCGGCGCGGCCAGGT	186	192	129	183	30	127	0.266804	0.157439	0.0696013	-0.38341	-1.95173
ENSG00000168615	Cell Surface Receptor	ADAM9-3	CTGTTCATTGTCGTAGACA	615	854	645	904	69	1	0.69465	0.308789	-9.07221	-0.214611	-2.90322
ENSG00000168615	Cell Surface Receptor	ADAM9-4	TTGGAATGAATCACGATGAT	4313	3778	2156	2542	997	1342	0.0299311	-0.344957	-0.827359	-0.61894	-1.19561
ENSG00000168615	Cell Surface Receptor	ADAM9-5	CGGACACGAAGGGTCCCCGA	333	334	430	556	1	1	0.225326	0.961939	-7.71783	0.554814	-7.65736
ENSG00000168615	Cell Surface Receptor	ADAM9-6	CCGGACACGAAGGGTCCCCG	152	171	621	499	361	185	0.390925	1.77175	0.779408	2.05092	1.80435
ENSG00000168615	Cell Surface Receptor	ADAM9-7	ACAGCAACCACCGGACACGA	3976	1738	1362	1365	588	248	-0.97289	-0.121825	-2.14314	-0.161376	-0.837196
ENSG00000063761	Kinases	ADCK1-1	GCAGAGCAGTTGCTACGGT	82	106	36	1	1	47	0.591369	-6.50122	-0.507452	-1.36767	-6.00158
ENSG00000063761	Kinases	ADCK1-2	AGATCGACGTCAATGAGGTG	661	591	35	23	1	1	0.059508	-4.45675	-8.54114	-3.88741	-8.48067
ENSG00000063761	Kinases	ADCK1-3	CTGCATGATGGGCGGACGG	215	477	445	108	141	36	1.37065	-1.91626	-3.06204	0.0901415	-1.03195
ENSG00000063761	Kinases	ADCK1-4	AGCTTCGATGACACCCCTC	706	851	43	193	20	1	0.490491	-1.91386	-9.06714	-4.11643	-4.68474
ENSG00000063761	Kinases	ADCK1-5	CAGCATGCAAGAGATCCGCC	305	391	224	806	138	121	0.579359	1.27031	-1.02628	-0.613344	-0.776157
ENSG00000063761	Kinases	ADCK1-6	TGCAGTACCTTCAGCGTGC	357	90	1	49	1	1	-1.76693	-0.650441	-5.82597	-6.30153	-5.76551
ENSG00000063761	Kinases	ADCK1-7	TGACAGCGCCAAAGTCATTA	1443	725	1214	828	437	163	-0.772018	0.418352	-1.48723	0.934041	-0.00400414
ENSG00000133597	Kinases	ADCK2-1	TTCGCCGACTCAGAACGTCA	297	585	183	63	1	1	1.19897	-2.98831	-8.52641	-1.48627	-8.46595
ENSG00000133597	Kinases	ADCK2-2	CGAAGGGTCCGCTGCAGCG	17	1	1	1	1	1	-3.86646	0.226702	0.665879	0.190325	0.726344
ENSG00000133597	Kinases	ADCK2-3	TCGCCGACTCAGAACGTCAG	226	48	1	1	1	1	-2.01422	-5.35826	-4.91908	-5.39464	-4.85862
ENSG00000133597	Kinases	ADCK2-4	TGCGACAGGCAAACCCTGA	382	361	33	166	1	1	0.139426	-0.894114	-7.82998	-3.26114	-7.76951
ENSG00000133597	Kinases	ADCK2-5	CCTCCGAAAACAGATCGCGC	983	261	352	45	35	1	-1.69214	-2.30935	-7.36203	0.621851	-2.17228
ENSG00000133597	Kinases	ADCK2-6	CGCGGAGAGCCTCCCCCGAG	129	628	696	365	422	60	2.50439	-0.556166	-2.72185	0.338648	0.152822
ENSG00000133597	Kinases	ADCK2-7	TGACGTTCTGAGTCGGCGAA	506	73	39	36	1	1	-2.57217	-0.793198	-5.52395	-0.714097	-5.46348
ENSG00000163050	Kinases	ADCK3-1	GGTTGATAAAGGCATCATC	517	134	2	75	1	1	-1.72693	-0.610569	-6.40021	-5.87576	-6.33975
ENSG00000163050	Kinases	ADCK3-2	TGGGCGTCTTCCATGACCTG	1066	1421	733	345	179	45	0.635699	-1.81554	-4.31496	-0.764696	-2.26253
ENSG00000163050	Kinases	ADCK3-3	ACAACGACCTGGGCCCCAAC	630	309	89	120	1	1	-0.806745	-1.13787	-7.60558	-1.6054	-7.54512
ENSG00000163050	Kinases	ADCK3-4	TCATGTTCAACACGGCCATG	418	748	5480	11093	14940	50530	1.06054	4.11717	6.74384	3.06339	5.04634
ENSG00000163050	Kinases	ADCK3-5	CCTGGCTAAGATCTTCGAGC	246	95	341	536	1	185	-1.15166	2.72294	1.62741	2.0341	-5.84351
ENSG00000163050	Kinases	ADCK3-6	CCCGCTCGAAGATCTTAGCC	586	172	148	1	99	27	-1.54749	-7.19956	-2.0055	-0.0264859	-0.0705646
ENSG00000163050	Kinases	ADCK3-7	CGCACGCTCTGCAAGGTGCG	4	1	1	1	1	1	-1.779	0.226702	0.665879	0.190325	0.726344
ENSG00000123815	Kinases	ADCK4-1	TTCTTGAAGAGGAGCTCGGC	339	186	56	11	1	1	-0.644983	-3.85303	-6.87328	-1.54148	-6.81282
ENSG00000123815	Kinases	ADCK4-2	TGCCGCTGCCTCAATTGGGC	475	1419	1984	1717	1198	1088	1.79988	0.501717	0.282683	0.673863	0.482097
ENSG00000123815	Kinases	ADCK4-3	GCGGTACTCAAGATGAGCG	212	192	114	120	1	1	0.0780422	-0.45137	-6.91908	-0.561747	-6.85862
ENSG00000123815	Kinases	ADCK4-4	CTCACCAGCATCTGCCAGCG	206	121	22	1	1	1	-0.546637	-6.69216	-6.25298	-2.26911	-6.19252
ENSG00000123815	Kinases	ADCK4-5	ATGGCTAAGAAGTCCATGCC	422	209	1	34	1	1	-0.79274	-2.39319	-7.04148	-7.51703	-6.98102
ENSG00000123815	Kinases	ADCK4-6	CACTCACCAGCATCTGCCAG	373	187	1	1	1	1	-0.775137	-7.32019	-6.88102	-7.35657	-6.82055
ENSG00000123815	Kinases	ADCK4-7	CGCCGACTTCATGCCCCGC	123	47	298	217	194	170	-1.16693	2.43366	2.52068	2.85491	2.77167
ENSG00000173137	Kinases	ADCK5-1	AGTCGGCAGTGAGCACGCGC	472	1	53	1	1	1	-8.66164	0.226702	0.665879	5.91825	0.726344
ENSG00000173137	Kinases	ADCK5-2	CGGCGAACAGGAGGTAGTCT	1876	3927	3653	3389	2054	1276	1.28677	0.0141339	-0.95592	0.0859796	-0.208648
ENSG00000173137	Kinases	ADCK5-3	AGGTGCAGTACATCGACCTG	641	313	1	214	1	1	-0.813162	-0.32185	-7.62414	-8.09969	-7.56368
ENSG00000173137	Kinases	ADCK5-4	CCTGCGGGACCGCTTTGATG	640	739	140	95	1	1	0.428503	-2.73287	-8.86355	-2.20982	-8.80309
ENSG00000173137	Kinases	ADCK5-5	CACCAATGTTGTCCTTCGAG	528	395	1	115	1	1	-0.197685	-1.55352	-7.95983	-8.43538	-7.89937
ENSG00000173137	Kinases	ADCK5-6	GGCGCCCCCACTACCGCGG	154	235	1	1	1	1	0.830731	-7.64982	-7.21064	-7.68619	-7.15017
ENSG00000173137	Kinases	ADCK5-7	TGGTCGGAGATGTGGCGAC	396	237	29	72	1	1	-0.519613	-1.49212	-7.22286	-2.84044	-7.1624
ENSG00000152990	Cell Surface Receptor,Kinases	ADGRA3-1	GAGCTGTTGACATGCGGTA	546	231	1	1	1	1	-1.02001	-7.62505	-7.18587	-7.66142	-7.12541
ENSG00000152990	Cell Surface Receptor,Kinases	ADGRA3-2	TACTTACAGCCGAACCAGAT	924	532	191	32	84	1	-0.575466	-3.82858	-8.3894	-1.28753	-1.93662
ENSG00000152990	Cell Surface Receptor,Kinases	ADGRA3-3	CTACCTACCGGCTAGCCGG	96	193	1	20	1	1	1.22849	-3.04383	-6.92658	-7.40213	-6.86611
ENSG00000152990	Cell Surface Receptor,Kinases	ADGRA3-4	CGAAAGTCCTGTACGATCAG	419	108	1	148	1	1	-1.73492	0.681268	-6.08901	-6.56456	-6.02854
ENSG00000152990	Cell Surface Receptor,Kinases	ADGRA3-5	ACGCAGTGTCACATTAACA	3219	4827	3937	2685	2890	1316	0.805514	-0.619503	-1.20909	-0.103705	-0.0137138
ENSG00000152990	Cell Surface Receptor,Kinases	ADGRA3-6	TGATGGAAAACGACGTACTG	926	390	194	169	65	17	-1.02654	-0.979749	-3.85399	-0.817092	-1.85862
ENSG00000152990	Cell Surface Receptor,Kinases	ADGRA3-7	TAAGCTCATATTTGCGCTCA	984	227	263	47	39	1	-1.89497	-2.04526	-7.16067	0.402696	-1.8148
ENSG00000123146	Cell Surface Receptor	ADGRE5-1	CCGAGGTCACCATCCAGGTA	601	1211	524	550	214	67	1.23176	-0.911993	-3.51001	-1.01823	-1.77417
ENSG00000123146	Cell Surface Receptor	ADGRE5-2	AAGACGCGGCCTCCCATGGT	770	1005	1106	1212	578	129	0.605265	0.496896	-2.29587	0.328481	-0.0717105
ENSG00000123146	Cell Surface Receptor	ADGRE5-3	TTCATACCTGAGGATCCGA	3207	585	268	1347	638	1582	-2.23372	1.42994	2.10112	-0.935878	0.851463
ENSG00000123146	Cell Surface Receptor	ADGRE5-4	CTGGCCGGCATCGAGAACGA	426	244	196	100	121	82	-0.582972	-1.06018	-0.907306	-0.125702	-0.285531
ENSG00000123146	Cell Surface Receptor	ADGRE5-5	AGGCCTCACCTGTGTTCGAA	555	458	56	30	80	1	-0.05614	-3.70561	-8.17332	-2.84152	-1.79093
ENSG00000123146	Cell Surface Receptor	ADGRE5-6	TGGCTATGAGGTGCCGGAC	342	105	196	87	116	1	-1.48261	-0.0446001	-6.04837	1.09079	0.870079
ENSG00000123146	Cell Surface Receptor	ADGRE5-7	CTCCCCCCAGCAACTAGGC	1402	1534	1441	664	338	241	0.350812	-0.981341	-2.00431	0.100097	-1.45586
ENSG00000112414	Cell Surface Receptor	ADGRG6-1	TCCTTAAGGACACGGCAACT	1590	2122	1222	982	454	491	0.637398	-0.884928	-1.44575	-0.605855	-1.49832
ENSG00000112414	Cell Surface Receptor	ADGRG6-2	GGCCCAAAGCACCAACCTA	484	611	2126	1506	2256	1036	0.557165	1.52818	1.42766	1.98922	2.61087
ENSG00000112414	Cell Surface Receptor	ADGRG6-3	TGTTTCGCTCAGATCGAATG	3949	3874	3251	1553	1119	650	0.193337	-1.09206	-1.90943	-0.062615	-1.06527
ENSG00000112414	Cell Surface Receptor	ADGRG6-4	ATCTGAATGATATAACCGGT	196	135	1	1	1	1	-0.316894	-6.85011	-6.41094	-6.88649	-6.35047
ENSG00000112414	Cell Surface Receptor	ADGRG6-5	TGGCTGTTTGGGTAGTCGTT	6328	9696	5324	4513	2256	1849	0.83664	-0.876601	-1.72477	-0.674554	-1.37728
ENSG00000112414	Cell Surface Receptor	ADGRG6-6	CGGTTTATGTCGTTAATATC	569	304	293	140	1	56	-0.683357	-0.891943	-1.77469	0.137155	-7.52158
ENSG00000112414	Cell Surface Receptor	ADGRG6-7	TTTGGAGGATGGAACACGTC	487	309	1	116	1	1	-0.435315	-1.18678	-7.60558	-8.08114	-7.54512
ENSG00000196344	Non-essential (Gene and gRNA design:NatureBiotech,2016,Bernards)	ADH7-1	ATTTACCGAGTACACAGTGG	785	518	1183	1253	414	794	-0.37874	1.50106	1.28207	1.38175	0.403022
ENSG00000196344	Non-essential (Gene and gRNA design:NatureBiotech,2016,Bernards)	ADH7-2	CTAATGCAAAGGTTGCCATC	2043	2134	2684	1958	1000	495	0.283871	0.102522	-1.44218	0.52115	-0.367217
ENSG00000196344	Non-essential (Gene and gRNA design:NatureBiotech,2016,Bernards)	ADH7-3	TCAAACAGTATTACTGGTCG	132	392	1	62	1	1	1.79132	-2.43381	-7.94883	-8.42438	-7.88837
ENSG00000196344	Non-essential (Gene and gRNA design:NatureBiotech,2016,Bernards)	ADH7-4	TGTTCATGAAGTGGTGGAC	478	95	116	35	3	1	-2.11001	-1.21387	-5.90398	0.478451	-4.25855
ENSG00000196344	Non-essential (Gene and gRNA design:NatureBiotech,2016,Bernards)	ADH7-5	TATTACTGGTCGTGGAGTAC	381	111	74	1	1	1	-1.55823	-6.56771	-6.12854	-0.394637	-6.06807
ENSG00000196344	Non-essential (Gene and gRNA design:NatureBiotech,2016,Bernards)	ADH7-6	CCCTTGCATGTAAATCTGG	175	1	1	1	1	1	-7.23021	0.226702	0.665879	0.190325	0.726344
ENSG00000196344	Non-essential (Gene and gRNA design:NatureBiotech,2016,Bernards)	ADH7-7	AATGCTTGTCGCAACCCAGA	924	200	72	1	1	1	-1.98689	-7.41715	-6.97798	-1.28361	-6.91751
ENSG00000156110	Kinases	ADK-1	AATCGTGATCTTCACCCAA	1430	1269	1621	1550	2685	1170	0.0486771	0.515278	0.548696	0.543517	1.80757
ENSG00000156110	Kinases	ADK-2	CGAATCGTGATCTTCACCCA	4346	3209	1907	2172	1138	768	-0.216564	-0.336398	-1.39707	-0.560494	-0.76928
ENSG00000156110	Kinases	ADK-3	ATTATTGATACCAATGGAGC	450	369	29	44	1	1	-0.0653041	-2.84134	-7.8616	-3.47917	-7.80113
ENSG00000156110	Kinases	ADK-4	TCAGCCAAGATTTGGTCATT	1004	3004	3081	2439	532	756	1.80213	-0.0738931	-1.32455	0.226839	-1.77104
ENSG00000156110	Kinases	ADK-5	CATGCAGCACAAGTTCCTGT	834	659	1761	1312	466	121	-0.118769	1.22012	-1.77939	1.60837	0.226395
ENSG00000156110	Kinases	ADK-6	ACTTGTGCTGCATGCATCAC	623	331	151	111	1	1	-0.691401	-1.34957	-7.70481	-0.941957	-7.64434
ENSG00000156110	Kinases	ADK-7	TGCATTGGGATAGATAAATT	1370	1761	1047	1387	169	301	0.583219	-0.117725	-1.88268	-0.559808	-2.65496
ENSG00000163485	Cell Surface Receptor	ADORA1-1	TCACCACCATCTTGTACCT	1168	743	87	86	1	1	-0.431606	-2.88425	-8.87134	-2.90395	-8.81087
ENSG00000163485	Cell Surface Receptor	ADORA1-2	GCCGCCTACATCGGCATCG	99	1	1	1	1	1	-6.40836	0.226702	0.665879	0.190325	0.726344
ENSG00000163485	Cell Surface Receptor	ADORA1-3	CGGTGGCCATAGCCGGCTGC	105	263	44	1	1	1	1.54567	-7.81222	-7.37304	-2.38916	-7.31258
ENSG00000163485	Cell Surface Receptor	ADORA1-4	CTATGGCCACCGCCGCCCTC	285	341	1	1	1	1	0.47981	-8.18693	-7.74775	-8.2233	-7.68728
ENSG00000163485	Cell Surface Receptor	ADORA1-5	ATCAAGTGCGAGTTCGAGA	3747	1472	1033	919	685	297	-1.12696	-0.452939	-1.64336	-0.320612	-0.377258
ENSG00000163485	Cell Surface Receptor	ADORA1-6	TCGAACTCGCACTTGATCAC	700	524	523	1635	453	220	-0.196788	1.86835	-0.586184	0.18757	0.516288
ENSG00000163485	Cell Surface Receptor	ADORA1-7	CTCGAACTCGCACTTGATCA	800	173	118	102	147	1	-1.98823	-0.535501	-6.76875	-0.36166	0.491388
ENSG00000173020	Kinases	ADRBK1-1	CATGACACTGCGGATGCTG	218	43	1	1	1	1	-2.12092	-5.19956	-4.76039	-5.23594	-4.69992
ENSG00000173020	Kinases	ADRBK1-2	GCACTTCATGGCGTACCTA	648	27	1	27	1	1	-4.36396	0.226702	-4.08901	-4.56456	-4.02854
ENSG00000173020	Kinases	ADRBK1-3	AGATTTGTCAAAACCTCCG	240	98	1	1	1	1	-1.07118	-6.38801	-5.94883	-6.42438	-5.88837
ENSG00000173020	Kinases	ADRBK1-4	TCTGGAACACGTCCCCTCGG	513	571	527	310	34	1	0.375532	-0.654521	-8.49147	0.0746377	-3.34354
ENSG00000173020	Kinases	ADRBK1-5	GCTGACATGCGCTTCTATG	3479	1064	83	560	75	109	-1.48817	-0.699298	-2.62122	-3.48992	-3.10012
ENSG00000173020	Kinases	ADRBK1-6	TTGGCGAGGTCTATGGGTGC	1002	578	126	1	42	37	-0.572741	-8.94822	-3.29959	-2.00732	-3.05626
ENSG00000173020	Kinases	ADRBK1-7	ACAACCGCTTCGTGGTCTAC	447	31	58	1	1	1	-3.62893	-4.72749	-4.28832	1.09411	-4.22785
ENSG00000100077	Kinases	ADRBK2-1	TGGTAGTGCAAATCGCCCCC	708	1074	344	307	153	1	0.822173	-1.57998	-9.4029	-1.45219	-2.08505
ENSG00000100077	Kinases	ADRBK2-2	TGTACCCATGGGTGCCACTA	849	901	1149	1338	251	397	0.306763	0.797181	-0.516509	0.541105	-1.1175
ENSG00000100077	Kinases	ADRBK2-3	TCTTCATAAAACTTCACCTG	523	341	1	32	1	1	-0.396039	-3.18693	-7.74775	-8.2233	-7.68728
ENSG00000100077	Kinases	ADRBK2-4	AATTAATGAAGCTGTACCTC	2815	2329	462	327	40	1	-0.0524242	-2.60565	-10.5196	-2.14342	-5.13722
ENSG00000100077	Kinases	ADRBK2-5	CTTTGGTCATCTCTGAACGC	515	755	51	168	1	1	0.772904	-1.94131	-8.89445	-3.69758	-8.83399
ENSG00000100077	Kinases	ADRBK2-6	AGCTCCACAGTACCTGACCG	484	284	2	1	1	1	-0.548116	-7.92305	-7.48387	-6.95942	-7.4234
ENSG00000100077	Kinases	ADRBK2-7	GCACGACGCAATAGCCGCT	185	1	96	1	1	1	-7.31038	0.226702	0.665879	6.77529	0.726344
ENSG00000006530	Kinases	AGK-1	AGGTCCCGTGTATGAGATAG	436	786	434	528	1	447	1.0712	-0.347289	-0.148375	-0.666509	-8.89204
ENSG00000006530	Kinases	AGK-2	TACGAAGGCTTGCGTCCTAC	331	527	229	307	1	1	0.891972	-0.552862	-8.37578	-1.01213	-8.31532
ENSG00000006530	Kinases	AGK-3	TGCACTTTGCTTATCCCGG	656	534	154	1	1	1	-0.0758559	-8.83399	-8.39482	-1.60358	-8.33435
ENSG00000006530	Kinases	AGK-4	TTAAAACGCTTCGAAATCAC	329	375	30	140	1	1	0.409803	-1.19476	-7.88487	-3.45353	-7.8244
ENSG00000006530	Kinases	AGK-5	TGTTCTTCGACGAACAGATG	502	1134	1662	2262	510	114	1.39666	1.22288	-2.64844	0.741825	-0.426508
ENSG00000006530	Kinases	AGK-6	CTCTGAAAGATCCCCATCGA	665	583	434	467	44	1	0.0311417	-0.0933714	-8.52147	-0.235475	-3.00158
ENSG00000006530	Kinases	AGK-7	AAAGATCCCCATCGAAGGC	118	47	1	1	1	1	-1.10705	-5.32789	-4.88871	-5.36426	-4.82825
ENSG00000188157	Cell Surface Receptor	AGRN-1	CGCCGCCGCGCTCACCACAA	682	727	122	207	1	1	0.313184	-1.58562	-8.83993	-2.38475	-8.77947
ENSG00000188157	Cell Surface Receptor	AGRN-2	TCGCAGGCGCAGAAGCGTCT	154	1	1	46	1	1	-7.04579	5.75026	0.665879	0.190325	0.726344
ENSG00000188157	Cell Surface Receptor	AGRN-3	CTGCACCGGGTCCACGTTG	1784	2251	2052	2272	1133	1286	0.556451	0.240099	-0.141796	0.0567901	-0.264075
ENSG00000188157	Cell Surface Receptor	AGRN-4	CATGACACAGTCGTTTTCGT	2996	1861	1490	1022	1105	693	-0.465959	-0.637981	-0.759272	-0.13044	-0.0256881
ENSG00000188157	Cell Surface Receptor	AGRN-5	CCGCAGACGGTCCCCTCGG	120	47	1	1	2	1	-1.1313	-5.32789	-4.88871	-5.36426	-3.82825
ENSG00000188157	Cell Surface Receptor	AGRN-6	CGACCGCGTCACCTGTGACG	111	585	13	187	47	17	2.61888	-1.4187	-4.43895	-5.30153	-2.91136
ENSG00000188157	Cell Surface Receptor	AGRN-7	CCGAAGCTGCAGGTCACGT	419	385	386	354	91	1	0.0989083	0.105593	-7.92284	0.194068	-1.35458
ENSG00000106992	Kinases	AK1-1	CATGTCCAACACTGTCTCCT	4095	3539	1946	1352	857	198	0.0104784	-1.16154	-3.49389	-0.672505	-1.31963
ENSG00000106992	Kinases	AK1-2	CATGTCCAACACTGTCTCC	817	238	326	388	1	1	-1.55837	0.931797	-7.22894	0.644236	-7.16847
ENSG00000106992	Kinases	AK1-3	GACCGCAGGAGGTCCCCGG	141	132	1	1	1	1	0.125843	-6.81769	-6.37851	-6.85407	-6.31805
ENSG00000106992	Kinases	AK1-4	CCTGATTGATGGCTACCCGC	542	663	595	677	322	117	0.511716	0.256849	-1.83662	0.0342062	-0.315605
ENSG00000106992	Kinases	AK1-5	CCCGCGGGTAGCCATCAATC	339	315	1684	2876	1722	4136	0.115067	3.41734	4.38069	2.60879	3.177
ENSG00000106992	Kinases	AK1-6	CGGGCGTGTGGACGACAATG	293	153	28	71	1	1	-0.716369	-0.880939	-6.59151	-2.25971	-6.53104
ENSG00000106992	Kinases	AK1-7	AAACGTGGCATTGTGCGCA	471	560	625	936	183	202	0.4707	0.967784	-0.805192	0.348755	-0.88724
ENSG00000004455	Kinases	AK2-1	AGGCTGATTCACCCCAAGAG	259	46	1	1	1	1	-2.27225	-5.29686	-4.85768	-5.33324	-4.79722
ENSG00000004455	Kinases	AK2-2	TGGGTCCCTTTACCGGCCCC	368	743	2606	3080	7178	16044	1.23466	2.2782	5.09841	2.00073	3.99849
ENSG00000004455	Kinases	AK2-3	CTCACCTGGGTCCCTTTAC	422	444	595	1138	235	395	0.294317	1.58457	0.497172	0.612655	-0.191555
ENSG00000147853	Kinases	AK3-1	TTATAGACTCGGCCACTGG	650	941	2600	2270	1567	1459	0.754755	1.49713	1.29859	1.65657	1.46208
ENSG00000147853	Kinases	AK3-2	TGTAGTGATGCGCGACGACA	1394	1402	320	410	11	1	0.229256	-1.54709	-9.78739	-1.94102	-6.2675
ENSG00000147853	Kinases	AK3-3	TGCTGCGAGCGGTGATCATG	848	1513	464	222	400	172	1.05628	-2.54208	-2.47105	-1.51489	-1.193
ENSG00000147853	Kinases	AK3-4	CTGCTGCGAGCGGTGATCAT	66	47	1	72	1	1	-0.268805	0.842038	-4.88871	-5.36426	-4.82825
ENSG00000147853	Kinases	AK3-5	AGCCGAGTCATGACATCATC	670	1649	1514	1385	213	734	1.52036	-0.0250035	-0.50186	0.0670992	-2.22632
ENSG00000147853	Kinases	AK3-6	CATCCAACAGCCAGCTATAC	441	210	1	1	1	1	-0.849389	-7.48754	-7.04837	-7.52392	-6.9879
ENSG00000085231	Kinases	AK6-1	TGATTTAGCTCGAGAAGGTA	992	300	1	1	1	1	-1.50438	-8.00212	-7.56294	-8.03849	-7.50248
ENSG00000085231	Kinases	AK6-2	TTGTCTTACAGGTACACCAG	408	75	1	1	1	1	-2.22261	-6.00212	-5.56294	-6.03849	-5.50248
ENSG00000085231	Kinases	AK6-3	CGCGCCCTGACCGGTGAGC	59	1	1	1	1	1	-5.66164	0.226702	0.665879	0.190325	0.726344
ENSG00000155085	Kinases	AK9-1	ATCAACATTGATTGCAACTA	1144	657	187	51	1	1	-0.579122	-3.46062	-8.69387	-1.62253	-8.63341
ENSG00000155085	Kinases	AK9-2	CAGATACAGAAAACAATGGT	484	591	252	79	56	169	0.509151	-2.67653	-1.14026	-1.03941	-2.67332
ENSG00000155085	Kinases	AK9-3	ACCATAAAGAGCTCCTCTGC	812	1135	3194	3766	7497	8640	0.704141	1.95704	3.59422	1.683	3.44996
ENSG00000155085	Kinases	AK9-4	AATATGCCTTGTCGGCCCCC	751	679	607	408	113	49	0.0755988	-0.508141	-3.12668	0.0286104	-1.86075
ENSG00000155085	Kinases	AK9-5	TCACGGGCTTTATCAAAACG	1629	1392	1385	971	410	100	-0.00582726	-0.292914	-3.13321	0.183052	-1.03712
ENSG00000155085	Kinases	AK9-6	AGGCATCTCACGATACCCG	108	306	91	353	1	1	1.7235	0.432838	-7.59151	-1.55927	-7.53104
ENSG00000155085	Kinases	AK9-7	AGGCATCTCACGATACCCGA	1709	333	1	1	1	1	-2.13856	-8.15268	-7.7135	-8.18905	-7.65303
ENSG00000121057	Epigenetics	AKAP1-1	AGATCGAGGTGCCAAAGGTA	785	938	752	1855	277	65	0.477895	1.21046	-3.1852	-0.12853	-1.03336
ENSG00000121057	Epigenetics	AKAP1-2	TGCTCCCTACCCTGCAGTAA	1565	1679	837	487	174	1	0.32244	-1.55891	-10.0475	-0.813977	-2.5441
ENSG00000121057	Epigenetics	AKAP1-3	ATTCGATACGTGGACTACGG	1010	638	220	187	1	41	-0.441727	-1.54382	-3.29398	-1.34573	-8.59107
ENSG00000121057	Epigenetics	AKAP1-4	CGAAGTGGAGATTCGATACG	290	80	1	1	1	1	-1.63698	-6.09523	-5.65605	-6.1316	-5.59558
ENSG00000121057	Epigenetics	AKAP1-5	CCGCAGAGAAGCGTAGCTCT	268	124	674	414	81	1	-0.890893	1.96599	-6.28832	2.63273	0.111997
ENSG00000121057	Epigenetics	AKAP1-6	CACTCTAGAGGAATCGATT	2134	1214	2750	1521	4359	2326	-0.592792	0.551954	1.60396	1.36999	2.57057
ENSG00000121057	Epigenetics	AKAP1-7	ACCTGCAACCTTGCCAACCG	433	597	1369	853	393	64	0.684364	0.741517	-2.55571	1.38765	0.123142
ENSG00000170776	Kinases	AKAP13-1	AAGTCTAGCCTCCTGTGCAA	1147	1519	723	273	312	175	0.626257	-2.24945	-2.45182	-0.880729	-1.55716
ENSG00000170776	Kinases	AKAP13-2	CTTCATTTTGACCTTTGCAC	4168	1513	662	591	28	1	-1.24094	-1.12948	-9.89732	-1.00218	-5.0295
ENSG00000170776	Kinases	AKAP13-3	ACTGGATCCGGTGATATCAC	2538	2221	1698	1534	516	656	0.0285175	-0.307209	-1.09356	-0.197047	-1.37942
ENSG00000170776	Kinases	AKAP13-4	ATCGGTGGATGAACTGGATC	468	697	662	332	1	1	0.79565	-0.843274	-8.77914	0.115998	-8.71867
ENSG00000170776	Kinases	AKAP13-5	TATACTCACTGTCCAATCC	1261	497	79	500	53	107	-1.12225	0.235384	-1.54976	-2.463	-2.50284
ENSG00000170776	Kinases	AKAP13-6	CGATGCAGAAATGAACCAC	1497	1556	2374	2067	813	1498	0.276768	0.636398	0.611075	0.799803	-0.210171
ENSG00000170776	Kinases	AKAP13-7	CATTTGGCCTGTGATATCAC	808	283	411	296	415	2	-1.29255	0.291497	-6.47878	0.728662	1.27865
ENSG00000142208	Kinases	AKT1-1	CAGCCCTGCTTTACAGGACG	134	281	441	106	1	135	1.28934	-1.1798	-0.391732	0.840534	-7.40808
ENSG00000142208	Kinases	AKT1-2	AGCCCAAGCACCGCGTGGTG	355	230	87	66	118	50	-0.405185	-1.57439	-1.53575	-1.21222	-0.236503
ENSG00000142208	Kinases	AKT1-3	AGGGTTGGCTGCACAAACG	751	235	72	1	1	1	-1.45515	-7.64982	-7.21064	-1.51627	-7.15017
ENSG00000142208	Kinases	AKT1-4	CAGGATGTGGACCAACGTG	457	141	34	64	1	1	-1.4755	-0.912849	-6.47367	-1.86176	-6.41321
ENSG00000142208	Kinases	AKT1-5	AAGGTGCGTTCGATGACAG	683	134	1	1	1	1	-2.12865	-6.83939	-6.40021	-6.87576	-6.33975
ENSG00000142208	Kinases	AKT1-6	CGCCACAGAGAAGTTGTTG	2125	416	231	49	1	1	-2.13181	-2.85903	-8.03456	-0.658365	-7.9741
ENSG00000142208	Kinases	AKT1-7	CAGGTACTCAAACTCGTTCA	2275	1217	100	113	1	1	-0.681537	-3.20223	-9.58323	-3.41493	-9.52277
ENSG00000105221	Kinases	AKT2-1	AAGGCATACTTCAGCGCCTG	539	670	470	460	384	2	0.534876	-0.315825	-7.72214	-0.321175	-0.0767112
ENSG00000105221	Kinases	AKT2-2	GAAGGCATACTTCAGCGCC	314	80	1	1	1	1	-1.75169	-6.09523	-5.65605	-6.1316	-5.59558
ENSG00000105221	Kinases	AKT2-3	TGAGCTCGAAGAGGCGCTCG	52	88	1	1	1	1	0.979992	-6.23273	-5.79355	-6.26911	-5.73309
ENSG00000105221	Kinases	AKT2-4	CGTGGTATACCGCGACATCA	660	188	137	164	22	60	-1.59073	0.0296651	-0.981819	-0.266231	-2.36881
ENSG00000105221	Kinases	AKT2-5	ACGTGGATTCTCCAGACGAG	310	325	1	1	1	1	0.289172	-8.11759	-7.67842	-8.15397	-7.61795
ENSG00000105221	Kinases	AKT2-6	CGCCATGAAGATCCTGCGGA	396	1	1	2	1	1	-8.40836	1.2267	0.665879	0.190325	0.726344
ENSG00000105221	Kinases	AKT2-7	CTCTTGAGTACTTGCACTCG	477	590	377	229	137	43	0.527726	-1.13867	-3.11243	-0.455825	-1.3802
ENSG00000117020	Kinases	AKT3-1	ATGGAACCGAAGCCTACCTC	539	66	1	1	1	1	-2.80875	-5.81769	-5.37851	-5.85407	-5.31805
ENSG00000117020	Kinases	AKT3-2	AATATCTGGCACCAGAGGT	592	1102	963	589	175	1	1.11746	-0.677083	-9.44003	-0.00419108	-1.92835
ENSG00000117020	Kinases	AKT3-3	CTGTGGCACTCCAGAATATC	648	1780	636	1397	94	153	1.67881	-0.122843	-2.87439	-1.29445	-3.51673
ENSG00000117020	Kinases	AKT3-4	CACATAAAAATTACAGATTT	312	697	573	961	429	332	1.38061	0.69008	-0.404096	-0.0922981	0.0261626
ENSG00000117020	Kinases	AKT3-5	TCGTTCTGTTTTCATTAAC	326	551	763	281	342	81	0.97818	-0.74478	-2.10018	0.659956	0.0382876
ENSG00000117020	Kinases	AKT3-6	CAAACGGTCTTTTGTCTGGA	610	424	109	1	112	1	-0.303745	-8.50122	-8.06204	-1.76941	-1.19422
ENSG00000117020	Kinases	AKT3-7	ACTTCACAAATTGATAATAT	519	174	1	1	1	1	-1.35565	-7.21624	-6.77706	-7.25262	-6.7166
ENSG00000279767	uncharacterized	AL513523.2-1	AGTCAGATCCCAAATATCAC	4804	1314	6454	5883	5742	3940	-1.64927	2.38929	2.25011	2.48655	2.85393
ENSG00000279767	uncharacterized	AL513523.2-2	AAGGAGGAGCTTTCTCCTC	197	412	147	217	34	1	1.28545	-0.698247	-8.02062	-1.2965	-2.87269
ENSG00000279767	uncharacterized	AL513523.2-3	CATCCCCAAGCTCCCCCGG	534	269	55	173	1	1	-0.768233	-0.410132	-7.40558	-2.09978	-7.34512
ENSG00000279767	uncharacterized	AL513523.2-4	CCCCAAGCTCCCCCGGTGGA	342	454	114	51	1	1	0.629696	-2.92742	-8.16067	-1.80333	-8.1002
ENSG00000170017	Cell Surface Receptor	ALCAM-1	AGTATACCATCCAAGGCCTT	983	1239	1139	1872	600	290	0.554913	0.822106	-1.42917	0.068917	-0.319798
ENSG00000170017	Cell Surface Receptor	ALCAM-2	TGAGGTACGTCAAGTCGGCA	784	755	302	321	1	1	0.166623	-1.0072	-8.89445	-1.1316	-8.83399
ENSG00000170017	Cell Surface Receptor	ALCAM-3	TGAGGCACCTACAATAGTCA	3176	3266	2433	3088	1258	1376	0.261314	0.14585	-0.581165	-0.234463	-0.650049
ENSG00000170017	Cell Surface Receptor	ALCAM-4	ATTCTGAGGTACGTCAAGT	244	79	200	637	472	4236	-1.40596	3.23807	6.41059	1.5304	3.30521
ENSG00000170017	Cell Surface Receptor	ALCAM-5	AATTTACAGTATACCATCCA	1065	812	845	323	311	11	-0.170302	-1.10324	-5.54003	0.247797	-0.658222
ENSG00000170017	Cell Surface Receptor	ALCAM-6	AGGCAGAAGAGCAGACGGC	383	319	34	1	1	1	-0.0427878	-8.09071	-7.65153	-3.03962	-7.59107
ENSG00000170017	Cell Surface Receptor	ALCAM-7	AACTGAGGACAACGTGTTTG	713	1596	1353	2426	528	3522	1.38349	0.830821	1.80781	-0.0479734	-0.869507
ENSG00000059573	Kinases	ALDH18A1-1	CCTAAGGTTATTACCTGCTC	1080	469	631	279	768	584	-0.982371	-0.522621	0.98226	0.618378	1.43786
ENSG00000059573	Kinases	ALDH18A1-2	AAGGAGGCCGTGCAACTGGT	2171	1	1	1	1	1	-10.8631	0.226702	0.665879	0.190325	0.726344
ENSG00000059573	Kinases	ALDH18A1-3	TACCCCTCAGTCGTACACA	4122	1120	194	51	1	1	-1.65885	-4.23016	-9.4634	-2.33904	-9.40294
ENSG00000059573	Kinases	ALDH18A1-4	CGCAAGCGTTGTTTGCCAA	2087	3970	2962	2249	862	926	1.14871	-0.593153	-1.43418	-0.232242	-1.47704
ENSG00000059573	Kinases	ALDH18A1-5	CCAAAGGCTACGGCTCCAC	206	27	1	1	1	1	-2.71061	-4.52819	-4.08901	-4.56456	-4.02854
ENSG00000059573	Kinases	ALDH18A1-6	TCTGTCTCAGAGCGTGCGGC	82	1	1	1	1	1	-6.13655	0.226702	0.665879	0.190325	0.726344
ENSG00000059573	Kinases	ALDH18A1-7	ACCAGTGGAGCCGTAGCCTT	405	1564	1184	1869	45	86	2.17025	0.483728	-3.51888	-0.211246	-4.39283
ENSG00000101901	Epigenetics	ALG13-1	CACTATGAGGATTACCTTCT	783	245	1	1	1	1	-1.45523	-7.70994	-7.27076	-7.74631	-7.21029
ENSG00000101901	Epigenetics	ALG13-2	GTAACAAACACGCACTTCA	942	1	1	1	1	1	-9.65858	0.226702	0.665879	0.190325	0.726344
ENSG00000101901	Epigenetics	ALG13-3	CGCCGACACACACGCAATG	334	1	1	1	1	1	-8.1627	0.226702	0.665879	0.190325	0.726344
ENSG00000101901	Epigenetics	ALG13-4	TCGTTTATAACCACTACGAG	206	1	1	1	1	1	-7.4655	0.226702	0.665879	0.190325	0.726344
ENSG00000101901	Epigenetics	ALG13-5	AGTGCGTGTTTGTTACCGTA	1045	124	52	1	1	1	-2.85409	-6.72749	-6.28832	-1.06343	-6.22785
ENSG00000101901	Epigenetics	ALG13-6	CAGTACTGAGTCGTTTACTC	355	13	57	87	1	1	-4.55024	2.96921	-3.03456	2.32278	-2.9741
ENSG00000101901	Epigenetics	ALG13-7	CTCCGAAATGGCCCGAAAG	1599	2154	937	1051	261	244	0.650848	-0.808554	-2.47619	-1.01057	-2.31855
ENSG00000171094	Signalling for PDL1 expression from literature	Alk-1	TCCCTGGAGCACTGTCCAAC	465	739	209	187	1	1	0.889344	-1.75583	-8.86355	-1.63175	-8.80309
ENSG00000171094	Signalling for PDL1 expression from literature	Alk-2	CTTGGCTATTATTGCAGGTC	402	449	125	1	1	1	0.38052	-8.58387	-8.14469	-1.65446	-8.08423
ENSG00000171094	Signalling for PDL1 expression from literature	Alk-3	CCTGCCCCGGTTCATCCTGC	316	348	224	438	67	409	0.360163	0.558545	0.898893	-0.445263	-1.65051
ENSG00000171094	Signalling for PDL1 expression from literature	Alk-4	GTCTGGGCCATGGCGCCTT	487	334	473	60	63	1	-0.323074	-2.25011	-7.71783	0.692318	-1.68008
ENSG00000171094	Signalling for PDL1 expression from literature	Alk-5	CGTTCTAAGGAGATGCCCAG	471	539	1495	766	1373	427	0.415558	0.733761	0.32983	1.66211	2.07532
ENSG00000171094	Signalling for PDL1 expression from literature	Alk-6	ATGCCCGAGAAGAAGGCGT	2062	1896	2758	2465	2340	1095	0.0999148	0.605331	-0.126149	0.730989	1.02989
ENSG00000171094	Signalling for PDL1 expression from literature	Alk-7	TCCAGACAACCCATTTCGAG	586	242	426	1	68	40	-1.05489	-7.69216	-1.93106	1.00617	-1.10506
ENSG00000100601	Epigenetics	ALKBH1-1	AGGGTATAGGCCGCGAGATG	784	188	138	1	1	1	-1.83912	-7.32789	-6.88871	-0.255739	-6.82825
ENSG00000100601	Epigenetics	ALKBH1-2	TGATTGACAAGACTTACCTC	927	666	294	26	109	1	-0.256047	-4.45224	-8.7135	-0.989381	-1.88485
ENSG00000100601	Epigenetics	ALKBH1-3	CTAGCTCAGATCTGTCTACG	312	196	35	1	1	1	-0.449692	-7.38801	-6.94883	-2.2951	-6.88837
ENSG00000100601	Epigenetics	ALKBH1-4	ATCCTGAATTACTACCGCC	829	466	59	133	1	1	-0.610042	-1.5822	-8.19831	-2.79122	-8.13784
ENSG00000100601	Epigenetics	ALKBH1-5	TCTACCGTCAGAGCCGGCCC	277	578	309	233	1	5	1.28218	-1.08404	-6.18712	-0.713137	-8.44858
ENSG00000100601	Epigenetics	ALKBH1-6	CCCGGGACCGCAGACCTGGA	266	743	1220	1884	1029	4648	1.70294	1.56907	3.31106	0.905772	1.19615
ENSG00000100601	Epigenetics	ALKBH1-7	TTTCCGAAAGGCGTCCTCCC	698	500	481	106	56	261	-0.260299	-2.01116	-0.271999	0.134434	-2.43209
ENSG00000073331	Kinases	ALPK1-1	AACACGTGCCACGGATATTC	2926	6302	6728	9399	5470	4507	1.32788	0.803399	0.182237	0.284693	0.522075
ENSG00000073331	Kinases	ALPK1-2	TCCTCAGCCGGATAAAAAGG	131	126	1	1	1	1	0.164857	-6.75058	-6.3114	-6.78695	-6.25094
ENSG00000073331	Kinases	ALPK1-3	ATGTTGTGGTCGATTTACA	1785	1567	1838	1769	788	770	0.0330812	0.401631	-0.359196	0.420457	-0.265394
ENSG00000073331	Kinases	ALPK1-4	CAGTGTGGAGCCTTACATAC	292	115	212	124	104	1	-1.12333	0.335408	-6.17961	1.07276	0.581293
ENSG00000073331	Kinases	ALPK1-5	TTGGCGAATAACCACCTGCG	351	470	248	1	1	1	0.64219	-8.64982	-8.21064	-0.731995	-8.15017
ENSG00000073331	Kinases	ALPK1-6	TATACCTAGCGACGTGGAG	339	1183	1887	897	124	124	2.02409	-0.172568	-2.58816	0.86397	-2.52769
ENSG00000073331	Kinases	ALPK1-7	CGGTCTGTATACAGATCAGA	319	63	132	1	1	1	-2.11913	-5.75058	-5.3114	1.25744	-5.25094
ENSG00000181754	Cell Surface Receptor	AMIGO1-1	AGGTCCAGGTAGCGCAGGTT	1041	1047	765	225	1	29	0.229292	-1.99156	-4.50819	-0.262404	-9.3057
ENSG00000181754	Cell Surface Receptor	AMIGO1-2	GTACCCAACCTGCGCTACC	282	317	266	134	1088	257	0.389788	-1.01555	0.363165	-0.0627312	2.50547
ENSG00000181754	Cell Surface Receptor	AMIGO1-3	CCTTCCTTGACCAGTTCCAG	277	1	1	1	1	1	-7.89274	0.226702	0.665879	0.190325	0.726344
ENSG00000181754	Cell Surface Receptor	AMIGO1-4	CAGGACAGCTAACCACGGCT	304	425	51	44	1	1	0.704392	-3.04519	-8.06544	-2.86857	-8.00498
ENSG00000181754	Cell Surface Receptor	AMIGO1-5	CAGTTGGGTCAGGCGCGTG	437	499	470	714	264	657	0.412407	0.743586	1.06273	0.103946	-0.192158
ENSG00000181754	Cell Surface Receptor	AMIGO1-6	CCCAGTTACACAGCACTAC	325	79	1	1	1	1	-1.81952	-6.07708	-5.6379	-6.11346	-5.57744
ENSG00000181754	Cell Surface Receptor	AMIGO1-7	AGGCCTCTCGGGTCACGGT	12	1	1	1	1	1	-3.36396	0.226702	0.665879	0.190325	0.726344
ENSG00000167772	Cell Surface Receptor	ANGPTL4-1	CACTAGAAACACCTACCGTG	250	309	345	307	50	129	0.526679	0.217334	-0.594357	0.349315	-1.90126
ENSG00000167772	Cell Surface Receptor	ANGPTL4-2	CCACTAGAAACACCTACCGT	143	75	1	1	1	1	-0.710053	-6.00212	-5.56294	-6.03849	-5.50248
ENSG00000167772	Cell Surface Receptor	ANGPTL4-3	CCCGCCTTGTAGGCTTCCCA	436	43	1	1	1	1	-3.12092	-5.19956	-4.76039	-5.23594	-4.69992
ENSG00000167772	Cell Surface Receptor	ANGPTL4-4	TCGTGATCCTGGTCCCAAG	1582	2242	3706	2712	2598	3756	0.724037	0.501273	1.41029	0.915402	0.938959
ENSG00000167772	Cell Surface Receptor	ANGPTL4-5	CCGCCTGTCAGGGAACCGAG	152	274	46	88	1	1	1.0711	-1.4119	-7.43215	-2.38414	-7.37169
ENSG00000167772	Cell Surface Receptor	ANGPTL4-6	TCGTCCCAGGACGCAAAGCG	119	1	128	1	30	1	-6.67382	0.226702	0.665879	7.19033	5.63323
ENSG00000167772	Cell Surface Receptor	ANGPTL4-7	CGTGCGGGTCCGCCTGTCA	475	1139	1337	2894	2205	1537	1.48277	1.572	1.09823	0.421557	1.67935
ENSG00000144504	uncharacterized	ANKMY1-1	ATCTGCTTTCCGCCGCAGGT	486	390	40	21	1	1	-0.0964821	-3.98831	-7.94145	-3.09508	-7.88099
ENSG00000144504	uncharacterized	ANKMY1-2	CGGGCAATCCTCCGGTCCTG	669	151	1	44	1	1	-1.92646	-1.55227	-6.57253	-7.04808	-6.51206
ENSG00000144504	uncharacterized	ANKMY1-3	GTGTCGAGACCTACCCCGA	493	147	92	67	1	1	-1.52477	-0.906881	-6.53379	-0.485785	-6.47333
ENSG00000144504	uncharacterized	ANKMY1-4	GCTATACAAAGCGGACCAG	409	334	208	150	14	1	-0.0712526	-0.928184	-7.71783	-0.492939	-3.85001
ENSG00000144504	uncharacterized	ANKMY1-5	TGGTGCCGTAGCCTTCTCGG	902	556	301	1	102	1	-0.477042	-8.89224	-8.45306	-0.694996	-1.72017
ENSG00000144504	uncharacterized	ANKMY1-6	CGAACGGAGGAATTTCATTG	600	942	630	334	147	81	0.871765	-1.26918	-2.87385	-0.39005	-1.95357
ENSG00000144504	uncharacterized	ANKMY1-7	ATTCCTCCGTTCGTTGAGGA	633	289	632	745	326	538	-0.910136	1.59287	1.56242	1.31918	0.900146
ENSG00000177119	Cell Surface Receptor	ANO6-1	TGTCGAAGATGCACAATTTC	666	745	110	1	1	1	0.382718	-9.31439	-8.87522	-2.56941	-8.81475
ENSG00000177119	Cell Surface Receptor	ANO6-2	AAACCAGTTGAGTGTACCAA	632	1356	1587	1778	391	334	1.32236	0.6176	-1.35556	0.41727	-1.06777
ENSG00000177119	Cell Surface Receptor	ANO6-3	TTGTAAAAGTACACGCACCA	981	1281	351	254	1	1	0.605946	-2.10767	-9.65718	-1.6774	-9.59671
ENSG00000177119	Cell Surface Receptor	ANO6-4	AACAAAGTCAATTCTTCGC	457	22	4	1	1	1	-4.15562	-4.23273	-3.79355	-2.26911	-3.73309
ENSG00000177119	Cell Surface Receptor	ANO6-5	GAATAGTACTCACAAACTC	635	594	242	1	1	1	0.124706	-8.98762	-8.54844	-1.10513	-8.48798
ENSG00000177119	Cell Surface Receptor	ANO6-6	GACCGGTTTTTCAGATCAT	479	314	54	47	1	1	-0.388261	-2.51333	-7.62874	-2.34941	-7.56828
ENSG00000177119	Cell Surface Receptor	ANO6-7	GAGTTTTGGAAGCGACGCC	281	1	1	1	1	1	-7.91343	0.226702	0.665879	0.190325	0.726344
ENSG00000105290	Cell Surface Receptor	APLP1-1	AACAGGACACGCTCCGCCTG	600	503	399	251	68	25	-0.033404	-0.776169	-3.66468	-0.143844	-2.16061
ENSG00000105290	Cell Surface Receptor	APLP1-2	TGAAGGTGGGTATGCACCTG	735	1475	596	759	346	28	1.2259	-0.731841	-5.05327	-1.11701	-1.36553
ENSG00000105290	Cell Surface Receptor	APLP1-3	AATGTGAGAGTTCAACCCGG	691	150	7	359	62	1	-1.98272	1.48572	-6.56294	-4.23114	-0.548279
ENSG00000105290	Cell Surface Receptor	APLP1-4	CGGAACCGATCCGAGCCACA	566	354	163	1	1	1	-0.456053	-8.2409	-7.80173	-0.928552	-7.74126
ENSG00000105290	Cell Surface Receptor	APLP1-5	AAGCTCCCATACACTTGCAG	763	628	414	362	303	1	-0.0599184	-0.568073	-8.62874	-0.410808	-0.325103
ENSG00000105290	Cell Surface Receptor	APLP1-6	ACCCAACTGCTGTCCCAGAT	3960	2232	441	262	165	123	-0.606163	-2.864	-3.51573	-2.14916	-3.03146
ENSG00000105290	Cell Surface Receptor	APLP1-7	GCGCATCCTACGCTCCTCC	327	227	83	59	124	1	-0.305598	-1.7172	-7.16067	-1.26118	-0.146009
ENSG00000084234	Cell Surface Receptor	APLP2-1	GAACTGGTCTACCCCACAT	1147	2117	1623	2780	1226	1082	1.10516	0.619766	-0.302442	-0.193033	-0.0617187
ENSG00000084234	Cell Surface Receptor	APLP2-2	AGCGGGTTAGTATTGACAAC	592	1616	476	385	117	127	1.66976	-1.84279	-3.00365	-1.57307	-3.0615
ENSG00000084234	Cell Surface Receptor	APLP2-3	AGAGGTCGAAGTACCAACG	911	1154	2453	2551	588	242	0.56212	1.37112	-1.58769	1.27823	-0.246412
ENSG00000084234	Cell Surface Receptor	APLP2-4	CCGTCGCTGCCGGGTTCAGT	318	159	82	1	1	1	-0.779	-7.08618	-6.647	-0.765006	-6.58654
ENSG00000084234	Cell Surface Receptor	APLP2-5	CACCGCAACCGAATGGACA	832	566	667	373	50	240	-0.334781	-0.374925	-0.571888	0.42721	-2.77446
ENSG00000084234	Cell Surface Receptor	APLP2-6	CCGTCATTACCAGCATGTGT	541	69	1	1	1	1	-2.74996	-5.88182	-5.44265	-5.9182	-5.38218
ENSG00000084234	Cell Surface Receptor	APLP2-7	AGCACGGACATAACGCCGTA	533	898	317	215	63	1	0.97358	-1.83568	-9.14469	-1.31191	-3.10695
ENSG00000078061	Kinases	ARAF-1	CGGTACCCCAGGTTCTTCTG	542	313	32	19	1	1	-0.57113	-3.81539	-7.62414	-3.09969	-7.56368
ENSG00000078061	Kinases	ARAF-2	AGATGCAGGTGCTCAGGTG	3284	2718	3250	4092	2874	2953	-0.0519085	0.816963	0.785515	0.44822	0.806858
ENSG00000078061	Kinases	ARAF-3	CCCAACAAGCAACGCACGG	383	211	223	230	1	27	-0.639101	0.351093	-2.30033	0.270126	-6.99476
ENSG00000078061	Kinases	ARAF-4	TGGTCTACCGACTCATCAAG	407	363	1	137	1	1	0.0559409	-1.17909	-7.83795	-8.3135	-7.77748
ENSG00000078061	Kinases	ARAF-5	ATGGCTCGGCCCCATTGGCA	2753	1762	542	376	32	10	-0.422791	-2.00171	-6.79519	-1.51052	-5.05665
ENSG00000078061	Kinases	ARAF-6	ATGGCTCGGCCCCATTGGC	290	1	1	1	1	1	-7.95891	0.226702	0.665879	0.190325	0.726344
ENSG00000078061	Kinases	ARAF-7	GTAGTGATGGAACCCCCCG	701	436	487	124	1	1	-0.464086	-1.58729	-8.10231	0.349919	-8.04184
ENSG00000117713	Epigenetics	ARID1A-1	AACTCTATCCAAAACAGGTA	713	489	321	586	1	99	-0.323067	0.487768	-1.63845	-0.416936	-8.20735
ENSG00000117713	Epigenetics	ARID1A-2	AGGCAGGGATATCTTACCTG	605	1335	4080	5838	3980	3476	1.36283	2.35534	2.04647	1.80205	2.30227
ENSG00000117713	Epigenetics	ARID1A-3	TGCTTGATGTGCCCACATTG	632	1345	2150	2739	1350	2145	1.31061	1.25274	1.33925	0.867056	0.731697
ENSG00000117713	Epigenetics	ARID1A-4	ATGTGGGTGGACCGTTATC	3242	4929	9420	6426	4176	2848	0.825411	0.609328	-0.125467	1.12476	0.48717
ENSG00000117713	Epigenetics	ARID1A-5	CAATAGATGACCTCCCCATG	1346	1860	3394	4292	4502	9945	0.687624	1.43305	3.08455	1.05801	2.00161
ENSG00000117713	Epigenetics	ARID1A-6	GTCATCGGGTACCGCTGCG	754	1119	971	703	38	1	0.790574	-0.443912	-9.46212	-0.0143414	-4.15372
ENSG00000117713	Epigenetics	ARID1A-7	CGGTACCCGATGACCATGCA	773	216	210	420	233	223	-1.61844	1.18606	0.711892	0.149683	0.835642
ENSG00000049618	Epigenetics	ARID1B-1	TCTTAAAAAATACTCACCTT	657	856	1055	1031	1249	1157	0.602718	0.495064	1.10059	0.491886	1.27143
ENSG00000049618	Epigenetics	ARID1B-2	CTGTTTTCGATTAGCATCTG	806	1147	1523	1278	744	175	0.730014	0.382724	-2.04656	0.599376	0.101853
ENSG00000049618	Epigenetics	ARID1B-3	CTGGCAACCAACCTAAACGT	485	450	442	312	165	62	0.11294	-0.301677	-2.19371	0.164447	-0.721115
ENSG00000049618	Epigenetics	ARID1B-4	CTTTGACGCAGACGTAGAGT	2011	3007	5029	4742	10174	11641	0.801412	0.883873	2.6187	0.932272	2.48483
ENSG00000049618	Epigenetics	ARID1B-5	AAGTTGCTTCCGTTCCCGTG	1304	2195	3233	2332	1514	831	0.972277	0.314049	-0.735421	0.748978	0.190488
ENSG00000049618	Epigenetics	ARID1B-6	CGGGTCCACGAGCAGCCAAG	239	83	60	1	1	1	-1.30483	-6.14834	-5.70916	-0.277823	-5.6487
ENSG00000049618	Epigenetics	ARID1B-7	CTGATGGCATTCGTCCCAG	709	684	241	489	42	44	0.169211	-0.25746	-3.29254	-1.31464	-3.29919
ENSG00000189079	Epigenetics	ARID2-1	TATGTGAAAACACTAACCTG	270	113	1	1	1	1	-1.03564	-6.59348	-6.1543	-6.62985	-6.09384
ENSG00000189079	Epigenetics	ARID2-2	TCGCTTTCCTGGACGAGCTG	494	355	1331	1621	480	151	-0.255692	2.4177	-0.567391	2.09695	1.16156
ENSG00000189079	Epigenetics	ARID2-3	ACCAGAGTCACTACTTTAGG	433	208	70	83	1	1	-0.836783	-1.0987	-7.03456	-1.38083	-6.9741
ENSG00000189079	Epigenetics	ARID2-4	CTCCTTCCCACCCACCGCA	559	243	1	102	1	1	-0.980892	-1.02569	-7.25893	-7.73449	-7.19847
ENSG00000189079	Epigenetics	ARID2-5	ACTGATAGAGACTTCGTTA	633	139	1	49	1	1	-1.96612	-1.27753	-6.45306	-6.92862	-6.3926
ENSG00000189079	Epigenetics	ARID2-6	CTGGGCATTAACGATATTGA	952	90	1	1	1	1	-3.18196	-6.26515	-5.82597	-6.30153	-5.76551
ENSG00000189079	Epigenetics	ARID2-7	TCGTTAATGCCCAGCTTTCG	660	203	342	108	1	1	-1.47999	-0.683747	-6.99946	0.942842	-6.93899
ENSG00000116017	Epigenetics	ARID3A-1	CGGTTCACAGGTGTCCCTG	1208	868	388	178	1	1	-0.255853	-2.05912	-9.09567	-0.971313	-9.03521
ENSG00000116017	Epigenetics	ARID3A-2	TACGTGCTGGTGACGGAGAA	873	150	58	38	1	1	-2.32002	-1.75419	-6.56294	-1.18051	-6.50248
ENSG00000116017	Epigenetics	ARID3A-3	CCCGCTTCTCACACTCGTAG	541	170	1	35	1	1	-1.44909	-2.05341	-6.74351	-7.21907	-6.68305
ENSG00000116017	Epigenetics	ARID3A-4	TCACTGGGTCCGCAGGGTGA	822	1134	699	629	282	247	0.68521	-0.623587	-1.53296	-0.507731	-1.28131
ENSG00000116017	Epigenetics	ARID3A-5	TGAGGACATGGCCTCCGACG	86	1	1	1	1	1	-6.20526	0.226702	0.665879	0.190325	0.726344
ENSG00000116017	Epigenetics	ARID3A-6	CCTCGTAAGTCCAGTCGCCG	745	612	961	526	250	63	-0.0627086	0.00823305	-2.61423	0.84133	-0.56526
ENSG00000116017	Epigenetics	ARID3A-7	CCACGGCGACTGGACTTACG	300	146	234	20	155	1	-0.817994	-2.64119	-6.52395	0.870866	0.812643
ENSG00000179361	Epigenetics	ARID3B-1	GCCACTCACTGCGTCCTGA	687	1265	1836	1312	175	31	1.10176	0.279332	-4.68485	0.727754	-2.12737
ENSG00000179361	Epigenetics	ARID3B-2	GGATTGCAGCTGTATGAAC	889	710	57	1	1	1	-0.103364	-9.24497	-8.8058	-3.44846	-8.74533
ENSG00000179361	Epigenetics	ARID3B-3	CTGCTGAGAAGAAGGCATCG	105	1	1	1	1	1	-6.49325	0.226702	0.665879	0.190325	0.726344
ENSG00000179361	Epigenetics	ARID3B-4	AATGCTCCCAATGCTACTCG	466	416	84	63	32	1	0.0572537	-2.49646	-8.03456	-2.1178	-2.9741
ENSG00000179361	Epigenetics	ARID3B-5	ATCGATGGCACCACCTATGC	3817	1748	1873	999	226	158	-0.905734	-0.580447	-2.80183	0.289971	-2.22497
ENSG00000032219	Epigenetics	ARID4A-1	ATCCCCTCTACTAGGGACGA	546	707	66	310	1	167	0.593809	-0.96274	-1.41598	-3.23085	-8.73922
ENSG00000032219	Epigenetics	ARID4A-2	TAGTATTAAGAACTCACCCT	628	207	119	209	1	1	-1.38013	0.240574	-7.02761	-0.608344	-6.96714
ENSG00000032219	Epigenetics	ARID4A-3	TCTGAGCTCTCCACTAAACC	790	1151	462	147	1	1	0.763963	-2.7423	-9.50279	-1.1266	-9.44233
ENSG00000032219	Epigenetics	ARID4A-4	AGGAAGTTGTCCCTCTCTTC	665	440	500	149	163	191	-0.374851	-1.33549	-0.538052	0.37475	-0.706288
ENSG00000032219	Epigenetics	ARID4A-5	ATGCTAGTTGGTATACCGT	1099	504	38	1	1	1	-0.903696	-8.75058	-8.3114	-3.53903	-8.25094
ENSG00000032219	Epigenetics	ARID4A-6	AGATGCTAGTTGGTATACCG	583	317	113	74	1	1	-0.658013	-1.87218	-7.64246	-1.29783	-7.582
ENSG00000032219	Epigenetics	ARID4A-7	TTTTGAGGAGTACTGCCGTT	1263	1308	977	984	452	1140	0.271508	-0.18393	0.46755	-0.230607	-0.806624
ENSG00000054267	Epigenetics	ARID4B-1	TCCAAGTGCGGTATGGACGA	249	103	48	1	1	1	-1.0525	-6.4598	-6.02062	-0.911213	-5.96016
ENSG00000054267	Epigenetics	ARID4B-2	CAATCTCATCACTACAATC	964	1	1	1	1	1	-9.69189	0.226702	0.665879	0.190325	0.726344
ENSG00000054267	Epigenetics	ARID4B-3	TTTAAAACAGCATCAGGCTT	2353	1510	1715	1618	839	255	-0.418953	0.326365	-1.9001	0.373985	-0.121462
ENSG00000054267	Epigenetics	ARID4B-4	TTACTATCGACATTGACTGG	1030	564	1	69	1	1	-0.647877	-2.80432	-8.47367	-8.94923	-8.41321
ENSG00000054267	Epigenetics	ARID4B-5	AAGGGAATAGCTCGCCAGC	441	1	1	1	1	1	-8.56363	0.226702	0.665879	0.190325	0.726344
ENSG00000054267	Epigenetics	ARID4B-6	GCGATTCAGGTGTAGTAGG	443	320	415	378	718	256	-0.248235	0.467016	0.343951	0.565365	1.89226
ENSG00000054267	Epigenetics	ARID4B-7	ACGCTTTCTCCTCCGATCAA	806	1305	711	751	296	8	0.916198	-0.570463	-6.68395	-0.685803	-1.41404
ENSG00000196843	Epigenetics	ARID5A-1	CCGCAGAGCCGCTTACCCA	624	432	41	49	1	1	-0.309515	-2.91348	-8.08901	-3.20701	-8.02854
ENSG00000196843	Epigenetics	ARID5A-2	AGCGGCGCATGGACCAGGT	310	102	220	304	111	1	-1.3827	1.8022	-6.00655	1.29926	0.848334
ENSG00000196843	Epigenetics	ARID5A-3	CGTACACGTTCTTCCAGAGG	356	42	1	1	1	1	-2.86242	-5.16562	-4.72644	-5.20199	-4.66597
ENSG00000196843	Epigenetics	ARID5A-4	CGACACACGCCCATCGAGA	632	736	148	1	1	13	0.440781	-9.29686	-5.15724	-2.12378	-8.79722
ENSG00000196843	Epigenetics	ARID5A-5	ATACGTGCGGCACCTGAAGG	436	39	289	245	108	1	-3.26178	2.87794	-4.61952	3.07985	2.19583
ENSG00000196843	Epigenetics	ARID5A-6	TCTAGGGCGTCACCCTCCG	309	328	1	1	1	1	0.307089	-8.13085	-7.69167	-8.16723	-7.63121
ENSG00000196843	Epigenetics	ARID5A-7	CCATACGTGCGGCACCTGAA	971	474	30	64	1	1	-0.813584	-2.66204	-8.22286	-3.79153	-8.1624
ENSG00000172379	uncharacterized	ARNT2-1	CACTTGTCACATCTTAGGTG	665	349	1	1	1	1	-0.709127	-8.22038	-7.7812	-8.25676	-7.72074
ENSG00000172379	uncharacterized	ARNT2-2	CCTCGCTGGCACATACCTGA	1840	1283	634	789	348	31	-0.299184	-0.474722	-4.70523	-0.826641	-1.15602
ENSG00000172379	uncharacterized	ARNT2-3	TCGCACATGAAGTCCATGAG	472	128	61	280	1	1	-1.66164	1.35598	-6.33412	-0.878937	-6.27366
ENSG00000172379	uncharacterized	ARNT2-4	GTCCCCACATGCAGCGCAC	406	953	190	162	38	1	1.452	-2.32978	-9.23045	-2.13615	-3.92206
ENSG00000172379	uncharacterized	ARNT2-5	AGGCTTGTACGCGCCATCGG	110	110	2	149	1	1	0.221	0.664511	-6.11548	-5.59103	-6.05502
ENSG00000172379	uncharacterized	ARNT2-6	TGGCGGCCACCGGACAGGTG	136	389	310	130	117	5	1.73716	-1.35456	-5.61582	-0.137176	-1.00692
ENSG00000172379	uncharacterized	ARNT2-7	GAACGCCGCTTTCCTCCAC	532	1080	461	489	159	58	1.24253	-0.916423	-3.55296	-1.03787	-2.03759
ENSG00000141480	uncharacterized	ARRB2-1	CCACAAGCACCACGCCATCT	779	358	287	30	1	22	-0.900664	-3.35022	-3.35851	-0.128583	-7.75747
ENSG00000141480	uncharacterized	ARRB2-2	AAGTCTACGCCGCAGGCCTC	240	769	1249	519	278	8	1.90095	-0.340547	-5.92096	0.890043	-0.741555
ENSG00000141480	uncharacterized	ARRB2-3	CCGAAAGGTGCAGTTCGCCC	353	103	59	1	1	68	-1.55602	-6.4598	0.0668415	-0.613532	-5.96016
ENSG00000141480	uncharacterized	ARRB2-4	CCAGGTCTTCACGGCCATAG	388	333	46	193	1	1	0.000465657	-0.560219	-7.7135	-2.66549	-7.65303
ENSG00000141480	uncharacterized	ARRB2-5	CGGGACTTCGTAGATCACC	320	422	626	676	1043	722	0.620171	0.906482	1.44063	0.759245	2.03177
ENSG00000141480	uncharacterized	ARRB2-6	TGCGGTCCTTCAGGTAGTCA	4271	5831	3930	3368	2950	1071	0.67017	-0.565149	-1.77891	-0.378889	-0.256685
ENSG00000141480	uncharacterized	ARRB2-7	CAGTACCTTTGCGGTCCTTC	116	68	1	1	1	1	-0.549518	-5.86076	-5.42158	-5.89714	-5.36112
ENSG00000183734	Transcription Factors Binding PDL1 Locus	ASCL2-1	ATGCAGGCGCGATGGACGG	575	135	93	167	1	1	-1.8696	0.533591	-6.41094	-0.347331	-6.35047
ENSG00000183734	Transcription Factors Binding PDL1 Locus	ASCL2-2	TTCTTGCTGGCGCCGCCGTG	514	406	381	179	1	1	-0.119289	-0.954818	-7.99946	0.0986367	-7.93899
ENSG00000183734	Transcription Factors Binding PDL1 Locus	ASCL2-3	CGCTCATTGCGCCGCGCTA	73	1	123	1	168	25	-5.96882	0.226702	5.30974	7.13284	8.11866
ENSG00000183734	Transcription Factors Binding PDL1 Locus	ASCL2-4	CGGCAGCACGTGCCGCACGG	29	1	1	1	1	1	-4.63698	0.226702	0.665879	0.190325	0.726344
ENSG00000183734	Transcription Factors Binding PDL1 Locus	ASCL2-5	CTGCAGCGCAACAGTTCCG	257	172	6	1	1	1	-0.35836	-7.19956	-6.76039	-4.65098	-6.69992
ENSG00000183734	Transcription Factors Binding PDL1 Locus	ASCL2-6	TGGACGGCGGCACACTGCCC	1264	1883	600	395	160	40	0.796037	-2.02641	-4.89101	-1.45967	-2.83055
ENSG00000183734	Transcription Factors Binding PDL1 Locus	ASCL2-7	CGGAACTGTTGCGCTGCAGC	135	25	1	1	1	1	-2.21196	-4.41715	-3.97798	-4.45353	-3.91751
ENSG00000111875	Epigenetics	ASF1A-1	ATCACCTTCGAGTGCATCG	23	1	1	1	1	1	-4.30256	0.226702	0.665879	0.190325	0.726344
ENSG00000111875	Epigenetics	ASF1A-2	CAGGTCCTCGATGCACTCGA	427	38	34	38	1	1	-3.26916	0.226702	-4.58205	0.0298608	-4.52158
ENSG00000111875	Epigenetics	ASF1A-3	GTGAACAATGTAGTGGTGC	555	161	37	1	1	91	-1.56443	-7.10421	-0.157243	-1.93114	-6.60457
ENSG00000111875	Epigenetics	ASF1A-4	TGGTCACATGCAGTCCATGT	966	672	590	432	12	58	-0.302562	-0.410728	-2.86846	0.00257916	-5.08101
ENSG00000111875	Epigenetics	ASF1A-5	TGGTCACATGCAGTCCATG	528	806	495	205	75	254	0.831242	-1.74845	-1.00007	-0.513026	-2.69947
ENSG00000105011	Epigenetics	ASF1B-1	GCCCACCAGCACCGAGTCT	893	239	72	89	1	1	-1.68065	-1.19843	-7.23499	-1.54062	-7.17452
ENSG00000105011	Epigenetics	ASF1B-2	TGGACAGGAGTTCATCCGAG	697	1085	4158	5091	4396	3219	0.859465	2.45696	2.2348	2.12852	2.74484
ENSG00000105011	Epigenetics	ASF1B-3	TATGGAAGCGGGTCACCCGG	649	488	562	347	116	1	-0.190337	-0.265244	-8.26486	0.394014	-1.34641
ENSG00000105011	Epigenetics	ASF1B-4	TGATAGGAGTGCAGTTGAGT	1332	1703	1509	1037	797	683	0.575484	-0.488961	-0.652242	0.0158398	-0.369083
ENSG00000105011	Epigenetics	ASF1B-5	ACTGGGACAACAACATGGAC	416	184	1	1	1	1	-0.955878	-7.29686	-6.85768	-7.33324	-6.79722
ENSG00000105011	Epigenetics	ASF1B-6	ACTCAACTGCACTCCTATCA	1096	2622	2322	2604	800	963	1.47942	0.216764	-0.779181	0.0150257	-0.986252
ENSG00000105011	Epigenetics	ASF1B-7	GGAGCCCCAAGCCCTTGAT	628	583	599	128	162	39	0.113731	-1.96065	-3.23607	0.229386	-1.12116
ENSG00000116539	Epigenetics	ASH1L-1	AGTGAACAGGAGTTCAGGTA	465	211	155	130	591	391	-0.918988	-0.472029	1.5558	-0.254649	2.21226
ENSG00000116539	Epigenetics	ASH1L-2	AAGCATGACAGTACCTATTG	678	178	1	1	1	1	-1.70841	-7.24903	-6.80985	-7.28541	-6.74939
ENSG00000116539	Epigenetics	ASH1L-3	AAATGTCGAGGAATCATCGG	568	121	234	1	37	92	-2.00988	-6.69216	0.270578	1.14183	-0.983066
ENSG00000116539	Epigenetics	ASH1L-4	TACAGCATTGCTCGCCACAT	1046	524	150	152	1	1	-0.776244	-1.55879	-8.36754	-1.61428	-8.30708
ENSG00000116539	Epigenetics	ASH1L-5	CCACCACTTTAGTCCACCG	559	88	46	1	1	34	-2.44627	-6.23273	-0.70609	-0.745544	-5.73309
ENSG00000116539	Epigenetics	ASH1L-6	CCTATGACCAACGTTCAAGT	607	1	1	1	1	1	-9.02455	0.226702	0.665879	0.190325	0.726344
ENSG00000116539	Epigenetics	ASH1L-7	TTTCTCGATTCCGTTTGCGA	1110	432	757	594	190	212	-1.14046	0.686134	-0.361088	0.999587	-0.458688
ENSG00000110881	Cell Surface Receptor	ASIC1-1	ACGACGTCAAAAGACACGTG	199	1	1	1	1	1	-7.41562	0.226702	0.665879	0.190325	0.726344
ENSG00000110881	Cell Surface Receptor	ASIC1-2	AGGCTCTCGCACGGGTTCTG	2006	2205	705	851	59	108	0.357457	-1.14685	-3.6858	-1.45476	-4.49758
ENSG00000110881	Cell Surface Receptor	ASIC1-3	TGTCACCAAGCTCGACGAGG	1627	669	25	23	1	1	-1.06114	-4.6356	-8.71998	-4.55168	-8.65952
ENSG00000110881	Cell Surface Receptor	ASIC1-4	GCTAAAGCGGAACTCGTTG	364	451	341	152	180	7	0.530189	-1.34235	-5.34375	-0.21303	-0.598787
ENSG00000110881	Cell Surface Receptor	ASIC1-5	TGAGTTCTACGACCGAGCT	488	494	130	1	1	1	0.23863	-8.72167	-8.28249	-1.73567	-8.22202
ENSG00000110881	Cell Surface Receptor	ASIC1-6	CGTTCAACTCGGGCCGAGAT	466	101	1	1	1	1	-1.98497	-6.43151	-5.99233	-6.46789	-5.93187
ENSG00000110881	Cell Surface Receptor	ASIC1-7	CAGGCAGGTACTCGTCCTGC	11	1	1	1	1	1	-3.23843	0.226702	0.665879	0.190325	0.726344
ENSG00000171456	Epigenetics	ASXL1-1	AGTGGTGAAAACGATGGTA	1885	1538	923	996	227	53	-0.0725089	-0.400136	-4.19304	-0.546328	-2.03395
ENSG00000171456	Epigenetics	ASXL1-2	AAAGTCCCGCCCATCCGGGT	650	101	185	108	50	86	-2.46508	0.323378	0.433932	1.0635	-0.288012
ENSG00000171456	Epigenetics	ASXL1-3	ACAGAACGCACCGCAGCCT	569	64	1	76	1	1	-2.93128	0.474629	-5.33412	-5.80967	-5.27366
ENSG00000171456	Epigenetics	ASXL1-4	GTCAAATGAAGCGCAACAG	748	191	135	1	264	92	-1.74847	-7.35073	-0.387988	-0.310288	1.19331
ENSG00000171456	Epigenetics	ASXL1-6	TGCCGCTCTCGCCATCGGCG	519	442	43	1	1	1	-0.010688	-8.5612	-8.12202	-3.17131	-8.06156
ENSG00000171456	Epigenetics	ASXL1-7	CAGCGCTGCTATTCGTGGCC	312	276	1	121	1	1	0.0441224	-0.962959	-7.44265	-7.9182	-7.38218
ENSG00000143970	Epigenetics	ASXL2-1	TTAAACCATCTGGACCAACC	3237	2998	3185	4329	1496	886	0.110343	0.756735	-1.09274	0.277618	-0.276547
ENSG00000143970	Epigenetics	ASXL2-2	TAAACCATCTGGACCAACCT	1180	1345	1180	1154	1596	1239	0.409819	0.00573896	0.547449	0.00150613	0.973198
ENSG00000143970	Epigenetics	ASXL2-3	TCATTACCGAACGACAAGGC	402	66	1	1	1	1	-2.38566	-5.81769	-5.37851	-5.85407	-5.31805
ENSG00000143970	Epigenetics	ASXL2-4	AAGCGGCAGTAACATTTCGA	4511	3325	1286	773	183	382	-0.219093	-1.87811	-2.45583	-1.18014	-3.4571
ENSG00000143970	Epigenetics	ASXL2-5	AGTCGTTGCTGGCAATCTCC	300	1	65	1	1	1	-8.00782	0.226702	0.665879	6.21269	0.726344
ENSG00000143970	Epigenetics	ASXL2-6	CGCACCTGTCGATCTACCTC	419	444	1133	748	152	343	0.30461	0.97918	0.293528	1.54184	-0.820145
ENSG00000143970	Epigenetics	ASXL2-7	TGATCAACAAGAGTTGCTAG	541	250	111	1	58	1	-0.8927	-7.73908	-7.29991	-0.981043	-1.38146
ENSG00000156802	Epigenetics	ATAD2-1	CAACACTATCAAATCGTACC	397	242	1	1	1	1	-0.493132	-7.69216	-7.25298	-7.72854	-7.19252
ENSG00000156802	Epigenetics	ATAD2-2	AAATATAATTAAATTACCTT	329	1	1	1	1	1	-8.14094	0.226702	0.665879	0.190325	0.726344
ENSG00000156802	Epigenetics	ATAD2-3	CAGGTACGATTTGATAGTGT	726	653	1	45	40	44	0.0681136	-3.63238	-3.22563	-9.16061	-3.30267
ENSG00000156802	Epigenetics	ATAD2-4	AGATACCGATTATCTTCCGC	594	71	1	1	1	1	-2.84357	-5.92305	-5.48387	-5.95942	-5.4234
ENSG00000156802	Epigenetics	ATAD2-5	TCTGGAGCACATCGGCCGG	516	537	151	121	1	38	0.278551	-1.92321	-3.15497	-1.64005	-8.34243
ENSG00000156802	Epigenetics	ATAD2-6	CACAACCACTCCGCGGCCT	1277	918	765	880	279	160	-0.255192	0.165711	-1.85454	-0.072709	-0.991885
ENSG00000156802	Epigenetics	ATAD2-7	CGGCGACCACAGCCAAAGC	376	463	751	302	286	1	0.52128	-0.389762	-8.18899	0.888126	0.0313465
ENSG00000119778	Epigenetics	ATAD2B-1	ACCAAGCACCTCCAATAGGT	430	115	1	1	1	1	-1.6817	-6.61879	-6.17961	-6.65516	-6.11915
ENSG00000119778	Epigenetics	ATAD2B-2	CTCTTCCGGGTGTTCACCA	433	81	1	1	1	1	-2.19737	-6.11315	-5.67397	-6.14952	-5.61351
ENSG00000119778	Epigenetics	ATAD2B-3	TACGGTTTGATAGCATAGG	345	1124	2229	1739	2300	4253	1.92497	0.856318	2.58572	1.17808	1.75934
ENSG00000119778	Epigenetics	ATAD2B-4	TCCTGGCACAGGTAAAACCT	261	206	1	1	1	1	-0.120405	-7.4598	-7.02062	-7.49618	-6.96016
ENSG00000119778	Epigenetics	ATAD2B-5	TCGAAGCCATCCCCTTCGAG	141	1	1	1	1	1	-6.91855	0.226702	0.665879	0.190325	0.726344
ENSG00000119778	Epigenetics	ATAD2B-6	ACGAAGTACTGGTCAGCGAG	512	778	180	76	294	1	0.824626	-3.129	-8.93775	-1.92145	-0.67761
ENSG00000119778	Epigenetics	ATAD2B-7	TTCGAAGCCATCCCCTTCGA	839	997	1071	512	1170	54	0.469923	-0.734748	-3.54068	0.293619	0.957187
ENSG00000169136	Transcription Factors Binding PDL1 Locus	ATF5-1	AGAGACCAGAACAAGTCGG	437	439	703	1047	100	1	0.227588	1.48067	-8.1122	0.869629	-1.40788
ENSG00000169136	Transcription Factors Binding PDL1 Locus	ATF5-2	CGCGAGATCCAGTACGTCA	421	70	176	1	1	1	-2.36739	-5.90258	-5.4634	1.52047	-5.40294
ENSG00000169136	Transcription Factors Binding PDL1 Locus	ATF5-3	AGAACAAGTCGGCGGCTCTG	598	912	270	435	138	1	0.829888	-0.841317	-9.16701	-1.56575	-1.99802
ENSG00000169136	Transcription Factors Binding PDL1 Locus	ATF5-4	TCTACTGCCGCAACGAGGCC	293	15	127	25	36	1	-4.06687	0.963667	-3.24101	3.27212	1.98938
ENSG00000169136	Transcription Factors Binding PDL1 Locus	ATF5-5	ATCTACTGCCGCAACGAGGC	403	108	184	244	49	1	-1.67875	1.40255	-6.08901	0.959	-0.413834
ENSG00000169136	Transcription Factors Binding PDL1 Locus	ATF5-6	GCCTCGTTGCGGCAGTAGA	475	261	36	1	1	1	-0.642878	-7.8012	-7.36203	-2.66766	-7.30156
ENSG00000169136	Transcription Factors Binding PDL1 Locus	ATF5-7	TCATCGAGGTTTACAAGGCC	385	170	76	204	1	1	-0.958324	0.489736	-6.74351	-0.971138	-6.68305
ENSG00000171681	Epigenetics	ATF7IP-1	ATTCAACAAATTTACCTGT	598	37	1	1	1	1	-3.79355	-4.98275	-4.54357	-5.01913	-4.48311
ENSG00000171681	Epigenetics	ATF7IP-2	ACCAGAGGCCAGTACTCCGG	1609	1822	879	158	110	144	0.400359	-3.30082	-2.9955	-0.861262	-3.3236
ENSG00000171681	Epigenetics	ATF7IP-3	CAACAGGGACCGGTTCACCT	333	449	206	1	1	1	0.652193	-8.58387	-8.14469	-0.933746	-8.08423
ENSG00000171681	Epigenetics	ATF7IP-4	ACTAGAGGAGGGCTCGCTAG	1495	752	674	360	212	19	-0.770341	-0.836034	-4.64078	0.0323414	-1.10032
ENSG00000171681	Epigenetics	ATF7IP-5	TCAACAGGGACCGGTTCACC	1695	2977	2388	1453	324	81	1.03357	-0.808123	-4.53391	-0.127731	-2.47345
ENSG00000171681	Epigenetics	ATF7IP-6	AGATCCAGCCTCCGGAGTAC	381	387	170	118	1	1	0.243543	-1.48684	-7.93031	-0.996473	-7.86985
ENSG00000171681	Epigenetics	ATF7IP-7	TTGGTGACTAATCAACCATC	278	91	1	1	1	1	-1.39015	-6.28109	-5.84192	-6.31747	-5.78145
ENSG00000166669	Epigenetics	ATF7IP2-1	TCGTCCTAGTTATGACACT	408	444	34	40	1	1	0.342991	-3.24579	-8.12854	-3.51663	-8.06807
ENSG00000166669	Epigenetics	ATF7IP2-2	TACTTGCTTCCGGCAACTTA	861	721	2156	4180	1164	2985	-0.0350138	2.76213	2.71554	1.77061	1.41736
ENSG00000166669	Epigenetics	ATF7IP2-3	CAGCTTTCGAATGTGACTCC	1963	2932	5093	7027	6359	15961	0.799825	1.48773	3.11047	0.986956	1.84326
ENSG00000166669	Epigenetics	ATF7IP2-4	TTCTGTGAAGACTCTGCTGG	1187	1929	573	1458	213	1	0.921533	-0.177161	-10.2478	-1.56092	-2.45258
ENSG00000166669	Epigenetics	ATF7IP2-5	TGAAAATGGTGCATCCTCAT	1089	2943	1721	2303	219	296	1.65528	-0.127071	-2.64774	-0.583715	-3.02194
ENSG00000166669	Epigenetics	ATF7IP2-6	TGTCCACCCAGTGTATTGAG	724	911	515	636	1	129	0.552461	-0.291722	-2.1542	-0.632553	-9.10496
ENSG00000166669	Epigenetics	ATF7IP2-7	TCTACAGTAACCAGTACCGT	2211	1853	1751	1966	538	316	-0.033836	0.312102	-1.88599	0.108642	-1.05784
ENSG00000057663	uncharacterized	ATG5-1	GCCATCAATCGGAAACTCA	600	314	125	1	29	1	-0.713198	-8.06792	-7.62874	-1.13851	-2.7103
ENSG00000057663	uncharacterized	ATG5-2	AAGATGTGCTTCGAGATGTG	946	1045	234	371	1	1	0.364591	-1.26731	-9.36341	-1.9686	-9.30294
ENSG00000057663	uncharacterized	ATG5-3	AACTTGTTTCACGCTATATC	978	289	289	142	1	1	-1.53776	-0.798477	-7.50905	0.190325	-7.44858
ENSG00000057663	uncharacterized	ATG5-4	CTTCAATTGCATCCTTAGA	3085	768	361	111	70	106	-1.78509	-2.56384	-2.19116	-0.898782	-2.72934
ENSG00000057663	uncharacterized	ATG5-5	AGATCACAAGCAACTCTGGA	2813	1251	493	202	298	40	-0.948028	-2.40395	-4.30106	-1.1531	-1.34335
ENSG00000057663	uncharacterized	ATG5-6	TTCCATGAGTTTCCGATTGA	1452	550	21	116	1	1	-1.17954	-2.0186	-8.43741	-4.52064	-8.37694
ENSG00000057663	uncharacterized	ATG5-7	CAGACAGATTTGACCAGTTT	1315	1436	2021	2964	2711	2094	0.347993	1.27219	1.21008	0.683339	1.64311
ENSG00000149311	Kinases	ATM-1	ATCATTAAGTACTAGACTCA	1094	996	177	46	1	1	0.085605	-4.20974	-9.29412	-2.30207	-9.23366
ENSG00000149311	Kinases	ATM-2	CATGCTGAACTTACCATGA	2403	1453	831	519	618	226	-0.504802	-1.25853	-2.01876	-0.615789	-0.507012
ENSG00000149311	Kinases	ATM-3	AGTGAATTTGCTCATACAGC	2341	1577	806	546	73	1	-0.348942	-1.30351	-9.95709	-0.778005	-3.7068
ENSG00000149311	Kinases	ATM-4	CCACCAAAAGACGTGAACAC	310	174	1	1	1	1	-0.612181	-7.21624	-6.77706	-7.25262	-6.7166
ENSG00000149311	Kinases	ATM-5	AGTTGACAGCCAAAGTCTTG	683	522	197	51	1	1	-0.166836	-3.12878	-8.36203	-1.21553	-8.30156
ENSG00000149311	Kinases	ATM-6	ACACAATGCAACTTCCGTA	934	829	57	70	1	1	0.0489497	-3.33924	-9.02935	-3.67201	-8.96888
ENSG00000149311	Kinases	ATM-7	CTCAGAACTTATACCACGAA	450	204	128	1	96	101	-0.920356	-7.44572	-0.348335	-0.4821	-0.361119
ENSG00000163399	Cell Surface Receptor	ATP1A1-1	ACAAAGCGTCTGGTACCTG	2923	1	1	1	1	1	-11.2922	0.226702	0.665879	0.190325	0.726344
ENSG00000163399	Cell Surface Receptor	ATP1A1-2	AATGCCCATAATTACCGCC	1310	118	200	151	1	1	-3.25171	0.582464	-6.21676	0.951539	-6.1563
ENSG00000163399	Cell Surface Receptor	ATP1A1-3	TATCATCGTAGCCAATGTGC	930	1	1	1	1	1	-9.64009	0.226702	0.665879	0.190325	0.726344
ENSG00000163399	Cell Surface Receptor	ATP1A1-4	ATCGTAGCCAATGTGCCGGA	679	222	1	18	1	1	-1.39185	-3.39779	-7.12854	-7.60409	-7.06807
ENSG00000163399	Cell Surface Receptor	ATP1A1-5	AAGGGTATCTCGACGATTT	901	165	1	35	1	1	-2.22806	-2.01034	-6.70044	-7.176	-6.63998
ENSG00000163399	Cell Surface Receptor	ATP1A1-6	TACCTAGGACTCGTTCTCCG	438	1	1	1	1	1	-8.55379	0.226702	0.665879	0.190325	0.726344
ENSG00000163399	Cell Surface Receptor	ATP1A1-7	ACAAAGCACAGATTATCGAT	666	145	29	66	25	1	-1.97847	-0.908813	-6.51403	-2.1316	-1.80971
ENSG00000105409	Cell Surface Receptor	ATP1A3-1	CCGCGGAGCCGCCAAGATGG	795	2322	1356	916	167	1	1.76734	-1.11525	-10.5153	-0.585685	-3.0711
ENSG00000105409	Cell Surface Receptor	ATP1A3-2	CTCAGCACCTACCCCCATCT	1817	1928	1117	761	240	1	0.306547	-1.11443	-10.247	-0.59715	-2.27966
ENSG00000105409	Cell Surface Receptor	ATP1A3-3	GGCTCGGATTCGCCAGTCA	1026	1022	752	393	454	182	0.215365	-1.15209	-1.82351	-0.252265	-0.444287
ENSG00000105409	Cell Surface Receptor	ATP1A3-4	AGTGCGTTAGGCCCATCCC	1006	1704	2649	2290	1032	1256	0.981295	0.653124	0.22579	0.826848	0.00286121
ENSG00000105409	Cell Surface Receptor	ATP1A3-5	CGGTATCCAGGCGGGCACCG	798	1361	668	1344	1100	354	0.991207	0.208568	-1.27697	-0.836422	0.41918
ENSG00000105409	Cell Surface Receptor	ATP1A3-6	GTGCCCGCCTGGATACCGT	170	295	1	1	1	1	1.01618	-7.97787	-7.53869	-8.01425	-7.47823
ENSG00000105409	Cell Surface Receptor	ATP1A3-7	CTATCGTATCGCCACCTCGC	520	368	822	701	251	284	-0.277806	1.15641	0.292064	1.34976	0.174325
ENSG00000143153	Cell Surface Receptor	ATP1B1-1	TTTAAAATATTACTTGCCTT	4518	3903	1845	1098	835	40	0.00989932	-1.603	-5.94256	-0.890637	-1.49839
ENSG00000143153	Cell Surface Receptor	ATP1B1-2	CCCACATATCAGGACCGAG	401	621	975	1605	926	930	0.851991	1.59661	1.24852	0.841134	1.30276
ENSG00000143153	Cell Surface Receptor	ATP1B1-3	CCACTCGGTCCTGATATGT	3150	2375	919	1292	215	124	-0.186424	-0.65162	-3.59364	-1.17947	-2.73918
ENSG00000143153	Cell Surface Receptor	ATP1B1-4	CGCATAGAGTGTAAGGCGTA	308	685	423	464	50	42	1.37417	-0.335277	-3.36176	-0.505121	-3.04976
ENSG00000143153	Cell Surface Receptor	ATP1B1-5	AGGCGTACGGTGAGAACATT	2	1	1	1	1	1	-0.779	0.226702	0.665879	0.190325	0.726344
ENSG00000143153	Cell Surface Receptor	ATP1B1-6	TGGTGAACTGTACGGCCAGC	354	456	136	167	1	1	0.586285	-1.22248	-8.16701	-1.5551	-8.10655
ENSG00000143153	Cell Surface Receptor	ATP1B1-7	CATGTGGATTTTACCTGGCG	425	473	1	36	1	1	0.375377	-3.48907	-8.21982	-8.69537	-8.15935
ENSG00000069849	Cell Surface Receptor	ATP1B3-1	ATGGCTGTAGATACCCAACC	593	651	262	197	1	19	0.355626	-1.49776	-4.43271	-1.12277	-8.62017
ENSG00000069849	Cell Surface Receptor	ATP1B3-2	CGACCACCGGAGAATTCCTG	493	552	95	147	1	1	0.384081	-1.68215	-8.44265	-2.34834	-8.38218
ENSG00000069849	Cell Surface Receptor	ATP1B3-3	TCAACCAGAGCCTGGCCGAG	280	323	432	14	1	1	0.427107	-4.30133	-7.66951	0.609823	-7.60905
ENSG00000069849	Cell Surface Receptor	ATP1B3-4	CCGCTCACCCCAGCTCTTGG	374	399	276	231	1	1	0.314351	-0.561794	-7.97437	-0.341395	-7.9139
ENSG00000069849	Cell Surface Receptor	ATP1B3-5	AGCTCTTGGCGGTGCGCCCC	292	224	190	489	34	161	-0.16147	1.35304	0.189441	-0.0471739	-1.99355
ENSG00000069849	Cell Surface Receptor	ATP1B3-6	ATGTACCCTGCATACGAAGT	502	27	281	53	85	100	-3.99566	1.19973	2.55485	3.56986	2.38085
ENSG00000069849	Cell Surface Receptor	ATP1B3-7	TATATTCCAATGCGGTCAC	576	374	89	72	1	1	-0.40203	-2.15027	-7.88102	-1.88084	-7.82055
ENSG00000071553	Cell Surface Receptor	ATP6AP1-1	CGGTTGGCCAGAATGAACCT	1773	65	1	1	1	1	-4.54861	-5.79567	-5.35649	-5.83204	-5.29602
ENSG00000071553	Cell Surface Receptor	ATP6AP1-2	CTGCCCGATGACCTCATCTG	417	1	1	1	1	1	-8.4829	0.226702	0.665879	0.190325	0.726344
ENSG00000071553	Cell Surface Receptor	ATP6AP1-3	CCGCACTCGAGCCGTCGCCA	306	1	1	1	1	1	-8.03639	0.226702	0.665879	0.190325	0.726344
ENSG00000071553	Cell Surface Receptor	ATP6AP1-4	CGACGGCTCGAGTGCGGAT	33	1	1	1	1	1	-4.82339	0.226702	0.665879	0.190325	0.726344
ENSG00000071553	Cell Surface Receptor	ATP6AP1-5	CCTTCATGAGTGTCGGCCGC	240	1	1	1	1	1	-7.68589	0.226702	0.665879	0.190325	0.726344
ENSG00000071553	Cell Surface Receptor	ATP6AP1-6	GCGACGGCTCGAGTGCGGA	36	1	1	1	1	1	-4.94892	0.226702	0.665879	0.190325	0.726344
ENSG00000071553	Cell Surface Receptor	ATP6AP1-7	CTGACTGCATACCAGTCGA	394	1	1	1	1	1	-8.40105	0.226702	0.665879	0.190325	0.726344
ENSG00000185344	Cell Surface Receptor	ATP6V0A2-1	CTCGGTTTTGTGCAGTACCT	730	159	1	133	1	1	-1.97787	-0.0308986	-6.647	-7.12256	-6.58654
ENSG00000185344	Cell Surface Receptor	ATP6V0A2-2	CTCCGGAACAGGGACCCCA	525	149	36	170	1	1	-1.596	0.416924	-6.55329	-1.85892	-6.49282
ENSG00000185344	Cell Surface Receptor	ATP6V0A2-3	CAGTTCTGCATAGGACACGA	502	1	1	1	1	1	-8.75054	0.226702	0.665879	0.190325	0.726344
ENSG00000185344	Cell Surface Receptor	ATP6V0A2-4	CATGGTCTCGCTCCGGAACA	1133	244	146	1	1	1	-1.99419	-7.70404	-7.26486	-0.550587	-7.20439
ENSG00000185344	Cell Surface Receptor	ATP6V0A2-5	ACGGCTGTAGACAGACTCGG	241	200	1	254	1	1	-0.048033	0.57153	-6.97798	-7.45353	-6.91751
ENSG00000185344	Cell Surface Receptor	ATP6V0A2-6	CCGCACCAACAAATTCACCG	411	281	230	246	611	21	-0.327568	0.0347901	-3.07623	-0.0986108	1.84695
ENSG00000185344	Cell Surface Receptor	ATP6V0A2-7	CGCACCAACAAATTCACCGA	778	351	79	1	1	1	-0.927299	-8.22863	-7.78945	-1.96122	-7.72898
ENSG00000175054	Kinases	ATR-1	ACGATCGGAGCGGCCAGCTG	360	482	138	233	1	1	0.642036	-0.822001	-8.24701	-1.61404	-8.18655
ENSG00000175054	Kinases	ATR-2	ACACGATCGGAGCGGCCAGC	240	338	1	1	1	1	0.714989	-8.17418	-7.735	-8.21055	-7.67454
ENSG00000175054	Kinases	ATR-3	TACTATTACATGACTGAGAA	685	51	1	1	1	1	-3.52653	-5.44572	-5.00655	-5.4821	-4.94608
ENSG00000175054	Kinases	ATR-4	AAAATCATCCTTGAATCGA	968	40	1	22	1	1	-4.37594	-0.635795	-4.65605	-5.1316	-4.59558
ENSG00000175054	Kinases	ATR-5	ATCTGTTCAGAAACTGGACC	473	477	723	604	228	178	0.233149	0.567261	-0.756233	0.790332	-0.338612
ENSG00000175054	Kinases	ATR-6	TTACTGCAGCCGTACTTTCA	3837	565	165	522	100	68	-2.54266	0.112501	-2.38877	-1.58546	-1.77191
ENSG00000175054	Kinases	ATR-7	TGACGTGCGAAAACAAGATG	279	110	120	1	1	1	-1.12176	-6.55466	-6.11548	0.315856	-6.05502
ENSG00000138085	Cell Surface Receptor	ATRAID-1	ACTTGGCCAACACCTTCCG	441	532	279	142	1	1	0.491648	-1.67883	-8.3894	-0.740836	-8.32894
ENSG00000138085	Cell Surface Receptor	ATRAID-2	TGGATACAAGTGTATGCGCC	248	1	30	1	1	1	-7.7332	0.226702	0.665879	5.09722	0.726344
ENSG00000138085	Cell Surface Receptor	ATRAID-3	GCGCATACACTTGTATCCA	2364	2565	2882	1655	3389	1083	0.338729	-0.405426	-0.578046	0.358437	1.12824
ENSG00000138085	Cell Surface Receptor	ATRAID-4	AGTCTTGGCTTTTCGGCGCT	562	223	153	180	1	1	-1.11253	-0.0823449	-7.13502	-0.353187	-7.07456
ENSG00000138085	Cell Surface Receptor	ATRAID-5	AAGTCTTGGCTTTTCGGCGC	625	191	350	2	48	48	-1.48928	-6.35073	-1.32659	1.06411	-1.26612
ENSG00000138085	Cell Surface Receptor	ATRAID-6	GATCTCCAGAACTGTTCTC	723	1021	1171	482	461	411	0.718915	-0.856176	-0.646893	0.388084	-0.420801
ENSG00000138085	Cell Surface Receptor	ATRAID-7	AATCAGAAGGGCACCATCTT	4560	3678	6423	6810	11139	14589	-0.0891122	1.11544	2.65377	0.994651	2.32497
ENSG00000088812	Cell Surface Receptor	ATRN-1	GGAGTATGGTACTCACAGC	1800	1525	1485	819	218	187	-0.0181875	-0.670172	-2.36182	0.151979	-2.08007
ENSG00000088812	Cell Surface Receptor	ATRN-2	AGTGCATTGCCCTGCCCGGT	115	197	45	54	49	1	0.997562	-1.64046	-6.95617	-1.93987	-1.281
ENSG00000088812	Cell Surface Receptor	ATRN-3	TAGGTATGAGAATTGCCCCA	1497	1970	458	291	154	1	0.617122	-2.5324	-10.2781	-1.91445	-2.95085
ENSG00000088812	Cell Surface Receptor	ATRN-4	CCAGTGGCAGTCATTGGTGT	333	790	17	53	1	1	1.46733	-3.67109	-8.95983	-5.34792	-8.89937
ENSG00000088812	Cell Surface Receptor	ATRN-5	ACCGGCCCTGTGTCAACGG	989	1064	907	698	198	293	0.326456	-0.381497	-1.19465	-0.0399983	-1.69958
ENSG00000088812	Cell Surface Receptor	ATRN-6	CAGCGACCGCCGTTGACACA	485	465	174	181	77	1	0.160246	-1.13454	-8.19521	-1.22782	-1.86796
ENSG00000088812	Cell Surface Receptor	ATRN-7	CAGCGACCGCCGTTGACAC	264	146	32	1	1	1	-0.633569	-6.96312	-6.52395	-1.9995	-6.46348
ENSG00000085224	Epigenetics	ATRX-1	ATTGCAAGTTCTTATTTGTA	948	414	226	247	1	1	-0.974256	-0.518418	-8.02761	-0.682983	-7.96714
ENSG00000085224	Epigenetics	ATRX-2	TGGACAACTCCTTTCGACCA	4842	6425	2201	2691	556	380	0.629094	-1.02885	-3.41375	-1.35521	-2.8042
ENSG00000085224	Epigenetics	ATRX-3	TCTACGCAACCTTGGTCGAA	758	574	31	131	1	1	-0.180147	-1.90478	-8.49903	-4.02039	-8.43856
ENSG00000085224	Epigenetics	ATRX-4	AAATTCCGAGTTTCGAGCGA	637	610	85	137	65	1	0.158516	-1.92793	-8.58679	-2.65295	-2.50395
ENSG00000085224	Epigenetics	ATRX-5	TCGTGACGATCCTGAAGACT	934	842	1822	1678	768	685	0.0713978	1.22155	0.368163	1.30396	0.59363
ENSG00000085224	Epigenetics	ATRX-6	AGCATCCATCGCTCGAAACT	315	402	22	60	94	24	0.572844	-2.51746	-3.40021	-4.00129	-1.37012
ENSG00000085224	Epigenetics	ATRX-7	CTTCAGAAGTTTCATCGCTC	418	796	68	137	1	1	1.15027	-2.31189	-8.97075	-3.35884	-8.91028
ENSG00000178999	Epigenetics,Kinases	AURKB-1	CTATCGCCGCATCGTCAAGG	180	1	1	1	1	1	-7.27085	0.226702	0.665879	0.190325	0.726344
ENSG00000178999	Epigenetics,Kinases	AURKB-2	TATCGCCGCATCGTCAAGGT	556	128	1	1	1	1	-1.89794	-6.7733	-6.33412	-6.80967	-6.27366
ENSG00000178999	Epigenetics,Kinases	AURKB-3	TCCTTGTAGAGCTCCCCGCG	1863	277	21	47	23	1	-2.52867	-2.33245	-7.44786	-3.5311	-2.86384
ENSG00000178999	Epigenetics,Kinases	AURKB-4	ATTCTAGAGTATGCCCCCCG	4224	1397	820	1104	142	44	-1.37528	-0.11289	-4.32281	-0.578311	-2.57203
ENSG00000178999	Epigenetics,Kinases	AURKB-5	GCACTTACGTTAAGATGTC	322	1	1	1	1	1	-8.10992	0.226702	0.665879	0.190325	0.726344
ENSG00000178999	Epigenetics,Kinases	AURKB-6	TGCGCCAGTTACCTGTGGGC	294	23	1	1	1	1	-3.45511	-4.29686	-3.85768	-4.33324	-3.79722
ENSG00000178999	Epigenetics,Kinases	AURKB-7	CTCTTTCCGGAGGACTCGCT	389	932	1258	631	450	529	1.48156	-0.335988	-0.151183	0.623056	-0.324061
ENSG00000167601	Cell Surface Receptor,Kinases	AXL-1	ATTAAACGCCCCTTACCAC	863	269	27	1	1	1	-1.46075	-7.84476	-7.40558	-3.12625	-7.34512
ENSG00000167601	Cell Surface Receptor,Kinases	AXL-2	GATGTCTTGTTCAGCCCTA	1245	320	590	258	87	1	-1.739	-0.0839989	-7.65605	1.07297	-1.15264
ENSG00000167601	Cell Surface Receptor,Kinases	AXL-3	CGCCAGCCGGTACCCTAACA	411	766	295	234	249	147	1.11921	-1.48413	-1.71565	-1.1863	-0.894855
ENSG00000167601	Cell Surface Receptor,Kinases	AXL-4	TACCCTGTTAGGGTACCGGC	8	122	1	37	1	1	4.15174	-1.49458	-6.26486	-6.74041	-6.20439
ENSG00000167601	Cell Surface Receptor,Kinases	AXL-5	CGAAGCCCATAACGCCAAGG	235	411	808	589	625	334	1.02748	0.745831	0.366589	1.16554	1.33106
ENSG00000167601	Cell Surface Receptor,Kinases	AXL-6	CCGAAGCCAATGTACCTCGG	277	276	88	1	73	1	0.215782	-7.88182	-7.44265	-1.45877	-1.19236
ENSG00000167601	Cell Surface Receptor,Kinases	AXL-7	TCCCGTGTCGGAAAGCTGCA	512	651	397	141	1	32	0.567514	-1.98026	-3.68063	-0.523193	-8.62017
ENSG00000186318	Cell Surface Receptor	BACE1-1	TCGATACCTCCAATGATCT	865	1124	479	1052	201	92	0.59887	0.131195	-2.94499	-1.04022	-1.75703
ENSG00000186318	Cell Surface Receptor	BACE1-2	CTCAGGCTGGGACATACCTG	718	587	103	143	39	1	-0.0696232	-1.81064	-8.53134	-2.32039	-3.18547
ENSG00000186318	Cell Surface Receptor	BACE1-3	TGACCACCTTACCGTCTGCG	618	470	1032	628	227	40	-0.173946	0.644806	-2.88871	1.32504	-0.323625
ENSG00000186318	Cell Surface Receptor	BACE1-4	GCTCTTCGTCGGTCTCCCG	162	435	371	126	65	1	1.64602	-1.56089	-8.09899	-0.0392708	-2.01616
ENSG00000186318	Cell Surface Receptor	BACE1-5	CACATACCGGGACCTCCGGA	530	345	167	85	1	1	-0.398396	-1.79436	-7.76457	-0.856423	-7.70411
ENSG00000186318	Cell Surface Receptor	BACE1-6	ACCACCTTACCGTCTGCGG	446	295	821	1646	229	1158	-0.375329	2.70688	2.63873	1.66699	0.360976
ENSG00000186318	Cell Surface Receptor	BACE1-7	GGCTCTTCGTCGGTCTCCC	356	469	58	343	1	241	0.618711	-0.224677	-0.294676	-2.82514	-8.1471
ENSG00000140320	Epigenetics	BAHD1-1	AGCCCCCAGTAGCACGATCA	1229	1593	1814	1084	506	41	0.595261	-0.32868	-4.6141	0.377754	-0.928193
ENSG00000140320	Epigenetics	BAHD1-2	CACCCGCCGCAGTCGAGCAG	131	112	31	1	1	1	-0.00506795	-6.58065	-6.14148	-1.66283	-6.08101
ENSG00000140320	Epigenetics	BAHD1-3	ATCCCCTGCTCGACTGCGG	662	173	47	91	1	1	-1.71506	-0.700132	-6.76875	-1.68971	-6.70828
ENSG00000140320	Epigenetics	BAHD1-4	ATCACGGTCACGGCTGCGG	468	657	193	258	15	1	0.710385	-1.12182	-8.69387	-1.57697	-4.72652
ENSG00000140320	Epigenetics	BAHD1-5	ACCAATGGGCGCTTACGAAG	549	212	1	44	1	1	-1.15174	-2.04179	-7.06204	-7.5376	-7.00158
ENSG00000140320	Epigenetics	BAHD1-6	AGGCCAGGCGCCGCTTGCG	192	1	1	1	1	1	-7.36396	0.226702	0.665879	0.190325	0.726344
ENSG00000140320	Epigenetics	BAHD1-7	ATCACGGTCACGGCTGCGGT	208	134	143	1	1	1	-0.41335	-6.83939	-6.40021	0.284108	-6.33975
ENSG00000175866	Kinases	BAIAP2-1	CTGATGGCGTCGATGTACTG	775	399	59	297	1	4	-0.736807	-0.199224	-5.97437	-2.56728	-7.9139
ENSG00000175866	Kinases	BAIAP2-2	CGCGGTCCATGAGCAGGTA	442	362	48	205	1	1	-0.0670565	-0.593664	-7.83397	-2.72456	-7.7735
ENSG00000175866	Kinases	BAIAP2-3	TCCGGAACTTCATCGCCATG	916	569	244	59	76	1	-0.465919	-3.04294	-8.48641	-1.03122	-2.17801
ENSG00000175866	Kinases	BAIAP2-4	CCATGGCGATGAAGTTCCGG	399	559	1099	1674	37	115	0.70746	1.80908	-1.61534	1.1656	-3.19091
ENSG00000175866	Kinases	BAIAP2-5	CACGAACGGTGCCAGCTCGG	327	273	205	260	69	18	-0.0393896	0.156313	-3.25695	-0.222952	-1.25789
ENSG00000175866	Kinases	BAIAP2-6	CCGAGCTGGCACCGTTCGTG	287	296	135	338	1	231	0.265547	0.418128	0.308175	-0.942312	-7.48311
ENSG00000175866	Kinases	BAIAP2-7	CCACGAACGGTGCCAGCTCG	324	1397	2716	2630	1438	1807	2.32927	1.13943	1.03714	1.14948	0.768075
ENSG00000138376	Epigenetics	BARD1-1	CCAATGGTGTCCATCCAGCA	754	118	19	1	1	1	-2.45478	-6.65594	-6.21676	-2.44439	-6.1563
ENSG00000138376	Epigenetics	BARD1-2	ATGTTAAAGACCATGCTGGA	831	431	118	67	1	1	-0.72616	-2.45875	-8.08566	-1.67858	-8.0252
ENSG00000138376	Epigenetics	BARD1-3	ATTGCTCCAGCATAAGGCAT	537	365	1	1	1	1	-0.336025	-8.28505	-7.84587	-8.32143	-7.78541
ENSG00000138376	Epigenetics	BARD1-4	CGACCATCCGGTTCCATGG	461	6	353	96	75	115	-6.04266	4.2267	4.92641	6.06889	4.3702
ENSG00000138376	Epigenetics	BARD1-5	CGCCCGCCATGGAACCGGA	192	197	711	716	279	1033	0.258089	2.08847	3.05645	2.04198	1.22841
ENSG00000138376	Epigenetics	BARD1-6	TGCCGGATAATCGGCAGCCG	52	200	1	1	1	1	2.16442	-7.41715	-6.97798	-7.45353	-6.91751
ENSG00000138376	Epigenetics	BARD1-7	CTTCTCCAGGCGGTCGAGCG	46	29	1	1	1	1	-0.444581	-4.63128	-4.1921	-4.66766	-4.13164
ENSG00000156127	Transcription Factors Binding PDL1 Locus	BATF-1	ACAGAACGCGGCTCTACGCA	570	1	1	1	1	1	-8.93382	0.226702	0.665879	0.190325	0.726344
ENSG00000156127	Transcription Factors Binding PDL1 Locus	BATF-2	GACTCTACCTGTTTGCCAG	391	398	351	403	100	34	0.2466	0.244713	-2.88328	0.00902804	-1.26642
ENSG00000156127	Transcription Factors Binding PDL1 Locus	BATF-3	GCGGCCAGCACCGAGCACA	1245	903	102	175	1	144	-0.242348	-2.14067	-1.98278	-2.95583	-9.09224
ENSG00000156127	Transcription Factors Binding PDL1 Locus	BATF-4	TGGCGGCCAGCACCGAGCAC	150	1	1	1	1	1	-7.00782	0.226702	0.665879	0.190325	0.726344
ENSG00000156127	Transcription Factors Binding PDL1 Locus	BATF-5	ATGAGGTTGGTGGAATGCGT	7270	6250	3528	3793	1878	1559	0.00290096	-0.493815	-1.33736	-0.63468	-1.00832
ENSG00000156127	Transcription Factors Binding PDL1 Locus	BATF-6	GCGCTGTACACCACCTCGG	323	1	1	1	1	1	-8.11439	0.226702	0.665879	0.190325	0.726344
ENSG00000156127	Transcription Factors Binding PDL1 Locus	BATF-7	TGGGCGCTGTACACCACCTC	398	839	552	247	40	1	1.2969	-1.53746	-9.04665	-0.413677	-3.66426
ENSG00000198604	Epigenetics	BAZ1A-1	TTGTTTTAATTGTAGACTTT	3048	3419	3788	3097	2903	3274	0.386712	0.0839989	0.603359	0.338187	0.490314
ENSG00000198604	Epigenetics	BAZ1A-2	TAGTGGCGGAAGATCTCGT	2897	1712	1382	937	456	303	-0.537877	-0.64286	-1.83241	-0.1186	-1.18223
ENSG00000198604	Epigenetics	BAZ1A-3	CCGGCTCTTACTCGTAGTGG	466	434	102	105	98	110	0.118365	-1.8206	-1.31431	-1.8988	-1.4205
ENSG00000198604	Epigenetics	BAZ1A-4	GCCCGGCTCTTACTCGTAG	387	181	1	1	1	1	-0.875344	-7.27314	-6.83397	-7.30952	-6.7735
ENSG00000198604	Epigenetics	BAZ1A-5	AACGGCTTTCGGTGTAGCAG	195	1	1	1	1	1	-7.38633	0.226702	0.665879	0.190325	0.726344
ENSG00000198604	Epigenetics	BAZ1A-6	AAACTTCCTCGTCGGGCCGC	610	750	365	569	1	23	0.519081	-0.17176	-4.36131	-0.848669	-8.8244
ENSG00000198604	Epigenetics	BAZ1A-7	TATATTACGACAGGCAAAGC	498	227	446	162	1	1	-0.912453	-0.259997	-7.16067	1.16468	-7.1002
ENSG00000009954	Epigenetics	BAZ1B-1	CCCAGGAGCGGCGCCATCG	275	400	1	36	1	1	0.761569	-3.24723	-7.97798	-8.45353	-7.91751
ENSG00000009954	Epigenetics	BAZ1B-2	TGGCACGTTACTGATGATCT	1497	516	202	258	1	1	-1.31563	-0.773298	-8.34535	-1.16269	-8.28488
ENSG00000009954	Epigenetics	BAZ1B-3	AGGATACTCCCGGGTGCGGA	618	236	27	1	1	1	-1.16782	-7.65594	-7.21676	-2.93743	-7.1563
ENSG00000009954	Epigenetics	BAZ1B-4	ATTTGGACGTGCAAGAGTAC	415	552	194	1	1	1	0.632557	-8.88182	-8.44265	-1.31829	-8.38218
ENSG00000009954	Epigenetics	BAZ1B-5	CGGCATAATGCATTACGAGC	253	33	1	1	36	1	-2.7176	-4.81769	-4.37851	-4.85407	0.851874
ENSG00000009954	Epigenetics	BAZ1B-6	TACAGAGCGCCCACCAAATA	1139	749	371	434	38	54	-0.38373	-0.560569	-3.12806	-0.823221	-3.57455
ENSG00000009954	Epigenetics	BAZ1B-7	AGATTGGTGGATACCCCTGA	1579	480	302	163	45	18	-1.4969	-1.33146	-4.07109	-0.47816	-2.68869
ENSG00000076108	Epigenetics	BAZ2A-1	TCAACTCTCTGGCACCAGGT	442	171	32	36	1	1	-1.14905	-2.02123	-6.75197	-2.22753	-6.69151
ENSG00000076108	Epigenetics	BAZ2A-2	TTCACATCCCCATTCAAACC	3785	847	344	406	995	245	-1.93886	-0.83418	-1.1237	-1.10963	0.958678
ENSG00000076108	Epigenetics	BAZ2A-3	TTCGTCTTCCCCTCCAACA	1656	1611	1813	2766	1330	1842	0.181254	1.00655	0.859196	0.360748	0.449813
ENSG00000076108	Epigenetics	BAZ2A-4	TGTGTACCACGTTGCGGCTC	105	1	1	1	1	1	-6.49325	0.226702	0.665879	0.190325	0.726344
ENSG00000076108	Epigenetics	BAZ2A-5	CCACTCAACGGCATCCTTGG	478	123	161	274	312	243	-1.73735	1.38222	1.64818	0.578728	2.06923
ENSG00000076108	Epigenetics	BAZ2A-6	TAGTTCCAGAGACAGTCGT	870	389	279	65	44	76	-0.940245	-2.35456	-1.68982	-0.28918	-2.41785
ENSG00000076108	Epigenetics	BAZ2A-7	TGGGAGACCCGTTAGTGTAG	549	584	47	430	104	1	0.310162	-0.21493	-8.52395	-3.44491	-1.76304
ENSG00000123636	Epigenetics	BAZ2B-1	ATGACGTATAAATTACCTTT	711	976	46	1	115	1	0.678032	-9.70404	-9.26486	-4.21685	-2.3589
ENSG00000123636	Epigenetics	BAZ2B-2	TTAGCAGTACTAACCTGAAG	207	98	1	1	1	1	-0.857777	-6.38801	-5.94883	-6.42438	-5.88837
ENSG00000123636	Epigenetics	BAZ2B-3	TAGCATATTATGCTCCATG	232	1	1	1	1	1	-7.63698	0.226702	0.665879	0.190325	0.726344
ENSG00000123636	Epigenetics	BAZ2B-4	TTTGCATACCCATATTCCAA	1579	207	397	379	367	27	-2.71031	1.09927	-2.27272	1.12983	1.55249
ENSG00000123636	Epigenetics	BAZ2B-5	TCCCGTAGACTGTATTACAC	291	263	1	126	1	214	0.0750438	-0.834937	0.368427	-7.84859	-7.31258
ENSG00000123636	Epigenetics	BAZ2B-6	CAGACGCAAGAGGTAATGGC	362	365	1	134	1	142	0.232907	-1.21896	-0.696126	-8.32143	-7.78541
ENSG00000123636	Epigenetics	BAZ2B-7	ACTGATGCTCATACTCGTAC	289	49	41	1	1	1	-2.33922	-5.38801	-4.94883	-0.0668324	-4.88837
ENSG00000114439	Epigenetics	BBX-1	TGCTCACAGGCACTTACCCA	1223	1878	3364	2003	1050	678	0.839773	0.319667	-0.803961	1.03131	-0.112464
ENSG00000114439	Epigenetics	BBX-2	CACCTCGGTTATCAAGCCTG	472	984	6279	9954	19744	11776	1.28087	3.56525	4.24693	2.86413	5.05296
ENSG00000114439	Epigenetics	BBX-3	TTGTACGTCAGGAACACCCC	259	40	107	420	5	4	-2.47388	3.61902	-2.65605	1.60986	-2.27366
ENSG00000114439	Epigenetics	BBX-4	CCATCGCTCTCTTGTACGTC	107	1	1	1	45	1	-6.52047	0.226702	0.665879	0.190325	6.2182
ENSG00000114439	Epigenetics	BBX-5	TGTGCGGACCTTCTTGCGAG	714	2036	1414	994	544	118	1.73274	-0.807718	-3.443	-0.33563	-1.17772
ENSG00000114439	Epigenetics	BBX-6	TTAGTCAGAGTGGGACCAGT	3324	5267	4036	4130	1383	2630	0.885061	-0.124138	-0.33604	-0.19373	-1.20284
ENSG00000114439	Epigenetics	BBX-7	CGCACATCCTCAAGTGGCAA	571	28	1	1	1	1	-4.12899	-4.58065	-4.14148	-4.61703	-4.08101
ENSG00000187244	Cell Surface Receptor	BCAM-1	TCCACCCGAGAGGTACCTCC	481	318	561	788	263	1	-0.37601	1.53587	-7.647	1.0093	0.45238
ENSG00000187244	Cell Surface Receptor	BCAM-2	CACGTGCTCCGTGGGATCTA	2829	2819	1288	947	151	185	0.215891	-1.34705	-3.26371	-0.939725	-3.49622
ENSG00000187244	Cell Surface Receptor	BCAM-3	AAACACGTTGAGCCGCGCAG	468	506	777	510	370	429	0.333629	0.238062	0.427719	0.809103	0.274731
ENSG00000187244	Cell Surface Receptor	BCAM-4	TCACAATGCACGACACCCG	968	1014	1246	981	889	1280	0.287979	0.178969	1.00197	0.487572	0.536541
ENSG00000187244	Cell Surface Receptor	BCAM-5	CGAGCGAGACTACGTGTGCG	47	1	1	1	1	1	-5.33359	0.226702	0.665879	0.190325	0.726344
ENSG00000187244	Cell Surface Receptor	BCAM-6	ATGGTCGTGGGTTCCCGTAG	904	385	303	770	134	36	-1.01046	1.2267	-2.75291	-0.155215	-0.796282
ENSG00000187244	Cell Surface Receptor	BCAM-7	GTCACAATGCACGACACCC	905	425	1	1	1	1	-0.869455	-8.50462	-8.06544	-8.54099	-8.00498
ENSG00000132692	Cell Surface Receptor	BCAN-1	TACTCCCGGTACCGGTCTA	574	282	53	61	1	1	-0.804355	-1.98211	-7.47367	-2.22131	-7.41321
ENSG00000132692	Cell Surface Receptor	BCAN-2	GGTCTGGATGGGATACCTA	1948	590	167	108	74	1	-1.50221	-2.22298	-8.53869	-1.63054	-2.26877
ENSG00000132692	Cell Surface Receptor	BCAN-3	TCGGATCAGACCGTGAGGT	311	331	116	234	1	1	0.310917	-0.273621	-7.70481	-1.32238	-7.64434
ENSG00000132692	Cell Surface Receptor	BCAN-4	CTCCGTAACAGGCCTCTCGT	693	726	814	423	353	187	0.288114	-0.55261	-1.29105	0.355385	-0.313958
ENSG00000132692	Cell Surface Receptor	BCAN-5	GTACGCAGGCAGTGCCACG	243	297	1	1	1	1	0.510507	-7.98762	-7.54844	-8.02399	-7.48798
ENSG00000132692	Cell Surface Receptor	BCAN-6	AGTGCGCGTCAAGGTGAACG	551	393	164	672	1	48	-0.266523	1.00063	-2.36754	-1.07051	-7.89204
ENSG00000132692	Cell Surface Receptor	BCAN-7	CGATGACAGCAGCGACGCTG	168	1	149	1	1	1	-7.17132	0.226702	0.665879	7.40949	0.726344
ENSG00000103507	Kinases	BCKDK-1	AGGGCGTGAATCTTACCAGA	2814	1875	688	616	136	1	-0.364732	-1.37919	-10.2068	-1.25608	-3.05887
ENSG00000103507	Kinases	BCKDK-2	AAGGAGCAAGACGATGATCC	2384	4500	2149	1938	975	452	1.13754	-0.988655	-2.64965	-0.875934	-1.48011
ENSG00000103507	Kinases	BCKDK-3	TCCGCGTAGGCCCGTGACGT	236	328	262	254	127	1	0.695909	-0.142165	-7.69167	-0.133804	-0.642524
ENSG00000103507	Kinases	BCKDK-4	CATCAAGCCACCCCACCTCA	1364	930	523	258	1	1	-0.331541	-1.62316	-9.19521	-0.640094	-9.13474
ENSG00000103507	Kinases	BCKDK-5	CAACCAGTCGGCCATCGACG	570	1351	2008	744	1869	1408	1.46599	-0.633951	0.725499	0.762057	1.19458
ENSG00000103507	Kinases	BCKDK-6	CCAGCGTAGAGCATCATGGT	427	596	597	892	313	594	0.702076	0.808433	0.66103	0.192744	-0.202806
ENSG00000103507	Kinases	BCKDK-7	CCCACCATGATGCTCTACGC	1921	1642	1085	678	2863	1071	-0.00540326	-1.0494	0.0493835	-0.407434	1.52842
ENSG00000119866	Transcription Factors Binding PDL1 Locus	BCL11A-1	CCTTGCTTGCGGCGAGACA	215	113	1	78	1	1	-0.707014	-0.308075	-6.1543	-6.62985	-6.09384
ENSG00000119866	Transcription Factors Binding PDL1 Locus	BCL11A-2	TGCTTGCGGCGAGACATGGT	303	828	420	362	54	47	1.67131	-0.966939	-3.47302	-0.788916	-3.21226
ENSG00000119866	Transcription Factors Binding PDL1 Locus	BCL11A-3	AGGGTACTGTACACGCTAAA	3260	1790	1116	1023	116	1	-0.643912	-0.580452	-10.1399	-0.491297	-3.22142
ENSG00000119866	Transcription Factors Binding PDL1 Locus	BCL11A-4	ATCATGACCTCCTCACCTGT	1758	780	114	83	118	1	-0.951389	-3.00559	-8.94145	-2.58411	-1.99834
ENSG00000119866	Transcription Factors Binding PDL1 Locus	BCL11A-5	TGAAGGGATACCAACCCGCG	1073	1144	1082	837	198	78	0.313437	-0.224086	-3.20859	0.109939	-1.80417
ENSG00000119866	Transcription Factors Binding PDL1 Locus	BCL11A-6	CCTGAAGGGATACCAACCCG	302	574	51	32	1	1	1.1475	-3.93821	-8.49903	-3.30216	-8.43856
ENSG00000119866	Transcription Factors Binding PDL1 Locus	BCL11A-7	TGAACCAGACCACGGCCCGT	393	506	183	49	1	1	0.585608	-3.14158	-8.31711	-1.27697	-8.25665
ENSG00000069399	Transcription Factors Binding PDL1 Locus	BCL3-1	CGGCCGCTCTTAATGTCCTG	354	1489	5627	4686	9955	8183	2.29352	1.88072	3.12417	2.10835	3.46742
ENSG00000069399	Transcription Factors Binding PDL1 Locus	BCL3-2	TTCACGTTGGCGCCGTGCTG	423	1102	2196	1019	3041	1198	1.60239	0.113732	0.786383	1.18508	2.19077
ENSG00000069399	Transcription Factors Binding PDL1 Locus	BCL3-3	CCGGACCACAGACGGTAATG	409	274	1	1	1	1	-0.356925	-7.87133	-7.43215	-7.90771	-7.37169
ENSG00000069399	Transcription Factors Binding PDL1 Locus	BCL3-4	CCATGGCGGTCCAGCGCCA	153	1	254	43	1	2	-7.03639	5.65297	1.66588	8.17901	0.726344
ENSG00000069399	Transcription Factors Binding PDL1 Locus	BCL3-5	CATGCCCCGATGCCCCGCGG	162	119	1	1	1	1	-0.224032	-6.66812	-6.22894	-6.70449	-6.16847
ENSG00000069399	Transcription Factors Binding PDL1 Locus	BCL3-6	TAGTAAAGCGCCTCCGGCC	206	124	331	238	224	121	-0.511304	1.16732	0.630546	1.60682	1.5795
ENSG00000069399	Transcription Factors Binding PDL1 Locus	BCL3-7	GTAGTAAAGCGCCTCCGGC	90	310	3777	4886	2480	3130	2.00527	4.20502	4.0017	3.79723	3.72634
ENSG00000186716	Kinases	BCR-1	TCATACTGCTGCGTTTTGC	1201	2721	2812	3336	3775	2729	1.4009	0.520684	0.670115	0.237785	1.19868
ENSG00000186716	Kinases	BCR-2	TGACCATCAATAAGGAAGGT	511	269	1	1	1	1	-0.704717	-7.84476	-7.40558	-7.88114	-7.34512
ENSG00000186716	Kinases	BCR-3	CGGCCGCGCCATGGTGGACC	135	224	224	498	1	1	0.951539	1.37935	-7.14148	0.190325	-7.08101
ENSG00000186716	Kinases	BCR-4	AGCGCTGCAAGGCCTCCATT	610	1002	1	1	57	81	0.937001	-9.74196	-2.96294	-9.77834	-3.40943
ENSG00000186716	Kinases	BCR-5	CTACCAGAGCATCTACGTCG	352	484	2521	2384	1937	2161	0.680432	2.52701	2.8245	2.57124	2.72709
ENSG00000186716	Kinases	BCR-6	TACCAGAGCATCTACGTCGG	361	390	275	106	1	1	0.332475	-1.65271	-7.94145	-0.313717	-7.88099
ENSG00000186716	Kinases	BCR-7	TCGTCCCGTTCCCCCGACG	2	1	1	1	1	1	-0.779	0.226702	0.665879	0.190325	0.726344
ENSG00000145734	Epigenetics	BDP1-1	CTGCCTCCGCCATGTTCCGC	352	105	117	117	1	1	-1.52419	0.382821	-6.04837	0.346445	-5.9879
ENSG00000145734	Epigenetics	BDP1-2	AAGGCGTGCCCTGCGGAACA	590	80	1	126	1	80	-2.66164	0.882054	0.665879	-6.1316	-5.59558
ENSG00000145734	Epigenetics	BDP1-3	TGCCCACAGTCGATTTCGG	887	104	13	48	1	1	-2.87135	-0.888775	-6.03456	-2.80967	-5.9741
ENSG00000145734	Epigenetics	BDP1-4	ATTCGGTATCTGTCTGAGCA	1247	1234	723	283	122	1	0.205881	-1.89777	-9.60325	-0.580949	-2.61205
ENSG00000145734	Epigenetics	BDP1-5	ATGTGCCCACAGTCGATTT	1451	1073	1867	1570	333	87	-0.214397	0.775816	-2.95861	0.989397	-0.961712
ENSG00000145734	Epigenetics	BDP1-6	GGAGACTCCCGTCCACGCT	373	323	41	91	1	46	0.0133587	-1.60089	-2.14595	-2.78751	-7.60905
ENSG00000145734	Epigenetics	BDP1-7	TAGAACCGCGCTCAAATAT	858	723	946	873	44	354	-0.0259819	0.498688	-0.364367	0.57817	-3.31208
ENSG00000105829	uncharacterized	BET1-1	CAGCTTTGTTTGGCTCCCTC	2514	2682	2575	2013	1588	497	0.314325	-0.18726	-1.76611	0.131589	-0.0297547
ENSG00000105829	uncharacterized	BET1-2	AGTACCTCCTGGCAACTAT	631	364	139	193	40	37	-0.572701	-0.688636	-2.63246	-1.19853	-2.45952
ENSG00000105829	uncharacterized	BET1-3	GAGTACCTCCTGGCAACTA	2828	1034	314	89	54	1	-1.23055	-3.31159	-9.34814	-1.52907	-3.53279
ENSG00000168487	Cell Surface Receptor	BMP1-1	TATTTGCTCCCCTGCAGACA	1958	1258	2207	1546	2292	2309	-0.417249	0.52411	1.54202	1.00128	1.59182
ENSG00000168487	Cell Surface Receptor	BMP1-2	AGTACACCTCCTCAGGAGGC	224	1	21	46	1	1	-7.58635	5.75026	0.665879	4.58264	0.726344
ENSG00000168487	Cell Surface Receptor	BMP1-3	CGTGCCAGAAGCCGACGACG	68	66	1	1	1	1	0.177931	-5.81769	-5.37851	-5.85407	-5.31805
ENSG00000168487	Cell Surface Receptor	BMP1-4	CGTCCCGACCAGAGCGTGTG	892	706	768	426	141	109	-0.116375	-0.502113	-2.02946	0.311764	-1.59763
ENSG00000168487	Cell Surface Receptor	BMP1-5	TGTAGTCGGCCAAGTCCAG	653	264	83	92	1	1	-1.08554	-1.29413	-7.37851	-1.47903	-7.31805
ENSG00000168487	Cell Surface Receptor	BMP1-6	GAGAGGTAGATCCCGTAGC	529	633	175	135	1	1	0.479938	-2.00254	-8.64018	-1.66453	-8.57972
ENSG00000168487	Cell Surface Receptor	BMP1-7	AGGTAGATCCCGTAGCCGG	406	589	83	57	1	1	0.757788	-3.14253	-8.53624	-2.63676	-8.47578
ENSG00000138756	Kinases	BMP2K-1	CATCCGAGAGAACTTCTTCA	682	521	555	888	614	676	-0.167488	0.995978	1.04162	0.28153	0.963299
ENSG00000138756	Kinases	BMP2K-2	ACTTTTTTGGTTAGCTGGAC	523	461	105	233	259	225	0.0389559	-0.757735	-0.368963	-1.94405	-0.105471
ENSG00000138756	Kinases	BMP2K-3	TCCCCGGGCGCCCGTACCTT	261	133	70	1	1	1	-0.751623	-6.82858	-6.3894	-0.735674	-6.32894
ENSG00000138756	Kinases	BMP2K-4	CTGGAAGAGTCGCTGGCCGA	1717	1525	377	636	509	629	0.0499193	-1.03501	-0.611798	-1.82585	-0.856728
ENSG00000138756	Kinases	BMP2K-5	TTCCTCGTGCGTACTCACGG	509	293	306	227	60	6	-0.575765	-0.141506	-4.94392	0.252956	-1.56152
ENSG00000138756	Kinases	BMP2K-6	TTCCACCGTGAGTACGCACG	98	1	1	1	1	1	-6.39371	0.226702	0.665879	0.190325	0.726344
ENSG00000138756	Kinases	BMP2K-7	CTCCGGCGGCTCGTCCGTGG	158	128	50	143	1	1	-0.0827806	0.386573	-6.33412	-1.16582	-6.27366
ENSG00000107779	Kinases	BMPR1A-1	TCATTCCCTTATAGGGATCG	233	574	60	1	1	1	1.52172	-8.93821	-8.49903	-3.06769	-8.43856
ENSG00000107779	Kinases	BMPR1A-2	TAACCTACCTATGACAACAG	475	1	1	33	3	7	-8.67078	5.2711	3.47323	0.190325	2.31131
ENSG00000107779	Kinases	BMPR1A-3	CTAACCTACCTATGACAAC	726	229	239	1	77	1	-1.44362	-7.6125	-7.17332	0.251988	-0.846074
ENSG00000107779	Kinases	BMPR1A-4	ATAGTATGCTTCATGGCAC	481	1031	8493	7286	9653	5698	1.32094	3.04778	3.13229	3.23256	3.95328
ENSG00000107779	Kinases	BMPR1A-5	TTTGAATGCAGGACAGAATC	985	1632	4984	5792	15512	25140	0.949446	2.05412	4.61115	1.80099	3.97502
ENSG00000107779	Kinases	BMPR1A-6	AACCTACCTATGACAACAGG	460	587	346	1	290	24	0.572727	-8.97051	-3.94638	-0.572263	-0.290964
ENSG00000107779	Kinases	BMPR1A-7	TTGTCAGGTCCGTTTTTTGA	1962	2457	3048	3254	1680	1440	0.545573	0.632018	-0.10495	0.50129	0.177907
ENSG00000204217	Cell Surface Receptor,Kinases	BMPR2-1	TGCAGCGAGGAAGTCATCCC	752	523	198	294	64	1	-0.302922	-0.604293	-8.36479	-1.21099	-2.30432
ENSG00000204217	Cell Surface Receptor,Kinases	BMPR2-2	CTCTGGTACGGATTCCCCTG	705	711	416	359	109	82	0.233226	-0.759164	-2.45027	-0.582941	-1.97918
ENSG00000204217	Cell Surface Receptor,Kinases	BMPR2-3	CACTTGCAGCTGATTGGCCG	525	720	397	214	91	1	0.67668	-1.52368	-8.82597	-0.668532	-2.25771
ENSG00000204217	Cell Surface Receptor,Kinases	BMPR2-4	GGACAATATTATGCTCGAA	661	353	706	595	558	260	-0.683982	0.979923	0.224723	1.19033	1.38694
ENSG00000204217	Cell Surface Receptor,Kinases	BMPR2-5	CTTATAGGAGACCGTAAACA	487	1	28	108	1	1	-8.70678	6.98159	0.665879	4.99768	0.726344
ENSG00000204217	Cell Surface Receptor,Kinases	BMPR2-6	TATGCAGGTTCTCGTGTCTA	1462	1780	1938	2021	417	382	0.504934	0.409894	-1.55435	0.313017	-1.36741
ENSG00000204217	Cell Surface Receptor,Kinases	BMPR2-7	AAATAGACTGGTGCGCCCA	2981	4902	6800	9728	3965	3843	0.938574	1.21547	0.314742	0.66249	0.420294
ENSG00000145919	Epigenetics	BOD1-1	CGTCGGCCAGGCAGTCCCGG	277	265	905	260	129	60	0.157107	0.199221	-1.47708	1.96225	-0.312278
ENSG00000145919	Epigenetics	BOD1-2	AGTAGCGCCAGTCGCTGCCC	243	498	1	1	1	1	1.25619	-8.7333	-8.29412	-8.76968	-8.23366
ENSG00000145919	Epigenetics	BOD1-3	GCAGCGACTGGCGCTACTG	97	366	1	99	1	1	2.13679	-1.65964	-7.84982	-8.32537	-7.78936
ENSG00000145919	Epigenetics	BOD1-4	ACTGGCGCGGTGGGCGGCGG	36	1	1	1	1	1	-4.94892	0.226702	0.665879	0.190325	0.726344
ENSG00000145919	Epigenetics	BOD1-5	GAACTGGCGCGGTGGGCGG	85	1	1	1	1	1	-6.18839	0.226702	0.665879	0.190325	0.726344
ENSG00000145919	Epigenetics	BOD1-6	GGCAGCGACTGGCGCTACT	1598	3035	3833	4051	2405	2957	1.14643	0.643283	0.628317	0.527103	0.390684
ENSG00000145919	Epigenetics	BOD1-7	CGATGAGAGCGATGAGCTGC	337	217	1	1	1	1	-0.414053	-7.53485	-7.09567	-7.57123	-7.03521
ENSG00000171634	Epigenetics	BPTF-1	TGGTACCATGGGCGCTGCGT	892	1	1	1	1	1	-9.5799	0.226702	0.665879	0.190325	0.726344
ENSG00000171634	Epigenetics	BPTF-2	TTTTTAAGACCTTGCCACCA	1857	1263	324	1083	1	1	-0.335119	0.00488051	-9.63676	-1.77246	-9.5763
ENSG00000171634	Epigenetics	BPTF-3	ACGACAGTTATCAAAAATTT	489	587	2328	3525	2754	2854	0.484526	2.81289	2.94743	2.17798	2.95644
ENSG00000171634	Epigenetics	BPTF-4	CCCACACTTGATGACTGAGC	286	279	1	1	1	1	0.18525	-7.89742	-7.45824	-7.9338	-7.39778
ENSG00000171634	Epigenetics	BPTF-5	GGCTTGGATGACTGTGCGT	804	1	1	22	1	1	-9.43005	4.68613	0.665879	0.190325	0.726344
ENSG00000171634	Epigenetics	BPTF-6	TGTCCTTGGACATTACTTTG	627	834	146	342	1	1	0.632582	-1.05935	-9.03802	-2.32375	-8.97756
ENSG00000171634	Epigenetics	BPTF-7	AGCTCTACCTGCTGCTGTCG	482	740	1148	910	525	352	0.839492	0.525043	-0.406071	0.823851	0.231136
ENSG00000157764	Kinases	BRAF-1	GCTCTCGGTTATAAGATGG	404	285	94	56	40	1	-0.282393	-2.12076	-7.48894	-1.4099	-2.10655
ENSG00000157764	Kinases	BRAF-2	CGCCAGCACTCACCTCCTC	297	528	3	118	38	326	1.05108	-1.93505	-0.0297868	-7.26911	-3.07012
ENSG00000157764	Kinases	BRAF-3	TCTTCCTGCCCAACAAACAG	1570	282	69	59	1	1	-2.256	-2.03021	-7.47367	-1.8407	-7.41321
ENSG00000157764	Kinases	BRAF-4	TGTAAACAGCACAGCACTCT	600	650	340	52	138	1	0.336477	-3.41715	-8.67842	-0.74458	-1.50943
ENSG00000157764	Kinases	BRAF-5	AACTTCTGTACTACAACGC	530	1	34	1	1	1	-8.82885	0.226702	0.665879	5.27779	0.726344
ENSG00000157764	Kinases	BRAF-6	TACCCAATAGAGTCCGAGGC	1582	796	1319	1216	160	115	-0.769909	0.838005	-2.12526	0.91893	-1.58835
ENSG00000157764	Kinases	BRAF-7	GGCCAGGCTCTGTTCAACG	382	47	1	1	1	1	-2.80184	-5.32789	-4.88871	-5.36426	-4.82825
ENSG00000100425	Epigenetics	BRD1-1	CCCGCTCTGCGACTCGAGGT	569	568	1	20	1	1	0.218462	-4.60112	-8.48387	-8.95942	-8.4234
ENSG00000100425	Epigenetics	BRD1-2	CTGCTCTGGCCGACTTCTG	866	1618	2417	1681	1550	677	1.12277	0.28181	-0.591105	0.769331	0.6644
ENSG00000100425	Epigenetics	BRD1-3	CACCGTGTTCTATAGAGCCG	258	115	40	1	1	25	-0.944737	-6.61879	-1.53575	-1.33324	-6.11915
ENSG00000100425	Epigenetics	BRD1-4	CGTGTGGACATCACAGTAAG	312	82	1	1	1	1	-1.70685	-6.13085	-5.69167	-6.16723	-5.63121
ENSG00000100425	Epigenetics	BRD1-5	GTCAGCGTTTCTCGCGTAG	228	465	105	201	1	1	1.2492	-0.983333	-8.19521	-1.95652	-8.13474
ENSG00000100425	Epigenetics	BRD1-6	AAACATGCTCTGCGACACGG	902	1315	1721	1290	671	505	0.764864	0.19901	-0.714828	0.57851	-0.244335
ENSG00000100425	Epigenetics	BRD1-7	TGGACGAGGAGGACTATGCC	387	138	1	1	1	1	-1.26667	-6.88182	-6.44265	-6.9182	-6.38218
ENSG00000204256	Epigenetics,Kinases	BRD2-1	CCTGTGCATCCCGGTAATCA	672	570	92	21	1	7	-0.0164992	-4.5358	-5.68158	-2.44093	-8.42847
ENSG00000204256	Epigenetics,Kinases	BRD2-2	CCGTGATTACCGGGATGCAC	208	103	1	1	1	1	-0.792939	-6.4598	-6.02062	-6.49618	-5.96016
ENSG00000204256	Epigenetics,Kinases	BRD2-3	ATTAGGACAATATCATCAGT	638	259	88	1	1	1	-1.0796	-7.79011	-7.35093	-1.36705	-7.29046
ENSG00000204256	Epigenetics,Kinases	BRD2-4	TTGGGATTGGACACCTCCGG	664	113	21	1	1	1	-2.33386	-6.59348	-6.1543	-2.23754	-6.09384
ENSG00000204256	Epigenetics,Kinases	BRD2-5	CCACTCTCTCTACGCATAGG	2378	1184	283	292	1	1	-0.78508	-1.79293	-9.54357	-1.87447	-9.48311
ENSG00000204256	Epigenetics,Kinases	BRD2-6	CCCCCTATGCGTAGAGAGAG	305	730	560	302	1	48	1.48009	-1.04665	-3.26091	-0.192144	-8.78541
ENSG00000204256	Epigenetics,Kinases	BRD2-7	TCAGGCAAGTCTTTGCGTG	614	288	81	1	1	1	-0.87117	-7.94322	-7.50405	-1.63975	-7.44358
ENSG00000169925	Epigenetics,Kinases	BRD3-1	CACGACCACGGCCGGCAGGT	43	2	41	91	64	29	-4.20526	5.7345	4.52386	4.54788	5.72634
ENSG00000169925	Epigenetics,Kinases	BRD3-2	CACGACCACGGCCGGCAGG	324	525	1	177	1	1	0.917324	-1.34187	-8.37029	-8.84585	-8.30983
ENSG00000169925	Epigenetics,Kinases	BRD3-3	ATTTGATTGCGTCCACGGGC	762	1033	1672	1235	1114	403	0.659977	0.484373	-0.692109	0.88506	0.835253
ENSG00000169925	Epigenetics,Kinases	BRD3-4	CGTCCACGGGCTGGTAGAA	425	462	641	370	1	9	0.34143	-0.0936657	-5.01594	0.662757	-8.12541
ENSG00000169925	Epigenetics,Kinases	BRD3-5	CCACGACAGTCGCCCCCGCG	36	68	1	1	1	1	1.13854	-5.86076	-5.42158	-5.89714	-5.36112
ENSG00000169925	Epigenetics,Kinases	BRD3-6	CATCACTGCAAACGTCACGT	1551	2952	10344	11757	22311	33564	1.14949	2.22046	4.17303	1.99935	3.64433
ENSG00000169925	Epigenetics,Kinases	BRD3-7	CACAACCACTCCCACGACGT	690	478	323	149	147	77	-0.308586	-1.455	-1.9682	-0.375151	-0.974851
ENSG00000141867	Epigenetics,Kinases	BRD4-1	AGCGCATTTCGAACACATCC	782	172	119	1	1	1	-1.96376	-7.19956	-6.76039	-0.341122	-6.69992
ENSG00000141867	Epigenetics,Kinases	BRD4-2	TGGGATCACTAGCATGTCTG	1131	612	297	1	50	1	-0.664995	-9.03069	-8.59151	-0.852743	-2.88719
ENSG00000141867	Epigenetics,Kinases	BRD4-3	CACGGGCCTCCAGTTTAGAC	369	550	107	95	1	1	0.796811	-2.30673	-8.43741	-2.1715	-8.37694
ENSG00000141867	Epigenetics,Kinases	BRD4-4	TACAACCCTCCTGACCATG	831	89	1	1	1	1	-3.00197	-6.24903	-5.80985	-6.28541	-5.74939
ENSG00000141867	Epigenetics,Kinases	BRD4-5	TTTGGTACCGTGGAAACGCC	1363	328	261	9	448	167	-1.83402	-4.96093	-0.307969	-0.139321	1.17615
ENSG00000141867	Epigenetics,Kinases	BRD4-6	AGCGAGGGTGGCTCGTGAAT	497	254	201	241	1	1	-0.747417	0.150907	-7.32281	-0.147308	-7.26234
ENSG00000141867	Epigenetics,Kinases	BRD4-7	ACTGGCTCCTCAGGCTCGTC	529	268	76	31	1	1	-0.760035	-2.88519	-7.40021	-1.62784	-7.33975
ENSG00000166164	Epigenetics	BRD7-1	CAAACACCTCTACGAGGGTG	173	613	145	21	32	1	2.04612	-4.64072	-8.59386	-1.88951	-3.5334
ENSG00000166164	Epigenetics	BRD7-2	CGAACTCTCCACGGGCAGCT	464	606	1	1	1	1	0.606193	-9.01647	-8.57729	-9.05285	-8.51683
ENSG00000166164	Epigenetics	BRD7-3	AAGAGACAGATCATGTTCGG	692	455	30	189	1	1	-0.383905	-1.04078	-8.16384	-3.73251	-8.10338
ENSG00000166164	Epigenetics	BRD7-4	AGAGACAGATCATGTTCGGA	706	383	442	134	49	1	-0.661324	-1.28841	-7.91532	0.397027	-2.24015
ENSG00000166164	Epigenetics	BRD7-5	AGACAGATCATGTTCGGAGG	548	122	1	1	1	1	-1.94629	-6.70404	-6.26486	-6.74041	-6.20439
ENSG00000166164	Epigenetics	BRD7-6	CCGAACATGATCTGTCTCTT	571	153	444	84	40	33	-1.67896	-0.638369	-1.54711	1.72735	-1.20912
ENSG00000166164	Epigenetics	BRD7-7	AGTAGAGCCACCAGGGCGTT	778	1763	506	512	132	62	1.40119	-1.55711	-4.16374	-1.6105	-3.01308
ENSG00000112983	Epigenetics	BRD8-1	TTTGCAATGACATTGCAACG	1	1	1	1	1	1	0.221	0.226702	0.665879	0.190325	0.726344
ENSG00000112983	Epigenetics	BRD8-2	TTGCAATGACATTGCAACGT	1	1	1	1	1	1	0.221	0.226702	0.665879	0.190325	0.726344
ENSG00000112983	Epigenetics	BRD8-4	TCATGTATACCATATGGCTG	618	256	32	136	1	1	-1.05046	-0.685835	-7.33412	-2.80967	-7.27366
ENSG00000112983	Epigenetics	BRD8-5	ATCACAGTGGGTAACCTCCG	907	468	401	302	1	1	-0.733594	-0.405258	-8.20449	-0.0325809	-8.14402
ENSG00000112983	Epigenetics	BRD8-6	CCGGAGGTTACCCACTGTGA	275	256	48	62	1	1	0.117712	-1.8191	-7.33412	-2.22471	-7.27366
ENSG00000112983	Epigenetics	BRD8-7	CTCTAAAAGCTCCGAGTACT	2113	752	109	136	1	1	-1.26949	-2.24042	-8.88871	-2.59608	-8.82825
ENSG00000028310	Epigenetics	BRD9-1	CCGAGCCGGACGCTGATGG	843	2158	1529	1504	1190	217	1.57709	-0.294188	-2.64805	-0.306781	-0.13239
ENSG00000028310	Epigenetics	BRD9-2	TCCTCTTCAGATAGCCCATC	568	504	652	776	170	343	0.0485329	0.849335	0.110664	0.561774	-0.841545
ENSG00000028310	Epigenetics	BRD9-3	GAGCAATTGCATCCGTGAC	986	3651	9955	8413	10002	8042	2.10963	1.43103	1.80514	1.63746	2.18027
ENSG00000028310	Epigenetics	BRD9-4	TCACGGATGCAATTGCTCC	314	487	125	356	51	1	0.854157	-0.225343	-8.2619	-1.77167	-2.52901
ENSG00000028310	Epigenetics	BRD9-5	ATCGGCCAGTCCGAGCGTGC	104	271	97	34	1	1	1.60271	-2.76798	-7.41627	-1.29191	-7.35581
ENSG00000028310	Epigenetics	BRD9-6	CGCTCGGACTGGCCGATCTG	313	809	402	403	1	4	1.59098	-0.778658	-6.99412	-0.818619	-8.93365
ENSG00000028310	Epigenetics	BRD9-7	ACGCTCGGACTGGCCGATCT	392	1910	881	613	129	280	2.50565	-1.41291	-2.10419	-0.926033	-3.16179
ENSG00000096070	Epigenetics	BRPF3-1	CTTCCGACGAGGCTTCCTCA	858	872	36	1	1	1	0.244351	-9.54148	-9.10231	-4.40793	-9.04184
ENSG00000096070	Epigenetics	BRPF3-2	AGCTCAAACGAGAGCAGGTA	433	1723	405	415	143	98	2.21348	-1.82704	-3.47012	-1.8986	-2.86449
ENSG00000096070	Epigenetics	BRPF3-3	CTGCAACCTGGCTGTACACC	430	781	131	115	1	1	1.08199	-2.53699	-8.9433	-2.38543	-8.88284
ENSG00000096070	Epigenetics	BRPF3-4	CTTCTGTGACATCTGCAACC	779	614	279	311	317	249	-0.122385	-0.754622	-0.636214	-0.947648	-0.227412
ENSG00000096070	Epigenetics	BRPF3-5	TCTACCTCGACAATCCGCT	246	55	1	1	1	1	-1.94015	-5.55466	-5.11548	-5.59103	-5.05502
ENSG00000096070	Epigenetics	BRPF3-6	AGTCCACCATACGGAAGCT	2841	5396	4326	5372	3566	2915	1.14649	0.220271	-0.222515	-0.128531	0.12876
ENSG00000096070	Epigenetics	BRPF3-7	TGTCTACCTCGACAATCCGC	809	345	450	739	1	85	-1.00854	1.32568	-1.35518	0.573654	-7.70411
ENSG00000160469	Kinases	BRSK1-1	CCCACATATTGGGCGTGCT	26	144	105	150	1	1	2.69049	0.285596	-6.50405	-0.265354	-6.44358
ENSG00000160469	Kinases	BRSK1-2	TCTTCGCCCTGCTCGTGGTA	886	824	82	396	1	1	0.116338	-0.830442	-9.02062	-3.13862	-8.96016
ENSG00000160469	Kinases	BRSK1-3	CGTAGACGTCGTGGAGCTTG	327	233	43	191	120	103	-0.267961	-0.0600554	-0.511806	-2.2476	-0.230952
ENSG00000160469	Kinases	BRSK1-4	TATCGGCTGGAGAAGACGCT	748	527	1664	1704	2175	2079	-0.284235	1.91975	2.64589	1.84911	2.77148
ENSG00000160469	Kinases	BRSK1-5	TGCAGGGCTGGTTAAACTCG	2535	4594	3717	3256	2335	1690	1.07877	-0.269948	-0.776848	-0.115287	-0.249985
ENSG00000160469	Kinases	BRSK1-6	CCGCCAGATTGTGTCTGCGC	95	1	1	1	1	1	-6.34886	0.226702	0.665879	0.190325	0.726344
ENSG00000160469	Kinases	BRSK1-7	AGTCCAGCGCAGACACAATC	516	496	25	186	1	1	0.163969	-1.18834	-8.28832	-4.12001	-8.22785
ENSG00000185658	Epigenetics	BRWD1-1	GCGGACGACGGCTCCGCCA	11	1	1	1	1	1	-3.23843	0.226702	0.665879	0.190325	0.726344
ENSG00000185658	Epigenetics	BRWD1-2	ACGACGGCTCCGCCATGGC	41	163	1	1	1	1	2.21218	-7.12203	-6.68285	-7.1584	-6.62238
ENSG00000185658	Epigenetics	BRWD1-3	CTCTTAATGTAGATAACAAG	279	1	1	1	1	1	-7.90312	0.226702	0.665879	0.190325	0.726344
ENSG00000185658	Epigenetics	BRWD1-4	AGGCTGTCTGCGTTAGTTT	588	295	1	1	1	1	-0.774101	-7.97787	-7.53869	-8.01425	-7.47823
ENSG00000185658	Epigenetics	BRWD1-5	TCTTACCCGACTCGATGAG	2266	3899	4887	6166	4534	4624	1.00396	0.887933	0.911916	0.51617	0.944024
ENSG00000185658	Epigenetics	BRWD1-6	TTCACTGAAAAGCCTAGGCC	595	381	366	102	178	1	-0.422099	-1.67452	-7.90777	0.132378	-0.37157
ENSG00000185658	Epigenetics	BRWD1-7	AATATTGGTCTGCGTCGTAG	870	244	2	1	1	1	-1.61313	-7.70404	-7.26486	-6.74041	-7.20439
ENSG00000165288	Epigenetics	BRWD3-1	ATCAGGTAATACAGCTCTG	569	1057	2040	1159	2888	1863	1.11447	0.359607	1.48353	1.13892	2.17644
ENSG00000165288	Epigenetics	BRWD3-2	CCTACCCAGATCGAAGCCGG	374	1027	663	1493	1	61	1.67833	0.76648	-3.4076	-0.44103	-9.27788
ENSG00000165288	Epigenetics	BRWD3-3	CGCCTTCTTGCTACACTTCG	430	490	51	1	1	1	0.409445	-8.70994	-8.27076	-3.07389	-8.21029
ENSG00000165288	Epigenetics	BRWD3-4	ATTTTCAAGTCTCCGCCTGA	1109	202	2	1	112	1	-2.23583	-7.43151	-6.99233	-6.46789	-0.124513
ENSG00000165288	Epigenetics	BRWD3-5	CCCTCCCAATCTAAGCGGCG	12	1	1	1	1	1	-3.36396	0.226702	0.665879	0.190325	0.726344
ENSG00000165288	Epigenetics	BRWD3-6	AGAGCACCGAAGAAGCTTCG	82	1	1	1	1	1	-6.13655	0.226702	0.665879	0.190325	0.726344
ENSG00000165288	Epigenetics	BRWD3-7	AGCTGTATTACCTGATCGCT	670	805	1295	1177	178	394	0.485828	0.774756	-0.364914	0.876217	-1.45077
ENSG00000172270	Cell Surface Receptor	BSG-1	AGCCGTTCATGAGGGCCTA	610	97	37	37	28	1	-2.43175	-1.16376	-5.93403	-1.20013	-1.06621
ENSG00000172270	Cell Surface Receptor	BSG-2	TGCCCGCCACTCACGTTCC	440	276	45	1	1	1	-0.451835	-7.88182	-7.44265	-2.42635	-7.38218
ENSG00000172270	Cell Surface Receptor	BSG-3	CACGAGCGTGTCGATGGAGA	485	416	333	175	140	8	-0.000401087	-1.02253	-5.03456	-0.130736	-0.844813
ENSG00000172270	Cell Surface Receptor	BSG-4	CTCCTCCACGAGCGTGTCGA	161	197	54	1	1	1	0.512135	-7.39535	-6.95617	-1.67684	-6.89571
ENSG00000172270	Cell Surface Receptor	BSG-5	ATGTGGACGCGGTCCAGCC	279	850	1297	1472	1728	1154	1.8282	1.01894	1.10699	0.799969	1.74991
ENSG00000172270	Cell Surface Receptor	BSG-6	TGCCGGGCCAGCAACGACC	733	1300	412	491	35	1	1.04763	-1.17801	-9.67842	-1.46747	-4.48867
ENSG00000172270	Cell Surface Receptor	BSG-7	CACGGGCACTTACGAGTGCC	250	743	155	188	54	160	1.79243	-1.75593	-1.54941	-2.07077	-3.05599
ENSG00000130303	Cell Surface Receptor	BST2-1	TAAGCGCTGTAAGCTTCTGC	346	247	1006	830	488	409	-0.265261	1.9753	1.39347	2.21637	1.70871
ENSG00000130303	Cell Surface Receptor	BST2-2	CGCTTATCCCCGTCTTCCAT	849	865	432	348	49	1	0.247936	-1.08691	-9.09068	-0.811343	-3.4155
ENSG00000130303	Cell Surface Receptor	BST2-3	GTCTTAAGCGTGAGAATCG	328	69	1	1	1	1	-2.02803	-5.88182	-5.44265	-5.9182	-5.38218
ENSG00000130303	Cell Surface Receptor	BST2-4	AGCGCTGTAAGCTTCTGCTG	500	93	86	145	37	1	-2.20563	0.867452	-5.87328	0.0774314	-0.603362
ENSG00000130303	Cell Surface Receptor	BST2-5	CCTGATCATCGTGATTCTGG	1686	1026	883	332	266	69	-0.495574	-1.40107	-3.22841	-0.0262199	-1.22119
ENSG00000130303	Cell Surface Receptor	BST2-6	TGACTATTGCAGAGTGCCCA	1569	1604	551	368	1	115	0.252829	-1.89719	-3.13609	-1.35122	-9.92111
ENSG00000130303	Cell Surface Receptor	BST2-7	CAGAGTGCCCATGGAAGAC	388	202	1	1	1	1	-0.720701	-7.43151	-6.99233	-7.46789	-6.93187
ENSG00000095564	Epigenetics	BTAF1-1	ATACGTTAACCACACGTTTC	181	959	994	261	197	119	2.62654	-1.65078	-2.34469	0.24204	-1.55699
ENSG00000095564	Epigenetics	BTAF1-2	ATGAAGAAATCTTACCTCCC	505	382	151	1	1	1	-0.181711	-8.35073	-7.91155	-1.1487	-7.85109
ENSG00000095564	Epigenetics	BTAF1-3	AATACCCCAGTACTGCAGTG	1060	1437	885	748	286	4	0.659996	-0.715248	-7.82297	-0.508985	-1.60263
ENSG00000095564	Epigenetics	BTAF1-4	TGTGCCTCACTGCAGTACTG	768	321	327	730	214	271	-1.03753	1.41203	0.421599	0.217043	0.141381
ENSG00000095564	Epigenetics	BTAF1-5	ATTCGGCACCAGCAGATCCC	639	906	683	634	277	111	0.724695	-0.288326	-2.36307	-0.2173	-0.983281
ENSG00000095564	Epigenetics	BTAF1-6	TTAGATAGTAAACGACAGC	179	506	919	489	553	673	1.72018	0.177399	1.07735	1.05125	0.854486
ENSG00000095564	Epigenetics	BTAF1-7	TGCAGGTGCCGACACCATCA	716	589	436	337	136	1	-0.0606918	-0.578817	-8.53624	-0.243614	-1.38832
ENSG00000169814	Cell Surface Receptor	BTD-1	AATCCATGAATGCCATCTTC	992	136	1	125	1	1	-2.64573	0.105023	-6.42158	-6.89714	-6.36112
ENSG00000169814	Cell Surface Receptor	BTD-2	AGCGTGGCTGACCATCACG	281	813	444	655	1	28	1.75369	-0.0850585	-4.19388	-0.68237	-8.94077
ENSG00000169814	Cell Surface Receptor	BTD-3	ACGGCATGAAGTCCAAAAA	2198	918	75	50	1	1	-1.03863	-3.97179	-9.17647	-3.42321	-9.11601
ENSG00000169814	Cell Surface Receptor	BTD-4	TCACCGCTTCAATGACACAG	852	793	64	43	1	1	0.117468	-3.97821	-8.9653	-3.44085	-8.90483
ENSG00000169814	Cell Surface Receptor	BTD-5	TTTACGGTAGCGGTCAACAA	534	4	1	1	1	1	-6.8397	-1.7733	-1.33412	-1.80967	-1.27366
ENSG00000169814	Cell Surface Receptor	BTD-6	TTTACGGTAGCGGTCAACA	740	591	343	381	1	1	-0.103367	-0.406665	-8.54114	-0.594624	-8.48067
ENSG00000169814	Cell Surface Receptor	BTD-7	TGGCCATACAACTCAGGCGC	492	33	1	1	1	1	-3.67712	-4.81769	-4.37851	-4.85407	-4.31805
ENSG00000112763	Cell Surface Receptor	BTN2A1-1	TGGGCCCCACGACAATAAAC	316	1	1	1	1	1	-8.08278	0.226702	0.665879	0.190325	0.726344
ENSG00000112763	Cell Surface Receptor	BTN2A1-2	GCAGGCGCAACCCCACCGT	293	1	1	1	1	1	-7.97376	0.226702	0.665879	0.190325	0.726344
ENSG00000112763	Cell Surface Receptor	BTN2A1-3	GGCCCCACGACAATAAACT	800	706	121	303	200	108	0.0406683	-0.993648	-2.04276	-2.35434	-1.09332
ENSG00000112763	Cell Surface Receptor	BTN2A1-4	AACAGCCCAGTTTATTGTCG	797	1285	2435	2846	1080	887	0.910117	1.37387	0.131117	1.11248	0.475607
ENSG00000112763	Cell Surface Receptor	BTN2A1-5	CGACGCACCTGCCACTACG	440	411	32	357	96	1	0.122635	0.0234876	-8.01712	-3.49267	-1.37169
ENSG00000112763	Cell Surface Receptor	BTN2A1-6	GCCATCCTGCACCTCGTAG	2253	1655	3148	6062	3252	13256	-0.224016	2.09966	3.66762	1.11793	1.70084
ENSG00000112763	Cell Surface Receptor	BTN2A1-7	AGTGGCCCTGCCTATCATTG	526	938	558	485	137	39	1.05553	-0.724901	-3.92216	-0.558997	-2.04907
ENSG00000111801	Cell Surface Receptor	BTN3A3-1	AATTTATCCTTCTACAGCAT	3862	3264	1673	1255	54	165	-0.021707	-1.15225	-3.64022	-0.773878	-5.19119
ENSG00000111801	Cell Surface Receptor	BTN3A3-2	GTGTCGCTCCACTTTATTT	1177	1170	847	449	846	443	0.212394	-1.15502	-0.735251	-0.275749	0.258565
ENSG00000111801	Cell Surface Receptor	BTN3A3-3	TGTCGCTCCACTTTATTTG	769	418	82	94	1	1	-0.658481	-1.92607	-8.04148	-2.15948	-7.98102
ENSG00000111801	Cell Surface Receptor	BTN3A3-4	AATAAAGTGGAGCGACACCA	887	143	38	32	1	1	-2.41192	-1.93317	-6.49399	-1.72162	-6.43353
ENSG00000111801	Cell Surface Receptor	BTN3A3-5	CTGTGAAAACTTCACATCA	208	1	1	1	1	1	-7.47944	0.226702	0.665879	0.190325	0.726344
ENSG00000111801	Cell Surface Receptor	BTN3A3-6	TTTACTCACCAGGTTTGAAG	426	33	139	1	83	1	-3.46932	-4.81769	-4.37851	2.26487	2.05699
ENSG00000111801	Cell Surface Receptor	BTN3A3-7	CAGCGTGCTGAAGAGCCGC	131	86	1	1	1	1	-0.386158	-6.19956	-5.76039	-6.23594	-5.69992
ENSG00000169679	Kinases	BUB1-1	CTGGGTAGCTTCGTACACCT	664	133	34	1	1	1	-2.09876	-6.82858	-6.3894	-1.77749	-6.32894
ENSG00000169679	Kinases	BUB1-2	CCTGGGTAGCTTCGTACACC	381	346	517	258	1	1	0.0819812	-0.196699	-7.76875	0.769718	-7.70828
ENSG00000169679	Kinases	BUB1-3	CCGCCCAGGCAATGTACAGA	260	1	98	1	1	1	-7.80137	0.226702	0.665879	6.80504	0.726344
ENSG00000169679	Kinases	BUB1-4	GAAGCGGGCAGATCCTCAT	897	121	2	1	1	1	-2.6691	-6.69216	-6.25298	-5.72854	-6.19252
ENSG00000169679	Kinases	BUB1-5	CAGGTGTACGAAGCTACCCA	2312	854	519	52	31	1	-1.21583	-3.81095	-9.07221	-0.528176	-4.05755
ENSG00000169679	Kinases	BUB1-6	CTGACAGAGCGTTCTCCAA	893	636	137	298	1	1	-0.268633	-0.867013	-8.647	-2.02453	-8.58654
ENSG00000169679	Kinases	BUB1-7	GCGACTTTGGATTCTTGTG	682	132	1	1	1	1	-2.14823	-6.81769	-6.37851	-6.85407	-6.31805
ENSG00000156970	Kinases	BUB1B-1	TTGTTTTACACTTACCTGGT	317	1	1	1	1	1	-8.08734	0.226702	0.665879	0.190325	0.726344
ENSG00000156970	Kinases	BUB1B-2	CGTTTATGCAATGAGCCTT	731	47	1	1	1	1	-3.73814	-5.32789	-4.88871	-5.36426	-4.82825
ENSG00000156970	Kinases	BUB1B-3	TACAGTTACTTGCACAACCA	1421	130	1	1	1	1	-3.22932	-6.79567	-6.35649	-6.83204	-6.29602
ENSG00000156970	Kinases	BUB1B-4	CGTTGAGCTAAAACTCGTGG	344	114	1	55	1	1	-1.37237	-0.824828	-6.16701	-6.64256	-6.10655
ENSG00000156970	Kinases	BUB1B-5	TCGTTGAGCTAAAACTCGTG	246	1	1	1	1	1	-7.72151	0.226702	0.665879	0.190325	0.726344
ENSG00000156970	Kinases	BUB1B-6	TTCGTTGAGCTAAAACTCGT	1740	431	53	441	1	11	-1.79233	0.259793	-4.62623	-2.8333	-8.0252
ENSG00000156970	Kinases	BUB1B-7	CTTCGTTGAGCTAAAACTCG	1023	1673	1750	1906	1181	675	0.930631	0.414813	-0.643599	0.255243	0.223915
ENSG00000136261	uncharacterized	BZW2-1	GAGGAACGCGCATAGATGA	991	446	80	82	48	130	-0.930841	-2.21665	-1.11265	-2.28865	-2.48959
ENSG00000136261	uncharacterized	BZW2-2	CAAGCATACTGCCAGCCACC	1288	395	48	1	211	30	-1.48421	-8.39901	-3.05294	-2.85042	-0.178266
ENSG00000136261	uncharacterized	BZW2-3	ATCTATGCGCGTTCCTCCAG	1084	1357	611	783	189	146	0.545056	-0.566635	-2.5505	-0.960851	-2.11762
ENSG00000136261	uncharacterized	BZW2-4	CTCTTCGATATCCTGGTGGC	1399	2601	1639	1199	78	70	1.11567	-0.890533	-4.54969	-0.475925	-4.3331
ENSG00000136261	uncharacterized	BZW2-5	ATTCGAACCCACAGTCTTCA	2001	2325	4583	4003	2518	2233	0.43751	1.01055	0.607632	1.16939	0.841391
ENSG00000136261	uncharacterized	BZW2-6	AGGTCTTCAATAAACTCATC	450	85	1	48	1	1	-2.18339	-0.597727	-5.74351	-6.21907	-5.68305
ENSG00000136261	uncharacterized	BZW2-7	TCAGGAATGCCCGATCAAGG	383	501	194	14	1	1	0.608466	-4.93461	-8.30279	-1.17843	-8.24232
ENSG00000155640	uncharacterized	C10orf12-1	CTAAAGCTGAACTCTGCATA	581	146	107	35	1	1	-1.77157	-1.83384	-6.52395	-0.258032	-6.46348
ENSG00000155640	uncharacterized	C10orf12-2	CTGCCAACTGTTCGTACAC	311	1	1	69	1	1	-8.05977	6.33523	0.665879	0.190325	0.726344
ENSG00000155640	uncharacterized	C10orf12-3	ACCTTTGCGCCAGGATTTAG	4072	2686	753	548	263	56	-0.379278	-2.06651	-4.91801	-1.64441	-2.62598
ENSG00000155640	uncharacterized	C10orf12-4	TATCCTCGAGTACTCTTTC	473	30	1	1	1	1	-3.75781	-4.68019	-4.24101	-4.71657	-4.18055
ENSG00000155640	uncharacterized	C10orf12-5	TGGGTCGACATTTAGCTCC	1082	933	398	144	1	1	0.00724862	-2.46911	-9.19985	-1.03878	-9.13939
ENSG00000155640	uncharacterized	C10orf12-6	GGCACCAAAATCGGTGCCA	47	62	1	1	1	1	0.620608	-5.72749	-5.28832	-5.76387	-5.22785
ENSG00000155640	uncharacterized	C10orf12-7	ATCACCTCTCACGAGGAAGG	287	56	4	326	1	1	-2.13655	2.76808	-5.14148	-3.61703	-5.08101
ENSG00000171224	uncharacterized	C10orf35-1	GTAGCATTCCTCGACAGGT	505	658	167	128	1	1	0.602804	-2.13524	-8.69606	-1.78791	-8.6356
ENSG00000171224	uncharacterized	C10orf35-2	AAGAGGTAGCATTCCTCGAC	438	1171	761	445	197	86	1.63974	-1.16916	-3.10138	-0.431447	-1.84513
ENSG00000171224	uncharacterized	C10orf35-3	TGGGTAGTGGTCCTCACTCG	627	388	293	237	170	307	-0.471409	-0.484468	0.328061	-0.214831	-0.464178
ENSG00000171224	uncharacterized	C10orf35-4	AACCGGCAGCTGGTGAACAT	1130	1781	1389	893	228	202	0.877365	-0.769254	-2.47438	-0.168315	-2.23924
ENSG00000171224	uncharacterized	C10orf35-5	GGTAGTGGTCCTCACTCGG	578	249	424	761	1	175	-0.993924	1.83845	0.157088	0.958244	-7.23366
ENSG00000171224	uncharacterized	C10orf35-6	TGTCGAGGAATGCTACCTCT	988	792	58	297	1	81	-0.0980105	-1.18834	-2.62363	-3.58105	-8.90301
ENSG00000171224	uncharacterized	C10orf35-7	ATCCTGCACGATTTCCCCAT	2452	1446	676	406	56	1	-0.540891	-1.60581	-9.83197	-0.906647	-3.96415
ENSG00000119965	uncharacterized	C10orf88-1	CGGCCCCGGTGACTTCGACT	467	267	386	161	129	115	-0.585583	-0.503077	-0.549327	0.722087	-0.323125
ENSG00000119965	uncharacterized	C10orf88-2	TCGGCCCCGGTGACTTCGAC	23	81	1	1	1	1	2.03729	-6.11315	-5.67397	-6.14952	-5.61351
ENSG00000119965	uncharacterized	C10orf88-3	TCCCAAGAAGAGGCCAGCGT	520	219	74	1	1	1	-1.02658	-7.54809	-7.10891	-1.37501	-7.04844
ENSG00000119965	uncharacterized	C10orf88-4	CTCCTCCCAGTCGAAGTCAC	325	1	1	1	82	1	-8.1233	0.226702	0.665879	0.190325	7.0839
ENSG00000119965	uncharacterized	C10orf88-5	TCCTCCCAGTCGAAGTCACC	558	897	401	239	25	73	0.905843	-1.6814	-2.95326	-0.97118	-4.43876
ENSG00000119965	uncharacterized	C10orf88-6	AGTTGCTCTCCTTTGGCGAA	570	416	29	60	1	1	-0.233378	-2.56685	-8.03456	-3.65213	-7.9741
ENSG00000119965	uncharacterized	C10orf88-7	CGACTGAAGCTGCTCTCCAA	790	49	72	72	1	1	-3.79	0.781917	-4.94883	0.745541	-4.88837
ENSG00000150776	uncharacterized	C11orf57-1	ACAGATGCTCACAATAAGGT	549	1	1	1	1	1	-8.87966	0.226702	0.665879	0.190325	0.726344
ENSG00000150776	uncharacterized	C11orf57-2	AATGTCCCGGATTCCACTG	595	128	33	44	1	1	-1.99575	-1.31387	-6.33412	-1.76528	-6.27366
ENSG00000150776	uncharacterized	C11orf57-3	TTTAGCCGGATGCGCAGTGA	1258	923	347	134	49	1	-0.225729	-2.5574	-9.18431	-1.22107	-3.50913
ENSG00000150776	uncharacterized	C11orf57-4	AGATGGAAGATGCTTACCGG	838	45	1	112	1	1	-3.99795	1.5422	-4.82597	-5.30153	-4.76551
ENSG00000150776	uncharacterized	C11orf57-5	CAGATGGAAGATGCTTACCG	497	1	1	1	1	1	-8.7361	0.226702	0.665879	0.190325	0.726344
ENSG00000150776	uncharacterized	C11orf57-6	ACAGATGGAAGATGCTTACC	756	1	162	7	1	48	-9.34124	3.03406	6.25084	7.53018	0.726344
ENSG00000150776	uncharacterized	C11orf57-7	TGGGTAGATGACTTTACCTG	1141	813	243	346	76	135	-0.267971	-1.00578	-1.92442	-1.55197	-2.69284
ENSG00000173715	uncharacterized	C11orf80-1	ACAAAGGAACAGCTTACCTT	580	211	1	1	1	1	-1.23781	-7.4944	-7.05522	-7.53077	-6.99476
ENSG00000173715	uncharacterized	C11orf80-2	AACCTTGATGACAGATTGTC	3074	2973	7257	5762	11157	13986	0.172802	1.18135	2.89987	1.47778	2.6343
ENSG00000173715	uncharacterized	C11orf80-3	CTTTTCATCCCTGAAGACG	630	1	1	1	1	1	-9.07821	0.226702	0.665879	0.190325	0.726344
ENSG00000173715	uncharacterized	C11orf80-4	AGCAGAATTCACCCTGTGCT	928	942	491	458	89	144	0.242602	-0.813678	-2.04378	-0.749679	-2.67751
ENSG00000173715	uncharacterized	C11orf80-5	TTCATCCCTGAAGACGTGGC	1696	975	81	161	1	1	-0.577662	-2.37164	-9.26338	-3.39908	-9.20291
ENSG00000173715	uncharacterized	C11orf80-6	CCATGCCAGCCACGTCTTCA	882	422	36	1	1	1	-0.842536	-8.4944	-8.05522	-3.36085	-7.99476
ENSG00000173715	uncharacterized	C11orf80-7	TCAGGGATGAAAAGCATTAC	1820	1116	440	60	130	1	-0.484601	-3.99053	-9.45824	-1.15244	-2.37541
ENSG00000168005	uncharacterized	C11orf84-1	CACAGCTCGCTCGCACATCT	714	266	182	328	120	1	-1.2035	0.528971	-7.3894	-0.357162	-0.422048
ENSG00000168005	uncharacterized	C11orf84-2	CGAGGTGACGCTGAAATGCG	112	45	2	1	1	1	-1.0945	-5.26515	-4.82597	-4.30153	-4.76551
ENSG00000168005	uncharacterized	C11orf84-3	CACCTCGAAGCAGTCGAGTG	677	462	1	1	1	1	-0.330263	-8.62505	-8.18587	-8.66142	-8.12541
ENSG00000168005	uncharacterized	C11orf84-4	CCTAGACCCAGCCCGCTAG	1122	715	126	62	1	1	-0.429057	-3.3009	-8.81592	-2.31419	-8.75546
ENSG00000168005	uncharacterized	C11orf84-5	CGCCGCACTCGACTGCTTCG	286	346	73	101	1	1	0.495757	-1.54971	-7.76875	-2.05448	-7.70828
ENSG00000168005	uncharacterized	C11orf84-6	CTCACCTCTGAGCATCGGCT	423	772	39	79	1	1	1.08894	-3.06197	-8.92658	-4.11673	-8.86611
ENSG00000168005	uncharacterized	C11orf84-7	AGACCCAGCCCGCTAGAGGC	267	1	1	1	1	1	-7.8397	0.226702	0.665879	0.190325	0.726344
ENSG00000188070	uncharacterized	C11orf95-1	GACAGCGGAACGTCGCCTA	507	21	1	1	1	1	-4.37252	-4.16562	-3.72644	-4.20199	-3.66597
ENSG00000188070	uncharacterized	C11orf95-2	CACATCCGCCGGCGCCACCC	410	847	54	219	1	1	1.26774	-1.72473	-9.06034	-3.78101	-8.99987
ENSG00000188070	uncharacterized	C11orf95-3	CCGGCGCGGCCTGGTGTGTA	215	245	36	35	1	1	0.409445	-2.58065	-7.27076	-2.57639	-7.21029
ENSG00000188070	uncharacterized	C11orf95-4	GTCGTGGTAGTAGCGCCGG	199	1	1	1	1	1	-7.41562	0.226702	0.665879	0.190325	0.726344
ENSG00000188070	uncharacterized	C11orf95-5	CCGGCACGGCATGGTGTGCA	504	140	71	1	39	19	-1.627	-6.90258	-2.21548	-0.78921	-1.11754
ENSG00000188070	uncharacterized	C11orf95-6	GTAGTAGCGCCGGTGGTCA	712	653	123	181	1	1	0.0962059	-1.62439	-8.68506	-2.2181	-8.6246
ENSG00000188070	uncharacterized	C11orf95-7	GCGCTACTACCACGACCAC	235	116	198	97	40	1	-0.797536	-0.0313662	-6.1921	0.961701	-0.809709
ENSG00000133641	uncharacterized	C12orf29-1	CCGTACCTGATGCTCCCTTT	965	562	354	1265	1	1	-0.558959	1.3972	-8.46855	-0.476495	-8.40808
ENSG00000133641	uncharacterized	C12orf29-2	GGCTCATCATGAAGCGCTT	434	323	1	1	1	1	-0.205161	-8.10869	-7.66951	-8.14506	-7.60905
ENSG00000133641	uncharacterized	C12orf29-3	TCAAACCAGCTCCGGAGTGC	382	159	35	1	2	1	-1.04355	-7.08618	-6.647	-1.99327	-5.58654
ENSG00000157895	uncharacterized	C12orf43-1	CCCAAAGTGCATAGTACCTG	598	1192	841	584	225	40	1.21617	-0.802642	-4.23136	-0.312881	-1.67904
ENSG00000157895	uncharacterized	C12orf43-2	TCGGTTGGGAGGTTGACAAC	538	958	253	163	1	1	1.05342	-2.32845	-9.238	-1.73056	-9.17754
ENSG00000157895	uncharacterized	C12orf43-3	AGGGCTGTCGCTTTCGGCG	247	127	40	1	88	1	-0.738682	-6.76198	-6.32281	-1.47643	0.197091
ENSG00000157895	uncharacterized	C12orf43-4	TGGAGGGCTGTCGCTTTCGG	597	303	40	53	1	1	-0.757413	-2.28855	-7.57729	-2.73092	-7.51683
ENSG00000157895	uncharacterized	C12orf43-5	GAGGGCTGTCGCTTTCGGC	273	309	1	87	1	1	0.399706	-1.60182	-7.60558	-8.08114	-7.54512
ENSG00000157895	uncharacterized	C12orf43-6	AGCGACAGCCGAGTCGACAC	701	109	1	1	1	1	-2.46409	-6.54148	-6.10231	-6.57786	-6.04184
ENSG00000157895	uncharacterized	C12orf43-7	CATAGTACCTGAGGCTCGGT	239	443	315	32	50	1	1.1113	-3.56446	-8.12528	-0.301629	-2.42096
ENSG00000151131	uncharacterized	C12orf45-1	TATTTACTTTCCACAGTAT	692	95	202	1	1	163	-2.64377	-6.34315	1.44475	1.27868	-5.84351
ENSG00000151131	uncharacterized	C12orf45-2	AGTTGTTCGTCGCCCACCC	2850	1448	567	457	37	66	-0.7559	-1.43709	-3.78957	-1.16232	-4.56405
ENSG00000151131	uncharacterized	C12orf45-3	CGAGTTGTTCGTCGCCCACC	398	519	743	176	72	1	0.603966	-1.33346	-8.35371	0.707953	-2.12332
ENSG00000151131	uncharacterized	C12orf45-4	TGGGACTCCTGAGGAATCCC	331	409	1104	1042	1250	476	0.52627	1.57588	0.88474	1.62289	2.3381
ENSG00000151131	uncharacterized	C12orf45-5	TCGCCCACCCGGGATTCCTC	390	110	1	1	1	1	-1.60497	-6.55466	-6.11548	-6.59103	-6.05502
ENSG00000151131	uncharacterized	C12orf45-6	CTGCTGACGGCGGGAAGCGA	121	1	1	1	1	1	-6.69786	0.226702	0.665879	0.190325	0.726344
ENSG00000151131	uncharacterized	C12orf45-7	TCCAAGGAGCTGCTGACGGC	129	1	1	1	1	1	-6.79023	0.226702	0.665879	0.190325	0.726344
ENSG00000111412	Cell Surface Receptor	C12orf49-1	CATCACGGATGAACTCGGTG	445	1	69	250	1	1	-8.57666	8.19249	0.665879	6.29885	0.726344
ENSG00000111412	Cell Surface Receptor	C12orf49-2	TTTCAGGCTACGTTTGCGAG	643	835	1301	1666	441	391	0.597958	1.22324	-0.428728	0.830098	-0.194654
ENSG00000111412	Cell Surface Receptor	C12orf49-3	CAGCAGTACTGCTTCGTGCT	389	661	449	345	215	259	0.98588	-0.711352	-0.685819	-0.367609	-0.89397
ENSG00000111412	Cell Surface Receptor	C12orf49-4	TTTCCATAGCAACTTCTCC	929	135	33	48	1	56	-2.56172	-1.26515	-0.603582	-1.8421	-6.35047
ENSG00000111412	Cell Surface Receptor	C12orf49-5	TCCGCTGCACCCGTCAAGCG	613	150	1	1	1	1	-1.80992	-7.00212	-6.56294	-7.03849	-6.50248
ENSG00000111412	Cell Surface Receptor	C12orf49-6	CTGATTATGGTCATGAACC	427	367	21	102	1	1	0.00254413	-1.62051	-7.85376	-3.93699	-7.79329
ENSG00000111412	Cell Surface Receptor	C12orf49-7	GCGCCACACCATGGCCGCC	3	1	1	1	1	1	-1.36396	0.226702	0.665879	0.190325	0.726344
ENSG00000182993	uncharacterized	C12orf60-1	TTGCATCCCTACTTGTCAC	106	1	1	1	1	1	-6.50692	0.226702	0.665879	0.190325	0.726344
ENSG00000182993	uncharacterized	C12orf60-2	AATACTCAAATCCTTTTGA	254	124	1	1	1	1	-0.813488	-6.72749	-6.28832	-6.76387	-6.22785
ENSG00000182993	uncharacterized	C12orf60-3	CTGATGCAACTCCTCTACAT	547	117	390	185	1	1	-2.00403	0.887719	-6.20449	1.92729	-6.14402
ENSG00000182993	uncharacterized	C12orf60-4	CAGAGATGATGACTGGCGTA	597	457	663	552	402	396	-0.164537	0.499176	0.459185	0.72714	0.541345
ENSG00000182993	uncharacterized	C12orf60-5	ACTTAATTGAAGATTCATGA	2507	527	852	339	285	200	-2.02909	-0.409816	-0.731924	0.883376	-0.160497
ENSG00000182993	uncharacterized	C12orf60-6	TAAACAGCAGTAACATCCTT	542	732	942	914	1121	657	0.654551	0.547052	0.509929	0.554209	1.34121
ENSG00000182993	uncharacterized	C12orf60-7	GTGACATCTGATTGCTCTT	1526	1393	1372	1144	269	136	0.0894404	-0.0574063	-2.69064	0.168411	-1.64617
ENSG00000204954	uncharacterized	C12orf73-1	CAGCCTGCCGACCATGCCCG	993	1280	2798	3950	659	1758	0.587278	1.85241	1.12367	1.31858	-0.23145
ENSG00000204954	uncharacterized	C12orf73-2	AGCCTGCCGACCATGCCCGC	1722	1565	686	1086	115	404	0.0830776	-0.300437	-1.28786	-0.999557	-3.04011
ENSG00000204954	uncharacterized	C12orf73-3	TGGACATGGGCACGCCCGC	485	672	407	167	172	22	0.691477	-1.78191	-4.26701	-0.533107	-1.23971
ENSG00000204954	uncharacterized	C12orf73-4	CCGCACTCACCAGGTCCGGT	107	43	98	94	1	1	-1.0942	1.35503	-4.76039	1.37877	-4.69992
ENSG00000204954	uncharacterized	C12orf73-5	GTGCACAGGTACTACCGAC	411	294	42	1	1	1	-0.262322	-7.97297	-7.53379	-2.61703	-7.47333
ENSG00000204954	uncharacterized	C12orf73-6	CAGGTACTACCGACCGGACC	356	221	235	118	79	1	-0.466831	-0.678558	-7.12202	0.27894	-0.757778
ENSG00000174456	uncharacterized	C12orf76-1	CATCCCACTTACCTAACAT	1293	211	720	194	278	1	-2.39441	0.105516	-7.05522	1.96108	1.12419
ENSG00000174456	uncharacterized	C12orf76-2	CTTCCGTTCCAATCCTAGCT	1170	939	1432	1600	389	335	-0.0963113	0.995577	-0.821085	0.79916	-0.545011
ENSG00000174456	uncharacterized	C12orf76-3	CAAGTCATGCAGCCGAGCT	406	219	1	1	1	1	-0.669549	-7.54809	-7.10891	-7.58446	-7.04844
ENSG00000174456	uncharacterized	C12orf76-4	TGATGACAGGCTCTTTCCAC	758	293	39	1	1	1	-1.1503	-7.96805	-7.52888	-2.71903	-7.46841
ENSG00000174456	uncharacterized	C12orf76-5	TACCAGGTGTTCACCTGCAA	504	953	1242	1248	793	901	1.14005	0.615772	0.58493	0.572442	0.461188
ENSG00000179933	uncharacterized	C14orf119-1	TCTAGGAAACGTTCACGCTG	600	233	117	236	1	1	-1.14363	0.245159	-7.19831	-0.803496	-7.13784
ENSG00000179933	uncharacterized	C14orf119-2	CCTTAGCTACCAGGTCCTCT	610	106	1	167	66	75	-2.30374	0.882486	0.166777	-6.5376	0.0428172
ENSG00000179933	uncharacterized	C14orf119-3	CTCTAGGAAACGTTCACGCT	271	40	16	1	1	1	-2.53922	-5.09523	-4.65605	-1.1316	-4.59558
ENSG00000179933	uncharacterized	C14orf119-4	TGCTCCAGACTATCCAGCAG	328	1	88	1	1	1	-8.13655	0.226702	0.665879	6.64976	0.726344
ENSG00000179933	uncharacterized	C14orf119-5	ACTGATCCCAAAGATGTAGC	2059	898	356	130	44	1	-0.976156	-2.5615	-9.14469	-1.14451	-3.6248
ENSG00000179933	uncharacterized	C14orf119-6	ACAACCACTGCTGGATAGTC	311	487	24	1	1	1	0.868007	-8.70108	-8.2619	-4.15249	-8.20143
ENSG00000179933	uncharacterized	C14orf119-7	GCAAAGTTTTACCAAGCAG	266	24	1	1	1	1	-3.24932	-4.35826	-3.91908	-4.39464	-3.85862
ENSG00000170270	uncharacterized	C14orf142-1	GTGACGGCGACCCTTTCCA	4387	1361	522	456	76	1	-1.46757	-1.35086	-9.74457	-1.19222	-3.43618
ENSG00000170270	uncharacterized	C14orf142-2	AACGGAATTATTCGACCCTC	476	421	1	1	1	1	0.0438588	-8.49097	-8.0518	-8.52735	-7.99133
ENSG00000170270	uncharacterized	C14orf142-3	AGAGTACGTCGGGCAGGAA	450	206	206	356	40	1	-0.906281	1.01593	-7.02062	0.190325	-1.63823
ENSG00000170270	uncharacterized	C14orf142-4	AGCTGCTGGGAGAGTACGTC	75	1	1	1	1	1	-6.00782	0.226702	0.665879	0.190325	0.726344
ENSG00000170270	uncharacterized	C14orf142-5	TGGAAAGGGTCGCCGTCACC	1550	1436	518	936	11	255	0.110788	-0.390773	-1.82761	-1.28071	-6.30206
ENSG00000170270	uncharacterized	C14orf142-6	TCTGGGCCACGCCAGACAAC	38	1	1	1	1	1	-5.02693	0.226702	0.665879	0.190325	0.726344
ENSG00000170270	uncharacterized	C14orf142-7	CCTTTCCAGGGCCTGTTGTC	431	266	72	84	1	1	-0.475261	-1.43626	-7.3894	-1.69503	-7.32894
ENSG00000140104	uncharacterized	C14orf79-1	AAGACCCCCTCATGCGGAGG	176	241	44	107	1	1	0.674458	-0.94472	-7.24701	-2.26313	-7.18655
ENSG00000140104	uncharacterized	C14orf79-2	GTGACCACTCACCTTGGTC	388	231	124	41	1	1	-0.527164	-2.2675	-7.18587	-0.707227	-7.12541
ENSG00000140104	uncharacterized	C14orf79-3	CCAGCACATCACTATTCCA	1416	111	564	504	120	7	-3.45219	2.40957	-3.32118	2.53546	0.838818
ENSG00000140104	uncharacterized	C14orf79-4	CTGAAGACCCCCTCATGCGG	185	100	1	35	1	1	-0.666525	-1.28787	-5.97798	-6.45353	-5.91751
ENSG00000140104	uncharacterized	C14orf79-5	TTCCTGAAGACCCCCTCATG	1154	986	46	149	1	1	-0.00598354	-2.49957	-9.27956	-4.23156	-9.2191
ENSG00000140104	uncharacterized	C14orf79-6	TGCTGGCCACCTCCGCATG	292	348	20	64	1	1	0.474119	-2.21624	-7.77706	-3.93069	-7.7166
ENSG00000140104	uncharacterized	C14orf79-7	ACATCACTATTCCAAGGAAA	389	1	1	1	1	1	-8.38263	0.226702	0.665879	0.190325	0.726344
ENSG00000185347	uncharacterized	C14orf80-1	CCCAGGCCCGAGTGCCTCT	1259	1061	1	38	1	1	-0.0258535	-4.57658	-9.38533	-9.86088	-9.32487
ENSG00000185347	uncharacterized	C14orf80-2	CACCCAGAGGCACTCGGGCC	216	588	2325	1905	580	195	1.66578	1.9226	-0.926463	2.17367	0.70658
ENSG00000185347	uncharacterized	C14orf80-3	GCCCAGGCCCGAGTGCCTC	125	1	1	1	1	1	-6.74478	0.226702	0.665879	0.190325	0.726344
ENSG00000100802	uncharacterized	C14orf93-1	CGAAGTCGCCGATATCGGGT	1105	1123	372	196	50	1	0.244312	-2.29173	-9.46726	-1.40366	-3.76294
ENSG00000100802	uncharacterized	C14orf93-2	TTAGCTGGTGGATGATTACG	2606	3490	2893	2980	1605	1167	0.64239	-0.0012128	-0.914543	-0.0803353	-0.39431
ENSG00000100802	uncharacterized	C14orf93-3	CTCAATGCCGCTGCTGCGC	254	138	1	1	1	1	-0.65916	-6.88182	-6.44265	-6.9182	-6.38218
ENSG00000100802	uncharacterized	C14orf93-4	CCTCATGATACTGGATCGGT	143	215	564	943	616	400	0.809322	2.35962	1.56154	1.58168	2.24494
ENSG00000100802	uncharacterized	C14orf93-5	GTACTCACGCCTCTTAGTA	942	535	1072	1352	286	353	-0.595188	1.56419	0.0660084	1.19302	-0.17718
ENSG00000100802	uncharacterized	C14orf93-6	TACAAGATCCCGCTTGCGCC	552	246	1	1	1	1	-0.94501	-7.71581	-7.27664	-7.75219	-7.21617
ENSG00000100802	uncharacterized	C14orf93-7	AACTTCGAAGTCGCCGATAT	876	422	364	142	343	115	-0.832688	-1.34465	-1.20973	-0.0229791	0.427309
ENSG00000167173	uncharacterized	C15orf39-1	AAGCGACCCCTGAGAACCC	2678	3489	2747	1525	666	225	0.602658	-0.967302	-3.28894	-0.154631	-1.66288
ENSG00000167173	uncharacterized	C15orf39-2	AAGCGACCCCTGAGAACCCT	1200	562	435	879	230	195	-0.873392	0.871995	-0.861217	-0.179229	-0.562593
ENSG00000167173	uncharacterized	C15orf39-3	CCATACATCACAGGCCCCA	1429	907	545	300	78	81	-0.434831	-1.36944	-2.81923	-0.544521	-2.81321
ENSG00000167173	uncharacterized	C15orf39-4	TGCCATACATCACAGGCCCC	716	575	363	1043	271	18	-0.0953975	1.08581	-4.33161	-0.473267	-0.358926
ENSG00000186073	uncharacterized	C15orf41-1	CAGAGTGGCCTGCGATTGAC	346	29	1	33	1	1	-3.35565	0.413115	-4.1921	-4.66766	-4.13164
ENSG00000186073	uncharacterized	C15orf41-2	GGCAGGAAGGTCATACCTC	711	172	113	200	1	138	-1.82644	0.444293	0.348139	-0.41576	-6.69992
ENSG00000186073	uncharacterized	C15orf41-3	CGGCACAGACACTAGGCAC	407	558	127	425	1	1	0.676236	-0.1661	-8.45824	-1.94511	-8.39778
ENSG00000186073	uncharacterized	C15orf41-4	ATTAATGGCTCGGCTTATAC	673	281	4	27	1	1	-1.03904	-3.15284	-7.46855	-5.9441	-7.40808
ENSG00000186073	uncharacterized	C15orf41-5	GACTATGCGCCCTCATTAA	4445	4479	1976	2828	561	1127	0.231993	-0.436693	-1.32481	-0.990268	-2.27076
ENSG00000186073	uncharacterized	C15orf41-6	CAATTGAAAGTTATTACCAG	262	176	1	38	1	1	-0.352991	-1.9848	-6.79355	-7.26911	-6.73309
ENSG00000186073	uncharacterized	C15orf41-7	TGGTAGGCGGCACAGACACT	792	1033	222	96	50	337	0.604268	-3.20096	-0.950141	-2.02788	-3.64242
ENSG00000128891	uncharacterized	C15orf57-1	CAGAGTTCGAAGCATGTCCT	774	723	396	58	1	87	0.122662	-3.41317	-2.38903	-0.67817	-8.77151
ENSG00000128891	uncharacterized	C15orf57-2	TTGTTCAGGATTTGGCAGAC	769	296	88	346	457	162	-1.15639	0.451877	-0.203724	-1.5597	1.35294
ENSG00000128891	uncharacterized	C15orf57-3	AGATCCTGGCCAGATCTTG	197	57	99	1	1	1	-1.56816	-5.60619	-5.16701	0.986792	-5.10655
ENSG00000128891	uncharacterized	C15orf57-4	ACTCTACAGCCACAAGATC	3768	3977	4586	4540	4652	8685	0.298882	0.417714	1.79272	0.395881	0.952514
ENSG00000128891	uncharacterized	C15orf57-5	GAGCCCAAGGCTTTACAGC	361	122	139	1	1	1	-1.34412	-6.70404	-6.26486	0.378529	-6.20439
ENSG00000128891	uncharacterized	C15orf57-6	TCCAGCCAGCTGTAAAGCCT	532	699	1832	1986	915	744	0.614866	1.7332	0.755889	1.58038	1.11482
ENSG00000128891	uncharacterized	C15orf57-7	GTTGAGAAGCCAGTGGCCG	719	1679	1963	2787	907	722	1.44454	0.957813	-0.551652	0.415783	-0.162084
ENSG00000189227	uncharacterized	C15orf61-1	CCCGGCGCGGCGGGCCATGG	75	54	1	1	1	1	-0.252931	-5.52819	-5.08901	-5.56456	-5.02854
ENSG00000189227	uncharacterized	C15orf61-2	ATGCCGCGTCAGCACCTCCG	295	198	48	1	1	1	-0.354214	-7.40265	-6.96348	-1.85407	-6.90301
ENSG00000189227	uncharacterized	C15orf61-3	CAGGCGGAGCGCGACCTCGT	228	193	175	41	1	1	-0.0194328	-2.0082	-6.92658	0.0490795	-6.86611
ENSG00000189227	uncharacterized	C15orf61-4	TCAGCACCTCCGAGGCGCT	888	836	1067	684	459	405	0.133943	-0.0628047	-0.379702	0.542311	-0.138665
ENSG00000189227	uncharacterized	C15orf61-5	CCGGCCAGTTGAAGTGCGAG	213	266	333	345	1	1	0.541573	0.601872	-7.3894	0.514421	-7.32894
ENSG00000189227	uncharacterized	C15orf61-6	CCGAACTGGTCGTTGCGGA	99	1	81	1	65	1	-6.40836	0.226702	0.665879	6.53018	6.74871
ENSG00000189227	uncharacterized	C15orf61-7	CCGTCCGCAACGACCAGTT	174	268	107	1	1	1	0.844146	-7.83939	-7.40021	-1.1343	-7.33975
ENSG00000185716	uncharacterized	C16orf52-1	CCCGGACTGGATCAACACCG	273	1	1	1	1	1	-7.87176	0.226702	0.665879	0.190325	0.726344
ENSG00000185716	uncharacterized	C16orf52-2	CCCCGGTGTTGATCCAGTCC	376	201	175	61	1	1	-0.682537	-1.49361	-6.98517	-0.00951514	-6.92471
ENSG00000185716	uncharacterized	C16orf52-3	GCGATGGCGAAGATATCGG	308	661	303	528	9	541	1.32272	-0.0974104	0.376857	-0.935007	-5.47224
ENSG00000185716	uncharacterized	C16orf52-4	GTGTTGATCCAGTCCGGGT	2351	2507	3217	2897	2691	3897	0.313688	0.4353	1.30228	0.550079	0.828524
ENSG00000185716	uncharacterized	C16orf52-5	AACCCGGACTGGATCAACAC	757	790	866	1382	1131	1474	0.282559	1.03353	1.56569	0.32284	1.24402
ENSG00000185716	uncharacterized	C16orf52-6	CATCGCCAGCATCGCCAACC	450	756	297	1053	65	1	0.969461	0.704749	-8.89636	-1.1576	-2.81353
ENSG00000185716	uncharacterized	C16orf52-7	ATAAACTGACCATCATCTC	1089	717	1200	617	1424	571	-0.381959	0.00999928	0.337397	0.933315	1.71625
ENSG00000162062	uncharacterized	C16orf59-1	CGCTGCTGAGACTGCGCATG	275	1133	1573	1732	1800	1184	2.26364	0.838993	0.7294	0.663696	1.39419
ENSG00000162062	uncharacterized	C16orf59-2	CTGCTGAGACTGCGCATGA	617	97	1	1	1	1	-2.44821	-6.37321	-5.93403	-6.40959	-5.87357
ENSG00000162062	uncharacterized	C16orf59-3	CAGCGAGCAGGCCTTCCGC	270	531	1	1	1	1	1.19675	-8.82587	-8.38669	-8.86224	-8.32622
ENSG00000162062	uncharacterized	C16orf59-4	ACTCCTGCATCCAGTCCATG	658	870	1660	1379	1133	1613	0.623928	0.891237	1.55654	1.12242	1.1074
ENSG00000162062	uncharacterized	C16orf59-5	TACCGCTGCCTGCTCACGC	507	24	1	1	1	1	-4.17988	-4.35826	-3.91908	-4.39464	-3.85862
ENSG00000162062	uncharacterized	C16orf59-6	CGCATGAGGGAGGAGCTCT	466	577	288	264	261	1	0.529241	-0.901331	-8.50655	-0.812177	-0.418178
ENSG00000162062	uncharacterized	C16orf59-7	ATGAGGGAGGAGCTCTCGGC	342	938	87	326	1	1	1.67659	-1.29801	-9.20756	-3.24018	-9.1471
ENSG00000154102	uncharacterized	C16orf74-1	CACGGGCATGATGCTGCCGA	651	266	225	113	96	22	-1.07023	-1.0084	-2.92997	-0.0511758	-0.743976
ENSG00000154102	uncharacterized	C16orf74-2	CCACGGGCATGATGCTGCCG	303	1046	897	942	957	1047	2.00849	0.075618	0.667258	-0.0313775	0.598052
ENSG00000154102	uncharacterized	C16orf74-3	GTCGATTTCTCCATCATCT	1181	678	1037	1137	963	480	-0.579652	0.972577	0.167628	0.803384	1.23259
ENSG00000154102	uncharacterized	C16orf74-4	ACAGGGTCGTGCCCAGATGA	513	574	432	236	355	404	0.383092	-1.05556	0.159184	-0.219694	0.0331119
ENSG00000212719	uncharacterized	C17orf51-1	GCTGTTGGAGCCCGCGAAG	269	25	4	1	1	1	-3.20661	-4.41715	-3.97798	-2.45353	-3.91751
ENSG00000212719	uncharacterized	C17orf51-2	CTGTTGGAGCCCGCGAAGAG	284	822	2199	2795	2229	6841	1.75425	1.99234	3.72288	1.60996	2.16553
ENSG00000212719	uncharacterized	C17orf51-3	CTGTTGGAGCCCGCGAAGA	697	313	436	384	999	593	-0.933996	0.521646	1.58775	0.668491	2.40067
ENSG00000212719	uncharacterized	C17orf51-4	TTCGCGGGCTCCAACAGCCT	538	57	1	30	1	1	-3.01757	-0.699298	-5.16701	-5.64256	-5.10655
ENSG00000212719	uncharacterized	C17orf51-5	TGTTGGAGCCCGCGAAGAGG	292	34	1	1	1	1	-2.88136	-4.86076	-4.42158	-4.89714	-4.36112
ENSG00000212719	uncharacterized	C17orf51-6	TGATCACCCTTACGCCCCT	1532	1396	964	1080	184	78	0.0868828	-0.143566	-3.4958	-0.343868	-2.19718
ENSG00000212719	uncharacterized	C17orf51-7	GAGTTTCACCCCCTCTTCG	659	373	203	333	85	102	-0.600103	0.0630485	-1.20473	-0.68737	-1.4073
ENSG00000125319	uncharacterized	C17orf53-1	ACCTAATTCCTTACCCGTG	2611	1754	879	845	603	303	-0.352954	-0.826924	-1.86738	-0.806388	-0.814075
ENSG00000125319	uncharacterized	C17orf53-2	AGGACCTAATTCCTTACCCG	451	306	44	1	1	1	-0.338596	-8.03069	-7.59151	-2.60763	-7.53104
ENSG00000125319	uncharacterized	C17orf53-3	ACAGCCGTCCATCATGCAT	3361	1098	1579	703	169	408	-1.39301	-0.41658	-0.762358	0.714459	-1.97344
ENSG00000125319	uncharacterized	C17orf53-4	CGGACATGATACCCGCTTTG	1278	368	72	1	1	1	-1.57511	-8.29686	-7.85768	-2.16331	-7.79722
ENSG00000125319	uncharacterized	C17orf53-5	TGCGGTTGTAAGGGTATCCG	668	942	918	540	1	22	0.716879	-0.576066	-4.75427	0.153093	-9.15324
ENSG00000125319	uncharacterized	C17orf53-6	AAACGGCGAGTTTTGGCTC	262	125	418	188	56	167	-0.846639	0.815506	1.0838	1.9319	-0.432086
ENSG00000125319	uncharacterized	C17orf53-7	TCCATTGTGCTCCGAGTCA	1841	850	141	1	1	1	-0.893955	-9.50462	-9.06544	-2.40144	-9.00498
ENSG00000196544	uncharacterized	C17orf59-1	GATATCCGACGTACTCTGG	1767	1177	685	607	87	102	-0.365188	-0.728644	-2.86259	-0.590613	-3.03161
ENSG00000196544	uncharacterized	C17orf59-2	TACGTCGGATATCCCGGACT	1633	1038	316	282	164	121	-0.432718	-1.65334	-2.43485	-1.52548	-1.9357
ENSG00000196544	uncharacterized	C17orf59-3	CCGACGTACTCTGGAGGTGT	114	1	48	1	1	1	-6.61189	0.226702	0.665879	5.77529	0.726344
ENSG00000196544	uncharacterized	C17orf59-4	CGGCCCGCCGCCAAAGACTA	225	1	1	1	1	1	-7.59278	0.226702	0.665879	0.190325	0.726344
ENSG00000196544	uncharacterized	C17orf59-5	AGGCCCTAGTCTTTGGCGGC	344	187	1	1	1	1	-0.65837	-7.32019	-6.88102	-7.35657	-6.82055
ENSG00000196544	uncharacterized	C17orf59-6	CAGGCCCTAGTCTTTGGCGG	144	285	549	185	211	1	1.20589	-0.396735	-7.48894	1.13617	0.292625
ENSG00000196544	uncharacterized	C17orf59-7	CGTCGTCCACCGGCCGGAA	221	435	369	191	71	1	1.19797	-0.960741	-8.09899	-0.0470691	-1.88878
ENSG00000178927	uncharacterized	C17orf62-1	AAGTCCCACAGCCTTACCTG	2995	3250	3788	2644	2375	809	0.338884	-0.0710156	-1.34035	0.411322	0.273831
ENSG00000178927	uncharacterized	C17orf62-2	TCATGGGCCACCGCAGGTA	539	1036	693	461	119	162	1.16367	-0.941483	-2.01108	-0.389771	-2.39565
ENSG00000178927	uncharacterized	C17orf62-3	AGGAATCTTGTCGATTGGCC	446	67	110	1	1	1	-2.51381	-5.83939	-5.40021	0.905596	-5.33975
ENSG00000178927	uncharacterized	C17orf62-4	TGATGTCCGTGATGTGAGCG	639	408	1	34	1	1	-0.426247	-3.35826	-8.00655	-8.4821	-7.94608
ENSG00000178927	uncharacterized	C17orf62-5	TGTAGCCTTTCCCGAAGTAC	691	675	731	766	169	157	0.187202	0.409159	-1.43824	0.305309	-1.27152
ENSG00000178927	uncharacterized	C17orf62-6	CTGCTGCCTACTACAGCGG	41	1	1	1	1	1	-5.13655	0.226702	0.665879	0.190325	0.726344
ENSG00000178927	uncharacterized	C17orf62-7	CGGTCCTGGTCCCTGCTGGT	842	922	135	81	1	1	0.351947	-3.28207	-9.18274	-2.58148	-9.12228
ENSG00000214226	uncharacterized	C17orf67-1	AGCAAAGCACTCACCCGCAT	1212	142	59	1	1	1	-2.87243	-6.92305	-6.48387	-1.07678	-6.4234
ENSG00000214226	uncharacterized	C17orf67-2	TCACCCGCATTGGCTCATCG	512	366	42	88	1	1	-0.2633	-1.82957	-7.84982	-2.93306	-7.78936
ENSG00000214226	uncharacterized	C17orf67-3	ATTCCCCGATGAGCCAATGC	3371	2463	1903	1029	680	736	-0.23176	-1.03247	-1.07676	-0.181816	-1.13047
ENSG00000214226	uncharacterized	C17orf67-4	TGGTCCTGATCCCCTTACAC	969	1111	296	17	1	1	0.41829	-5.80348	-9.45176	-1.71786	-9.3913
ENSG00000214226	uncharacterized	C17orf67-5	CCAAACAGCTCCTAAGATCT	290	45	1	1	1	1	-2.46706	-5.26515	-4.82597	-5.30153	-4.76551
ENSG00000214226	uncharacterized	C17orf67-6	CAGGATAGACCAAGCAAACC	622	361	98	169	121	82	-0.563916	-0.868274	-1.47242	-1.69082	-0.850648
ENSG00000214226	uncharacterized	C17orf67-7	CTCCTAAGATCTCGGCGAC	770	333	1200	750	817	242	-0.988336	1.39807	0.205364	2.03977	2.02116
ENSG00000141219	uncharacterized	C17orf80-1	AGTGATAATCCACCCAGAA	789	965	938	409	32	51	0.511504	-1.01173	-3.57608	0.149384	-4.18804
ENSG00000141219	uncharacterized	C17orf80-2	TAAGGACACACTTCCATTC	695	690	191	184	1	1	0.210584	-1.68019	-8.76457	-1.6627	-8.70411
ENSG00000141219	uncharacterized	C17orf80-3	TTTTGATCAGTAGGTATGGT	1672	3959	9161	8655	7032	8332	1.46456	1.3551	1.73941	1.40069	1.55514
ENSG00000141219	uncharacterized	C17orf80-4	TGATAAACTTTTTGATCAGT	296	215	1	54	1	1	-0.24026	-1.7666	-7.08231	-7.55787	-7.02185
ENSG00000141219	uncharacterized	C17orf80-5	TTGCCATACTGTAAGATGAT	517	628	398	593	283	293	0.5016	0.143969	-0.433985	-0.467671	-0.423619
ENSG00000141219	uncharacterized	C17orf80-6	TTAGCACGTGGGAGTGTAGC	420	183	1	1	1	1	-0.977546	-7.289	-6.84982	-7.32537	-6.78936
ENSG00000224877	uncharacterized	C17orf89-1	AGCTGCTTCGCCGCTGCGGT	2	1	1	1	1	1	-0.779	0.226702	0.665879	0.190325	0.726344
ENSG00000224877	uncharacterized	C17orf89-2	CTGCCGTACGCCGCGGCCTG	99	2	37	1	1	1	-5.40836	-0.773298	-0.334121	4.39978	-0.273656
ENSG00000224877	uncharacterized	C17orf89-3	CACGCACCTGCCGTACGCCG	113	1	1	1	1	1	-6.59918	0.226702	0.665879	0.190325	0.726344
ENSG00000224877	uncharacterized	C17orf89-4	CTTACTCAGGCGGCCGCCCG	444	453	78	183	1	1	0.249952	-1.08097	-8.15749	-2.34764	-8.09702
ENSG00000224877	uncharacterized	C17orf89-5	TCCTTACTCAGGCGGCCGCC	314	375	1	84	1	1	0.477126	-1.93173	-7.88487	-8.36042	-7.8244
ENSG00000224877	uncharacterized	C17orf89-6	TAGCCGCTCATGTCGGCTAA	91	132	1	1	1	1	0.7576	-6.81769	-6.37851	-6.85407	-6.31805
ENSG00000224877	uncharacterized	C17orf89-7	CGCGGAGGCGGCTTCGCACG	30	77	41	1	1	1	1.5809	-6.04008	-5.60091	-0.718909	-5.54044
ENSG00000273604	uncharacterized	C17orf96-1	TCCCCCGACACGGCTTCCG	124	1	1	1	1	1	-6.7332	0.226702	0.665879	0.190325	0.726344
ENSG00000273604	uncharacterized	C17orf96-2	ACGCCCCGGAAGCCGTGTCG	16	1	1	1	1	1	-3.779	0.226702	0.665879	0.190325	0.726344
ENSG00000273604	uncharacterized	C17orf96-3	TGGCAAGGGCGCAGAAGGCG	300	1	1	1	1	1	-8.00782	0.226702	0.665879	0.190325	0.726344
ENSG00000273604	uncharacterized	C17orf96-4	CACGCCCCGGAAGCCGTGTC	54	1	1	1	1	1	-5.53389	0.226702	0.665879	0.190325	0.726344
ENSG00000273604	uncharacterized	C17orf96-5	GTCCCCCGACACGGCTTCC	1134	728	700	374	1	1	-0.41841	-0.734198	-8.84192	0.133742	-8.78145
ENSG00000273604	uncharacterized	C17orf96-6	GGTCCCCCGACACGGCTTC	406	272	825	811	220	223	-0.356873	1.8028	0.379316	1.79111	0.42024
ENSG00000273604	uncharacterized	C17orf96-7	TAGATTCCCGAGGGTGCGG	210	40	99	1	1	1	-2.17132	-5.09523	-4.65605	1.49775	-4.59558
ENSG00000152242	uncharacterized	C18orf25-1	ACAGAATGGCCGAGTCGCCA	378	218	132	205	1	1	-0.573058	0.137998	-7.10231	-0.533465	-7.04184
ENSG00000152242	uncharacterized	C18orf25-2	ACCTTTAACCTTGGCGACT	1026	1964	1323	885	262	853	1.15776	-0.923344	-0.537298	-0.379656	-2.17981
ENSG00000152242	uncharacterized	C18orf25-3	GCCGAGTCGCCAAGGTTAA	534	1308	899	384	55	124	1.51345	-1.54148	-2.73307	-0.350644	-3.84544
ENSG00000152242	uncharacterized	C18orf25-4	TCGTGCTTGAGTCACAAGTC	483	672	3328	2629	1405	794	0.697438	2.19468	0.906557	2.49845	1.79038
ENSG00000152242	uncharacterized	C18orf25-5	ATCAGCCAGGTGACCACTAG	716	628	37	39	1	52	0.0318051	-3.78252	-2.9283	-3.89484	-8.56828
ENSG00000152242	uncharacterized	C18orf25-6	TCGCCAAGGTTAAAGGTCAT	633	1024	527	458	158	26	0.914938	-0.934094	-4.63368	-0.768015	-1.96988
ENSG00000152242	uncharacterized	C18orf25-7	AAGAAATATAACCTGCTGC	911	1386	1238	552	923	529	0.826404	-1.10149	-0.723708	0.0274095	0.139819
ENSG00000141452	uncharacterized	C18orf8-1	TAGTCCTCCTCGCCCATGGC	352	1	1	34	1	1	-8.23843	5.31416	0.665879	0.190325	0.726344
ENSG00000141452	uncharacterized	C18orf8-2	ATCGAATATTACCGATGTCT	819	468	792	1627	731	565	-0.586355	2.02434	0.937621	0.949317	1.36971
ENSG00000141452	uncharacterized	C18orf8-3	AGCGAAACCAGCGTTTGCGA	453	154	1	88	1	1	-1.33558	-0.580653	-6.60091	-7.07646	-6.54044
ENSG00000141452	uncharacterized	C18orf8-4	TTCGTGCAGAAATGTTGTCA	1337	1497	501	198	180	24	0.384075	-2.6918	-5.29702	-1.38887	-2.32966
ENSG00000141452	uncharacterized	C18orf8-5	TTCGATCTGGTGGAGCTAC	2271	1075	656	254	47	148	-0.857991	-1.85473	-2.19479	-0.522243	-3.78919
ENSG00000141452	uncharacterized	C18orf8-6	ATAGGGCTGGATCGATCGAG	797	378	480	323	303	145	-0.855193	-0.000150164	-0.716454	0.534974	0.407275
ENSG00000141452	uncharacterized	C18orf8-7	TCGATCGAGCGGGAAGCACG	270	292	61	71	1	23	0.334009	-1.81338	-3.00038	-2.06876	-7.46348
ENSG00000228300	uncharacterized	C19orf24-1	CTGCAGCACGCGCGGCCCCA	281	109	62	1	1	1	-1.14524	-6.54148	-6.10231	-0.623663	-6.04184
ENSG00000228300	uncharacterized	C19orf24-2	AGGCCTCTTCGGCACCGCA	525	678	1290	1298	180	65	0.589968	1.16364	-2.71689	1.11834	-1.18694
ENSG00000228300	uncharacterized	C19orf24-3	CGGCGACAACGTGACCTGCG	79	434	92	24	1	1	2.67877	-3.94989	-8.09567	-2.04766	-8.03521
ENSG00000228300	uncharacterized	C19orf24-4	CGGCTGGCTCCCGTTCGTCA	760	122	100	156	70	251	-2.41812	0.581367	1.70669	-0.0965557	-0.0751107
ENSG00000228300	uncharacterized	C19orf24-5	CTCCCGTTCGTCACGGCCGG	179	648	303	728	104	362	2.07703	0.394647	-0.174125	-0.906351	-1.91307
ENSG00000228300	uncharacterized	C19orf24-6	CGACAACGTGACCTGCGCG	8	1	1	1	1	1	-2.779	0.226702	0.665879	0.190325	0.726344
ENSG00000228300	uncharacterized	C19orf24-7	CACGCACACGCGTCCGCCGG	123	347	1	1	132	92	1.71728	-8.21209	-1.24935	-8.24847	-0.668054
ENSG00000123144	uncharacterized	C19orf43-1	CTCCACACTTAGCTTCGTA	2721	439	1444	2190	367	351	-2.41084	2.54534	0.343129	1.9081	0.467903
ENSG00000123144	uncharacterized	C19orf43-2	CGGGAGCCGTTGGGCTGAGT	403	58	1	1	1	1	-2.57565	-5.63128	-5.1921	-5.66766	-5.13164
ENSG00000123144	uncharacterized	C19orf43-3	AAGTTCACGCCGCCCGACAC	506	125	1	1	1	1	-1.79621	-6.73908	-6.29991	-6.77546	-6.23944
ENSG00000123144	uncharacterized	C19orf43-4	CGGGTTCGAGCCCGGTGTC	141	336	68	1	30	1	1.47377	-8.16562	-7.72644	-2.11453	-2.75908
ENSG00000123144	uncharacterized	C19orf43-5	ACGAGGAGGTGTCGGGCGC	249	37	737	448	1280	519	-2.52955	3.8246	4.47602	4.50639	5.83882
ENSG00000123144	uncharacterized	C19orf43-6	TGGTCGGGTCGCTGCGGACC	537	525	332	261	1	11	0.188395	-0.781566	-4.91086	-0.470809	-8.30983
ENSG00000123144	uncharacterized	C19orf43-7	CCGACTGGTCGGGTCGCTG	373	108	1	1	1	1	-1.56714	-6.52819	-6.08901	-6.56456	-6.02854
ENSG00000105072	uncharacterized	C19orf44-1	TCACCAAAAACATCACGCA	1039	357	447	564	187	250	-1.3202	0.886473	0.151883	0.514676	-0.206542
ENSG00000105072	uncharacterized	C19orf44-2	AACATCACGCATGGGACGGC	445	256	1	37	1	1	-0.576661	-2.56384	-7.33412	-7.80967	-7.27366
ENSG00000105072	uncharacterized	C19orf44-3	AATCTTACCAAAATAGCACC	4640	392	257	165	1	1	-3.3442	-1.02169	-7.94883	-0.41876	-7.88837
ENSG00000105072	uncharacterized	C19orf44-4	TGGTAAGATTTCTACTGATC	690	516	313	990	56	717	-0.198225	1.16676	1.14048	-0.530883	-2.47753
ENSG00000105072	uncharacterized	C19orf44-5	CTATGACCAGGTGCTATTT	607	1360	900	880	283	187	1.38484	-0.401329	-2.19662	-0.405284	-1.53839
ENSG00000160392	uncharacterized	C19orf47-1	AAAGTGGTGCACCGTCAGGT	391	227	83	154	1	1	-0.563476	-0.33306	-7.16067	-1.26118	-7.1002
ENSG00000160392	uncharacterized	C19orf47-2	AATAGTTAGGACTCACCAC	439	105	31	123	1	1	-1.84283	0.454971	-6.04837	-1.56972	-5.9879
ENSG00000160392	uncharacterized	C19orf47-3	ATCACGGCATAATTGACGGC	302	52	103	1	28	50	-2.31696	-5.47374	0.609296	1.17639	-0.166741
ENSG00000160392	uncharacterized	C19orf47-4	ACGATGGTCTCCGTGACTAT	936	105	1	46	1	1	-2.93512	-0.963982	-6.04837	-6.52392	-5.9879
ENSG00000160392	uncharacterized	C19orf47-5	CATAATTGACGGCAGGTCC	430	262	549	494	263	158	-0.49377	1.14165	-0.0637631	1.25756	0.73184
ENSG00000160392	uncharacterized	C19orf47-6	ACGATGGTCTCCGTGACTA	3566	4025	4372	4620	726	473	0.395682	0.425606	-2.4232	0.30963	-1.7446
ENSG00000160392	uncharacterized	C19orf47-7	CGAGTGGATCCAGTTCTTTA	795	3278	5431	6387	3353	1902	2.26479	1.18902	-0.119419	0.918727	0.75898
ENSG00000167747	uncharacterized	C19orf48-1	CAGGCCACCAGGCTCATGCT	227	210	602	822	733	1086	0.108697	2.19545	3.03644	1.7097	2.52977
ENSG00000167747	uncharacterized	C19orf48-2	TCCAGGCCATCACTGGCAGC	362	376	128	260	126	1	0.275743	-0.305519	-7.88871	-1.36426	-0.850965
ENSG00000167747	uncharacterized	C19orf48-3	GGACCCAACCCAGTGCACA	803	190	1	3	1	1	-1.8584	-5.75819	-6.90398	-7.37953	-6.84351
ENSG00000167747	uncharacterized	C19orf48-4	CAGCCAAGTCCTTGTGCACT	2443	3264	1495	2328	410	163	0.638987	-0.260848	-3.65782	-0.93617	-2.2666
ENSG00000142444	uncharacterized	C19orf52-1	AAGACGGAAGAGGATGGCCG	560	163	64	16	1	1	-1.55955	-3.12203	-6.68285	-1.1584	-6.62238
ENSG00000142444	uncharacterized	C19orf52-2	TTGGTCCCGGCGCCGCGCAG	131	1	1	1	1	1	-6.81242	0.226702	0.665879	0.190325	0.726344
ENSG00000142444	uncharacterized	C19orf52-3	ACATACACAGCGGCGCGCCC	590	290	122	156	1	1	-0.803662	-0.667805	-7.51403	-1.05885	-7.45357
ENSG00000142444	uncharacterized	C19orf52-4	GGCGCGCCGCTGTGTATGT	237	1	1	1	1	1	-7.66774	0.226702	0.665879	0.190325	0.726344
ENSG00000142444	uncharacterized	C19orf52-5	CTTCGGCGGAGGCTAGGGCC	140	165	24	29	1	1	0.458039	-2.28164	-6.70044	-2.59103	-6.63998
ENSG00000142444	uncharacterized	C19orf52-6	ACGCGGTAGTGGCGAAGCC	162	425	930	961	228	151	1.61247	1.40378	-0.827035	1.32009	-0.172085
ENSG00000142444	uncharacterized	C19orf52-7	CTCCGCCGAAGCGTCCCTGC	63	186	136	211	37	1	1.78288	0.408642	-6.87328	-0.261371	-1.60336
ENSG00000132016	uncharacterized	C19orf57-1	CACGCCACACCTACCTCGGC	125	49	1	1	1	1	-1.13007	-5.38801	-4.94883	-5.42438	-4.88837
ENSG00000132016	uncharacterized	C19orf57-2	GGCCCGGCTTGTTCCCCGA	398	393	173	142	1	50	0.202761	-1.24194	-2.30865	-0.993432	-7.89204
ENSG00000132016	uncharacterized	C19orf57-3	TCTTTCCAGCTCTTTCCTTC	4919	5698	7807	9818	14165	17258	0.433091	1.01168	2.26462	0.644638	2.04015
ENSG00000132016	uncharacterized	C19orf57-4	GAACAAGCCGGGCCCTTGC	338	159	285	122	90	38	-0.866996	-0.155444	-1.39908	1.03226	-0.0946863
ENSG00000132016	uncharacterized	C19orf57-5	GGCCTTGGCCACTGCAACA	772	679	231	198	58	1	0.0358109	-1.55121	-8.74139	-1.36519	-2.82294
ENSG00000006015	uncharacterized	C19orf60-1	CGAGCAGCGGCTGCCTGCG	23	1	1	1	1	1	-4.30256	0.226702	0.665879	0.190325	0.726344
ENSG00000006015	uncharacterized	C19orf60-2	CTCCTGCAGGCTGCGCACG	779	862	411	620	76	117	0.367065	-0.248718	-2.2153	-0.878224	-2.77727
ENSG00000006015	uncharacterized	C19orf60-3	GAGCTGGAGCAGACGCGGC	589	94	36	150	90	1	-2.42653	0.900932	-5.88871	-1.19434	0.663608
ENSG00000185453	uncharacterized	C19orf68-1	ACGAACACCAGCTTCACCTG	1378	2001	669	960	141	130	0.759145	-0.832913	-3.27826	-1.39032	-3.10061
ENSG00000185453	uncharacterized	C19orf68-2	CCAGCTGACCCACTCACACC	637	5	21	19	1	1	-6.77222	2.1527	-1.65605	2.26071	-1.59558
ENSG00000185453	uncharacterized	C19orf68-3	CTGGCACTCCGTCACCACG	144	67	23	1	1	1	-0.882836	-5.83939	-5.40021	-1.3522	-5.33975
ENSG00000185453	uncharacterized	C19orf68-4	ACGTCGATGAGCGTGTAGAG	355	585	1142	729	409	339	0.941618	0.544184	-0.121272	1.15538	0.210008
ENSG00000185453	uncharacterized	C19orf68-5	TCGATGAGCGTGTAGAGCGG	682	1231	232	550	427	661	1.07299	-0.935625	-0.231229	-2.21731	-0.801179
ENSG00000185453	uncharacterized	C19orf68-6	TCAGCCGCTTCTTCGACGCG	153	1	37	41	1	1	-7.03639	5.58425	0.665879	5.39978	0.726344
ENSG00000185453	uncharacterized	C19orf68-7	TTCGCCTACTACTTCCGCCC	1165	1743	1255	1480	536	949	0.802243	-0.00927349	-0.211213	-0.28356	-0.974924
ENSG00000116922	uncharacterized	C1orf109-1	CCGGCACATCCTCAAACCGC	685	60	1	1	1	1	-3.29207	-5.68019	-5.24101	-5.71657	-5.18055
ENSG00000116922	uncharacterized	C1orf109-2	CGGCTGAGGCGTAAGCAGC	65	1	1	1	1	1	-5.80137	0.226702	0.665879	0.190325	0.726344
ENSG00000116922	uncharacterized	C1orf109-3	TTGAGGATGTGCCGGCGCTT	526	41	153	67	342	147	-3.46037	0.935239	2.508	2.09016	3.78664
ENSG00000116922	uncharacterized	C1orf109-4	CTGTTCCGCCAGGTTGCTGA	841	508	150	694	1	1	-0.506277	0.676809	-8.32281	-1.56954	-8.26234
ENSG00000116922	uncharacterized	C1orf109-5	CGGCCTGCAGCTGTTCCGCC	173	119	1	1	1	1	-0.31881	-6.66812	-6.22894	-6.70449	-6.16847
ENSG00000116922	uncharacterized	C1orf109-6	CTGAGGCGTAAGCAGCTGG	263	1	1	1	1	1	-7.81792	0.226702	0.665879	0.190325	0.726344
ENSG00000116922	uncharacterized	C1orf109-7	TGCAGGCCGCACAGAACCTG	394	1	1	1	1	1	-8.40105	0.226702	0.665879	0.190325	0.726344
ENSG00000000460	uncharacterized	C1orf112-1	TCCAAAACCACCTGCATGAA	1280	989	1256	1204	453	104	-0.151101	0.510495	-2.58351	0.535119	-0.400116
ENSG00000000460	uncharacterized	C1orf112-2	ATATCCTTCCTTGCCTGAT	1210	2235	3444	3273	616	467	1.10627	0.777041	-1.5929	0.814136	-1.13293
ENSG00000000460	uncharacterized	C1orf112-3	CAAATATGTTGTACCGAGCA	977	3255	4316	3377	1389	1495	1.95723	0.279787	-0.456633	0.597363	-0.502267
ENSG00000000460	uncharacterized	C1orf112-4	ACGCACCAGATGAGCCACTA	1124	517	1	1	1	1	-0.899406	-8.78732	-8.34814	-8.8237	-8.28768
ENSG00000000460	uncharacterized	C1orf112-5	ACGCTTCAACAGTATTGAT	734	329	164	33	1	1	-0.936692	-3.09085	-7.69606	-0.814066	-7.6356
ENSG00000000460	uncharacterized	C1orf112-6	GCGTTTACTCAGTTCGCTG	269	279	1	1	1	1	0.273659	-7.89742	-7.45824	-7.9338	-7.39778
ENSG00000000460	uncharacterized	C1orf112-7	AGGTCTCAGAAACGACAACC	73	1	1	37	1	1	-5.96882	5.43616	0.665879	0.190325	0.726344
ENSG00000162817	uncharacterized	C1orf115-1	GGCCGGGACATCATGACGG	611	801	242	264	78	37	0.61163	-1.37456	-3.77033	-1.53647	-2.63391
ENSG00000162817	uncharacterized	C1orf115-2	GCCGGGACATCATGACGGT	145	1	1	1	1	1	-6.95891	0.226702	0.665879	0.190325	0.726344
ENSG00000162817	uncharacterized	C1orf115-3	TCGGTTCGCCCTCGCCCTCG	368	361	602	473	386	527	0.193293	0.616543	1.21168	0.92809	0.822946
ENSG00000162817	uncharacterized	C1orf115-4	CTCGGTTCGCCCTCGCCCTC	254	439	515	475	47	137	1.01039	0.340408	-1.01417	0.420677	-2.49714
ENSG00000162817	uncharacterized	C1orf115-5	CACCTGGAGTACGCGGACG	80	243	153	36	130	188	1.82388	-2.52819	0.295655	-0.477099	-0.176101
ENSG00000162817	uncharacterized	C1orf115-6	CCGCCTCGTCCGCGTACTCC	158	206	1	1	1	1	0.60372	-7.4598	-7.02062	-7.49618	-6.96016
ENSG00000162817	uncharacterized	C1orf115-7	CGCACGAAGGATACCACGC	422	736	510	439	77	1	1.02346	-0.518783	-8.85768	-0.338883	-2.53043
ENSG00000197982	uncharacterized	C1orf122-1	TGTTACGGCAGCTGGGCCGC	381	241	1	1	1	1	-0.439758	-7.68619	-7.24701	-7.72256	-7.18655
ENSG00000197982	uncharacterized	C1orf122-2	GGCCGCCGGCGCCCGGAGC	10	1	1	1	1	1	-3.10093	0.226702	0.665879	0.190325	0.726344
ENSG00000197982	uncharacterized	C1orf122-3	CAGCCGGCTGTCTCCGCCAG	178	1	1	1	1	1	-7.25473	0.226702	0.665879	0.190325	0.726344
ENSG00000197982	uncharacterized	C1orf122-4	ATCCTTTGGAAAGCCGCCTC	881	1383	1342	1818	354	384	0.871587	0.621253	-1.18274	0.146909	-1.23964
ENSG00000197982	uncharacterized	C1orf122-5	CTGGCGGAGACAGCCGGCTG	233	397	1063	1135	98	144	0.989809	1.74218	-0.797191	1.61126	-1.29194
ENSG00000197982	uncharacterized	C1orf122-6	CTCCATCGCCAGCATCCTT	901	1109	1422	1498	369	1410	0.52066	0.66048	1.01231	0.548988	-0.861223
ENSG00000143633	uncharacterized	C1orf131-1	TTATGCTGGGCGCTAAGGTG	794	136	1	38	1	1	-2.32453	-1.61283	-6.42158	-6.89714	-6.36112
ENSG00000143633	uncharacterized	C1orf131-2	TGCACTTCTAAACGAGCCTG	516	107	91	1	1	1	-2.04876	-6.51477	-6.07559	-0.0433469	-6.01512
ENSG00000143633	uncharacterized	C1orf131-3	CGCACTCACCAAAGTCGTAA	439	49	1	109	1	1	-2.94237	1.38018	-4.94883	-5.42438	-4.88837
ENSG00000143633	uncharacterized	C1orf131-4	AGCGCTTCGAGCTTCTTCA	829	212	5	107	1	1	-1.74631	-0.759752	-7.06204	-5.21567	-7.00158
ENSG00000143633	uncharacterized	C1orf131-5	AGCGGCATTGTGCTCCTTC	311	100	1	44	1	1	-1.41591	-0.957723	-5.97798	-6.45353	-5.91751
ENSG00000143633	uncharacterized	C1orf131-6	TGCACCGGTTTGGTATCAC	291	237	73	106	1	66	-0.075132	-0.934121	-1.17847	-1.50859	-7.1624
ENSG00000143633	uncharacterized	C1orf131-7	TGTGATGGCTTCAGCGGCCT	3526	3447	2437	2273	683	1272	0.188309	-0.374042	-0.772363	-0.30991	-1.60904
ENSG00000131591	Cell Surface Receptor	C1orf159-1	AGGTGCCGCAGCGCCATGCC	354	651	282	42	105	1	1.09991	-3.72749	-8.68063	-1.01664	-1.90592
ENSG00000131591	Cell Surface Receptor	C1orf159-2	AAGTCCATGGAGAACACGGT	159	405	487	704	187	306	1.5699	1.02436	0.261489	0.456325	-0.38854
ENSG00000131591	Cell Surface Receptor	C1orf159-3	GCGTCAACGCCAGCTGCCC	165	88	1	41	1	81	-0.68589	-0.875178	0.546298	-6.26911	-5.73309
ENSG00000131591	Cell Surface Receptor	C1orf159-4	CAGACTTGCGCCTGGGCAGC	233	1	1	5	1	7	-7.64319	2.54863	3.47323	0.190325	0.726344
ENSG00000131591	Cell Surface Receptor	C1orf159-5	TACAGGCGCTGGAACGCGGA	309	81	116	310	1	1	-1.71061	2.16298	-5.67397	0.708456	-5.61351
ENSG00000131591	Cell Surface Receptor	C1orf159-6	CACTCGGAGCCGTTGTAGGC	178	140	102	1	1	1	-0.12545	-6.90258	-6.4634	-0.266532	-6.40294
ENSG00000131591	Cell Surface Receptor	C1orf159-7	CCACGAGAAGGCCAGCCAGG	303	325	318	215	86	1	0.322122	-0.369401	-7.67842	0.158912	-1.19169
ENSG00000119280	uncharacterized	C1orf198-1	CCGTTGCTCGGCTCCTGGA	122	188	123	1	1	1	0.844852	-7.32789	-6.88871	-0.421749	-6.82825
ENSG00000119280	uncharacterized	C1orf198-2	CTGGCGGCGGTGCCGTTGCT	4	1	1	1	1	1	-1.779	0.226702	0.665879	0.190325	0.726344
ENSG00000119280	uncharacterized	C1orf198-3	AAGCTTTGGACAGTGGTCT	878	1784	1061	900	724	112	1.24382	-0.760417	-3.32767	-0.559366	-0.57471
ENSG00000119280	uncharacterized	C1orf198-4	CAATGCTGAGCGGTCCCGAG	426	323	395	535	406	432	-0.178319	0.954707	1.08538	0.480644	1.05629
ENSG00000119280	uncharacterized	C1orf198-5	TCAATGCTGAGCGGTCCCGA	3226	2281	881	1116	116	111	-0.27908	-0.804628	-3.69516	-1.18213	-3.57113
ENSG00000119280	uncharacterized	C1orf198-6	AGGTCTTGCCTCCCTGCTAC	697	555	46	318	1	1	-0.107671	-0.576759	-8.45046	-3.40246	-8.39
ENSG00000119280	uncharacterized	C1orf198-7	CAGGTTCCTGCCGGTAGCA	196	1	1	1	1	1	-7.39371	0.226702	0.665879	0.190325	0.726344
ENSG00000116667	uncharacterized	C1orf21-1	CGAACAGTAATCCCGACCCT	576	712	1533	1154	2385	1260	0.526809	0.923396	1.48935	1.29673	2.47038
ENSG00000116667	uncharacterized	C1orf21-2	CGCCAAACACATCTCCGTTC	2027	1220	690	156	220	259	-0.511465	-2.74056	-1.56998	-0.631887	-1.74496
ENSG00000116667	uncharacterized	C1orf21-3	ATGTATTTGACCTCTTCCAC	1713	603	486	1543	469	2323	-1.2853	1.58221	2.61164	-0.120876	0.363773
ENSG00000116667	uncharacterized	C1orf21-4	ACTAGAACTTACTTTGCTCT	1089	414	1060	329	1106	489	-1.1743	-0.104841	0.906083	1.54669	2.14399
ENSG00000116667	uncharacterized	C1orf21-5	AGCCAGGAACCAAGAAAACT	707	1782	2144	1816	1576	1130	1.55472	0.253969	0.00870459	0.457133	0.549114
ENSG00000116667	uncharacterized	C1orf21-6	TTTAAGTCTTACATTTGAGC	282	1	1	1	1	1	-7.91855	0.226702	0.665879	0.190325	0.726344
ENSG00000143612	uncharacterized	C1orf43-1	TGTCAGGTAGCCCTTACCAG	505	535	156	344	21	524	0.304256	-0.410428	0.635907	-1.58767	-3.94473
ENSG00000143612	uncharacterized	C1orf43-2	TGCCATTCGTACCTCTGGTA	770	568	188	58	1	39	-0.217967	-3.06506	-3.19847	-1.40483	-8.4234
ENSG00000143612	uncharacterized	C1orf43-3	CCCTTACCAGAGGTACGAA	429	319	49	94	1	1	-0.206421	-1.53612	-7.65153	-2.51238	-7.59107
ENSG00000143612	uncharacterized	C1orf43-4	TATTCGACTCTCCAGGGTTC	690	1323	6977	8253	6175	7769	1.16014	2.86781	3.2198	2.58912	2.94897
ENSG00000143612	uncharacterized	C1orf43-5	GCACGTTTACTCTTCTGAC	300	1	1	1	1	1	-8.00782	0.226702	0.665879	0.190325	0.726344
ENSG00000143612	uncharacterized	C1orf43-6	AGACCTAACTCAGTCCCCTG	440	547	1052	351	679	828	0.535037	-0.413368	1.26397	1.13385	1.03821
ENSG00000143612	uncharacterized	C1orf43-7	GTCTCCCCAACAACCATCC	1747	1266	434	451	1	1	-0.243602	-1.26238	-9.64018	-1.35419	-9.57972
ENSG00000164008	uncharacterized	C1orf50-1	CTACCACACCCACCGGGCCG	446	746	79	1	1	1	0.963132	-9.31633	-8.87715	-3.04893	-8.81669
ENSG00000164008	uncharacterized	C1orf50-2	CCGGCCCGGTGGGTGTGGTA	370	91	75	1	1	1	-1.80259	-6.28109	-5.84192	-0.0886505	-5.78145
ENSG00000164008	uncharacterized	C1orf50-3	CGAGCGCCACGAGGTCTAA	187	392	980	757	893	211	1.28882	1.17614	-0.227732	1.51225	1.91415
ENSG00000164008	uncharacterized	C1orf50-4	CGGCGCTCCTTGCCTTTCA	550	748	593	169	1	1	0.664607	-1.91931	-8.88102	-0.144681	-8.82055
ENSG00000164008	uncharacterized	C1orf50-5	AGGACCCCCTCGGTCCGCCC	382	232	98	38	93	1	-0.498448	-2.38335	-7.1921	-1.05295	-0.592479
ENSG00000164008	uncharacterized	C1orf50-6	TGCACTGAACCCAACTTCCA	3150	1622	2261	2177	3011	1389	-0.736578	0.651269	0.442152	0.669513	1.61881
ENSG00000164008	uncharacterized	C1orf50-7	GGTTCAGTGCACGGAGGCA	915	1651	499	534	355	1115	1.0725	-1.40173	0.0995827	-1.5359	-1.49111
ENSG00000203724	uncharacterized	C1orf53-1	TTAACTCTTCGCTCACCGA	707	1	70	97	62	1	-9.24457	6.82661	0.665879	6.31961	6.68054
ENSG00000203724	uncharacterized	C1orf53-2	CTAACGAGGGAAACTGCGG	162	532	1357	2047	408	379	1.93643	2.17071	0.176651	1.54125	0.343486
ENSG00000203724	uncharacterized	C1orf53-3	CGCAGTTTCCCTCGTTAGCA	911	583	6	72	1	1	-0.422955	-2.79073	-8.52147	-6.41206	-8.46101
ENSG00000203724	uncharacterized	C1orf53-4	CCGCAGTTTCCCTCGTTAGC	253	1	1	1	1	1	-7.76199	0.226702	0.665879	0.190325	0.726344
ENSG00000203724	uncharacterized	C1orf53-5	ACCCTCTGCCCTGCTAACGA	1026	252	1	1	1	1	-1.80453	-7.75058	-7.3114	-7.78695	-7.25094
ENSG00000203724	uncharacterized	C1orf53-6	CCCAGCACGCCCGGTAGGC	89	38	1	24	1	1	-1.00681	-0.436263	-4.58205	-5.0576	-4.52158
ENSG00000203724	uncharacterized	C1orf53-7	CCGCGCCCAGCACGCCCGGT	5	1	1	1	1	1	-2.10093	0.226702	0.665879	0.190325	0.726344
ENSG00000171984	uncharacterized	C20orf196-1	ACGGCTGCTCCGTCTTACAG	216	70	1	1	1	1	-1.4046	-5.90258	-5.4634	-5.93896	-5.40294
ENSG00000171984	uncharacterized	C20orf196-2	CTGCCTGAAGTGGCGTCCC	459	338	1	123	1	1	-0.220471	-1.23166	-7.735	-8.21055	-7.67454
ENSG00000171984	uncharacterized	C20orf196-3	CAGCCAGGGACGCCACTTC	277	418	16	108	1	1	0.814617	-1.72577	-8.04148	-4.51703	-7.98102
ENSG00000171984	uncharacterized	C20orf196-4	CTGACTGGCCTTTCACAGCA	695	422	42	21	1	1	-0.49877	-4.10208	-8.05522	-3.13846	-7.99476
ENSG00000171984	uncharacterized	C20orf196-5	TGATGGCCTTCGGAAATCCC	1806	825	204	1	1	1	-0.909332	-9.46155	-9.02237	-1.8255	-8.96191
ENSG00000171984	uncharacterized	C20orf196-6	GATCCACATCAGAAGAATA	868	1224	711	1264	403	235	0.716837	0.273095	-1.71499	-0.593357	-0.876408
ENSG00000171984	uncharacterized	C20orf196-7	CCTGGACCGCTGAGAACTTC	391	94	1	1	1	1	-1.83544	-6.32789	-5.88871	-6.36426	-5.82825
ENSG00000101084	uncharacterized	C20orf24-1	CGACGGGAGGATGAGCGGC	142	1	1	1	1	1	-6.92875	0.226702	0.665879	0.190325	0.726344
ENSG00000101084	uncharacterized	C20orf24-2	TGCTGCGGAGCGACGCGGCC	127	64	1	1	1	1	-0.767685	-5.7733	-5.33412	-5.80967	-5.27366
ENSG00000101084	uncharacterized	C20orf24-3	GAGACTTTGAGGGCCCCGT	257	393	59	1	98	11	0.833761	-8.39168	-4.49307	-2.54542	-1.27733
ENSG00000101084	uncharacterized	C20orf24-4	GGCCCTCAAAGTCTCCGTC	108	1	1	172	1	1	-6.53389	7.65297	0.665879	0.190325	0.726344
ENSG00000101084	uncharacterized	C20orf24-5	CAAAGTCTCCGTCTGGAGTA	539	364	305	229	778	360	-0.345347	-0.441889	0.649938	-0.0648038	1.82218
ENSG00000101084	uncharacterized	C20orf24-6	CCACCGTACCTTATCCTCCC	822	862	895	754	498	412	0.28955	0.0335786	-0.399164	0.244525	-0.0651986
ENSG00000101084	uncharacterized	C20orf24-7	CTGCGGAGCGACGCGGCCT	84	1	1	1	1	1	-6.17132	0.226702	0.665879	0.190325	0.726344
ENSG00000196476	uncharacterized	C20orf96-1	CCGCTCCTGAGCGAGGTCTG	293	453	1	10	1	1	0.849611	-5.27474	-8.15749	-8.63304	-8.09702
ENSG00000196476	uncharacterized	C20orf96-2	AGTCCCAGAGTGCTTGGGTC	789	372	66	439	50	117	-0.863723	0.46562	-1.00291	-2.30444	-2.16896
ENSG00000196476	uncharacterized	C20orf96-3	CAGCTTGTCACCACCGTAGT	701	511	233	75	1	1	-0.235091	-2.54166	-8.3313	-0.942668	-8.27084
ENSG00000196476	uncharacterized	C20orf96-4	TGAGATGCGCAGAAAGGTCC	2728	3322	2393	2039	999	2666	0.505209	-0.477488	0.348504	-0.282906	-1.00715
ENSG00000196476	uncharacterized	C20orf96-5	GCGCATAAGAGTGGAGATC	521	1147	2886	3202	9292	11915	1.35951	1.70781	4.04272	1.52153	3.74447
ENSG00000196476	uncharacterized	C20orf96-6	TCTTATGCGCCAGCTGCAGC	370	1	1	1	1	1	-8.31038	0.226702	0.665879	0.190325	0.726344
ENSG00000196476	uncharacterized	C20orf96-7	TCCTCAAATATGACCTCTCG	592	372	494	89	372	219	-0.449294	-1.83672	-0.0984926	0.599534	0.726344
ENSG00000184208	uncharacterized	C22orf46-1	TGGTCAGACTCGCCCTGCCT	2717	2076	1302	805	801	263	-0.167208	-1.14004	-2.31479	-0.482752	-0.647589
ENSG00000184208	uncharacterized	C22orf46-2	TGACCTGGTGCCAACAGTGC	539	609	773	196	154	53	0.397157	-1.40889	-2.8565	0.534352	-1.25717
ENSG00000184208	uncharacterized	C22orf46-3	GCCATTCCATGGCCCTGAG	40	1	1	1	1	1	-5.10093	0.226702	0.665879	0.190325	0.726344
ENSG00000184208	uncharacterized	C22orf46-4	TCTGGCAGGTCCGGCACTGT	877	1119	377	102	115	92	0.572561	-3.22887	-2.93855	-1.37925	-2.55616
ENSG00000184208	uncharacterized	C22orf46-5	ATTCTCAACAATGCGCACAA	1617	970	69	43	1	1	-0.516263	-4.26887	-9.25596	-3.62299	-9.1955
ENSG00000184208	uncharacterized	C22orf46-6	ACAGTTTCGCACCTCATGGA	1130	797	1129	568	319	27	-0.282671	-0.261987	-4.21767	0.692719	-0.59468
ENSG00000184208	uncharacterized	C22orf46-7	AAGACAGTTTCGCACCTCA	1319	1078	1556	2297	638	1601	-0.0700873	1.3181	1.2365	0.71981	-0.0303853
ENSG00000115998	uncharacterized	C2orf42-1	TCAACCATACCACCTACCGC	955	115	217	138	121	1	-2.83287	0.489736	-6.17961	1.10639	0.799717
ENSG00000115998	uncharacterized	C2orf42-2	TAAATTTTGATTCCAGCGGT	219	1307	3061	3161	2247	1343	2.79826	1.50082	0.705079	1.41807	1.50808
ENSG00000115998	uncharacterized	C2orf42-3	CCATTGTATGTGCCACATCG	640	164	53	1	1	1	-1.74338	-7.13085	-6.69167	-1.43931	-6.63121
ENSG00000115998	uncharacterized	C2orf42-4	AGCTGTAAGAACAAGACATG	777	1417	2595	2366	718	620	1.08785	0.966312	-0.52662	1.06322	-0.25444
ENSG00000115998	uncharacterized	C2orf42-5	CGTGCACCGTAGCGGAATA	1918	1470	186	353	142	59	-0.162786	-1.83137	-3.97308	-2.79212	-2.64551
ENSG00000115998	uncharacterized	C2orf42-6	TCCACAAAGCATCGGTAATC	643	254	90	125	1	1	-1.11899	-0.796198	-7.32281	-1.30651	-7.26234
ENSG00000115998	uncharacterized	C2orf42-7	ATGGTCTGTTTGGTTTCCG	1317	1839	1808	1492	1159	590	0.702666	-0.074972	-0.974255	0.165799	0.0603027
ENSG00000162972	uncharacterized	C2orf47-1	AAGTAGCAAAGTGTGGCCGA	715	924	1438	1660	510	86	0.59095	1.07192	-2.75961	0.828424	-0.131052
ENSG00000162972	uncharacterized	C2orf47-2	ATAACGCCGCTCCCAAGCCG	530	156	1	1	1	1	-1.54345	-7.0587	-6.61952	-7.09508	-6.55906
ENSG00000162972	uncharacterized	C2orf47-3	AAAACCAAGATGATCGTCC	824	402	964	631	471	154	-0.814449	0.877146	-0.718386	1.45216	0.954875
ENSG00000162972	uncharacterized	C2orf47-4	TCGAGTCCTAACCCAGTTGA	1077	1709	2002	1114	1437	597	0.887134	-0.390701	-0.85147	0.418615	0.476251
ENSG00000162972	uncharacterized	C2orf47-5	CCAACCCCATCAACTGGGTT	340	1	1	1	1	1	-8.18839	0.226702	0.665879	0.190325	0.726344
ENSG00000162972	uncharacterized	C2orf47-6	TTATTTCCACGAAGCGCTA	678	234	647	77	70	1	-1.31378	-1.37688	-7.20449	1.65758	-1.01474
ENSG00000162972	uncharacterized	C2orf47-7	CGGAGTCGGACGGCCCCGCA	66	51	1	1	1	1	-0.150969	-5.44572	-5.00655	-5.4821	-4.94608
ENSG00000204128	uncharacterized	C2orf72-1	CGCACGGGCGGTGTTCCCGC	16	1	1	1	1	1	-3.779	0.226702	0.665879	0.190325	0.726344
ENSG00000204128	uncharacterized	C2orf72-2	CTCGGCAGGGCGCGCAAGCC	132	219	1	1	1	1	0.951393	-7.54809	-7.10891	-7.58446	-7.04844
ENSG00000204128	uncharacterized	C2orf72-3	AAGACCAGCGGCGAGCGGA	441	38	1	1	1	1	-3.31571	-5.02123	-4.58205	-5.0576	-4.52158
ENSG00000204128	uncharacterized	C2orf72-4	CGCTGTTGCGCGCCGTGTT	30	1	1	1	1	1	-4.68589	0.226702	0.665879	0.190325	0.726344
ENSG00000204128	uncharacterized	C2orf72-5	AAAAGCAGGCTAGCAGTCCG	663	1129	265	334	1	1	0.988965	-1.53042	-9.47495	-1.90066	-9.41449
ENSG00000204128	uncharacterized	C2orf72-6	AGTGTGTACGACTCCATCAC	431	1	1	1	1	1	-8.53054	0.226702	0.665879	0.190325	0.726344
ENSG00000204128	uncharacterized	C2orf72-7	CTTCATCTTGAGTCTCCGGT	281	446	85	342	1	1	0.887474	-0.156345	-8.13502	-2.20118	-8.07456
ENSG00000159239	uncharacterized	C2orf81-1	AGTCCGTCGTGCATGCCGA	813	790	3556	3901	4922	3023	0.179597	2.53062	2.60194	2.36066	3.36566
ENSG00000159239	uncharacterized	C2orf81-2	GCATGCACGACGGACTCCT	846	155	163	79	74	1	-2.22739	-0.745642	-6.61025	0.262929	-0.340327
ENSG00000159239	uncharacterized	C2orf81-3	CGTGCTGCACGCGTCCACCT	185	712	1109	349	393	113	2.16535	-0.801948	-1.98968	0.829636	-0.131004
ENSG00000159239	uncharacterized	C2orf81-4	CGCTTCCTGGCCCGGGACGA	278	511	238	23	1	1	1.09924	-4.24692	-8.3313	-0.912036	-8.27084
ENSG00000159239	uncharacterized	C2orf81-5	ATCACCGAGTGGCGCTTCC	693	886	1035	935	1071	1192	0.575451	0.304362	1.09388	0.414578	0.999923
ENSG00000159239	uncharacterized	C2orf81-6	TAGCTGAGGACCCCACATG	662	824	103	67	1	1	0.536813	-3.39371	-9.02062	-2.80967	-8.96016
ENSG00000159239	uncharacterized	C2orf81-7	AGTAGCTGAGGACCCCACAT	5767	7195	8714	9701	18095	40419	0.540174	0.657841	3.15585	0.466666	2.05687
ENSG00000182600	uncharacterized	C2orf82-1	CAGCAGCAGCGCCATGCGCA	216	99	1	1	1	3	-0.904531	-6.40265	-4.37851	-6.43903	-5.90301
ENSG00000182600	uncharacterized	C2orf82-2	CCAGCAGCAGCGCCATGCGC	54	1	1	1	1	1	-5.53389	0.226702	0.665879	0.190325	0.726344
ENSG00000182600	uncharacterized	C2orf82-3	CCTGCGCATGGCGCTGCTGC	32	341	250	600	59	105	3.63463	1.04189	-1.0335	-0.257518	-1.80464
ENSG00000088543	uncharacterized	C3orf18-1	TATCACCGTGATGATCCCAA	909	349	225	551	1	372	-1.16005	0.885527	0.757955	-0.442977	-7.72074
ENSG00000088543	uncharacterized	C3orf18-2	ATCATCACGGTGATAGGCC	340	455	460	591	95	74	0.641332	0.603993	-1.95439	0.206093	-1.53352
ENSG00000088543	uncharacterized	C3orf18-3	TACCATGCTTCTGTCCTTT	7362	3987	2385	2131	1180	831	-0.663794	-0.677071	-1.5965	-0.550989	-1.03017
ENSG00000088543	uncharacterized	C3orf18-4	TACAACTTCGACCCCACGG	519	247	2258	1061	2499	1080	-0.850223	2.32954	2.79433	3.38279	4.06511
ENSG00000088543	uncharacterized	C3orf18-5	TCGGTAAACACCAGCCGGCT	173	186	75	1	1	1	0.325531	-7.31246	-6.87328	-1.12001	-6.81282
ENSG00000088543	uncharacterized	C3orf18-6	CGGGACGCCGCCTCTGTAC	122	33	1	46	1	1	-1.66534	0.70587	-4.37851	-4.85407	-4.31805
ENSG00000088543	uncharacterized	C3orf18-7	TCCAGGTCAGACTCAGAGGT	694	512	1338	1042	1187	510	-0.217792	1.25184	0.660233	1.57619	1.93945
ENSG00000179021	uncharacterized	C3orf38-1	CGACACTGTCACCAACCGCC	272	56	1	1	1	1	-2.05911	-5.58065	-5.14148	-5.61703	-5.08101
ENSG00000179021	uncharacterized	C3orf38-2	TCGGTAATGTTCCAGGAGCA	1024	717	73	1	1	1	-0.293171	-9.25913	-8.81995	-3.10568	-8.75949
ENSG00000179021	uncharacterized	C3orf38-3	TAAAGCAGGCTTCGGATAG	449	1023	837	672	417	453	1.40902	-0.379571	-0.509344	-0.0991812	-0.568343
ENSG00000179021	uncharacterized	C3orf38-4	ACTGGACAACGACGAGATCA	1022	161	45	1	1	1	-2.44526	-7.10421	-6.66504	-1.64874	-6.60457
ENSG00000179021	uncharacterized	C3orf38-5	CTGAGGCTGCACCAGGCGGT	10	1	1	1	1	1	-3.10093	0.226702	0.665879	0.190325	0.726344
ENSG00000179021	uncharacterized	C3orf38-6	AAAGTTGATTTTCGTCGCCT	753	637	319	305	23	292	-0.0203564	-0.835782	-0.459446	-0.807412	-4.06524
ENSG00000179021	uncharacterized	C3orf38-7	GACATCCACCTATTTCAAC	578	1	1	1	1	1	-8.95393	0.226702	0.665879	0.190325	0.726344
ENSG00000188315	uncharacterized	C3orf62-1	CATCCGAACTATTGAAGAAT	3036	1377	802	1018	73	162	-0.919643	-0.209089	-2.42158	-0.589529	-3.51114
ENSG00000188315	uncharacterized	C3orf62-2	AGTTATTCCCAGGAGTGCAC	473	136	1	1	1	1	-1.57723	-6.86076	-6.42158	-6.89714	-6.36112
ENSG00000188315	uncharacterized	C3orf62-3	AACTGACTGCAGCCATTGAC	763	475	107	1	90	1	-0.462755	-8.66508	-8.2259	-1.95999	-1.67359
ENSG00000188315	uncharacterized	C3orf62-4	CAGAAGAGCAGGCTGCCAG	1151	972	472	400	69	1	-0.0228595	-1.05425	-9.25893	-0.851844	-3.08994
ENSG00000188315	uncharacterized	C3orf62-5	CCTCTGCAGAAGACATCCTC	481	548	355	787	310	45	0.409139	0.74889	-2.9403	-0.436031	-0.0955641
ENSG00000188315	uncharacterized	C3orf62-6	CATGTGGTTTTGCATTTAC	2403	2244	984	340	1	1	0.122236	-2.49576	-10.466	-0.999017	-10.4055
ENSG00000188315	uncharacterized	C3orf62-7	AGAAAACCTCTAACCAGCA	589	520	56	34	1	1	0.0412441	-3.7082	-8.35649	-3.02469	-8.29602
ENSG00000164096	uncharacterized	C4orf3-1	TCGAGATGGTCTCCGGGAG	380	229	1309	413	167	63	-0.509652	1.0775	-1.19604	2.70537	0.270844
ENSG00000164096	uncharacterized	C4orf3-2	CGCTAAAGCCTCGCCGCTCC	277	237	420	859	144	5	-0.00399879	2.08447	-4.90094	1.01583	0.00752533
ENSG00000164096	uncharacterized	C4orf3-3	AGCGGCGAGGCTTTAGCGA	443	770	506	274	43	59	1.01855	-1.26398	-3.04019	-0.415396	-3.43611
ENSG00000164096	uncharacterized	C4orf3-4	GCGAGGCTTTAGCGAGGGA	1543	564	308	350	56	1	-1.23097	-0.461638	-8.47367	-0.682439	-2.60585
ENSG00000164096	uncharacterized	C4orf3-5	GAGCGGCGAGGCTTTAGCG	253	70	1	1	1	1	-1.63271	-5.90258	-5.4634	-5.93896	-5.40294
ENSG00000164096	uncharacterized	C4orf3-6	TTCGATGTGAGGCCTCAGTC	329	176	1	166	1	1	-0.681512	0.14231	-6.79355	-7.26911	-6.73309
ENSG00000164096	uncharacterized	C4orf3-7	CCATCTCGACCATCAACACC	929	106	1	32	1	1	-2.91061	-1.50122	-6.06204	-6.5376	-6.00158
ENSG00000174749	uncharacterized	C4orf32-1	CTGCGGGATGTGCTCAGCCG	273	20	1	1	1	1	-3.54983	-4.09523	-3.65605	-4.1316	-3.59558
ENSG00000174749	uncharacterized	C4orf32-2	CGGCGCGGACAGCGGCCGA	74	1	1	1	1	1	-5.98845	0.226702	0.665879	0.190325	0.726344
ENSG00000174749	uncharacterized	C4orf32-3	TTCTTGTAGTCATCTCCAAC	690	206	1	75	1	1	-1.52295	-1.23098	-7.02062	-7.49618	-6.96016
ENSG00000174749	uncharacterized	C4orf32-4	GCCGCTGTCCGCGCCGCCG	4	1	1	1	1	1	-1.779	0.226702	0.665879	0.190325	0.726344
ENSG00000174749	uncharacterized	C4orf32-5	CAACTAGTCCAAGGGCTTGC	234	27	1	1	1	1	-2.89448	-4.52819	-4.08901	-4.56456	-4.02854
ENSG00000174749	uncharacterized	C4orf32-6	CAGTAATAGTCATTTTCTTT	780	800	506	486	307	3	0.257526	-0.492342	-7.39301	-0.470537	-0.655418
ENSG00000163633	uncharacterized	C4orf36-1	TCTTGGCACTCCATACGCCA	2771	1670	475	189	1	137	-0.509558	-2.91669	-2.94172	-1.62352	-9.97929
ENSG00000163633	uncharacterized	C4orf36-2	AGAGGTCTTCTCAAACCGGC	233	1	1	1	1	1	-7.64319	0.226702	0.665879	0.190325	0.726344
ENSG00000163633	uncharacterized	C4orf36-3	TTGCCCCAGACAGGAACCTT	360	510	380	383	71	1	0.7235	-0.186451	-8.32847	-0.234172	-2.11826
ENSG00000163633	uncharacterized	C4orf36-4	TTGCATTGCTTGCAAAGACC	191	63	1	59	1	1	-1.37915	0.132065	-5.3114	-5.78695	-5.25094
ENSG00000163633	uncharacterized	C4orf36-5	TGTCAAGAAAATACATCTA	591	847	545	199	263	1	0.740204	-1.86289	-9.06034	-0.44578	-0.960956
ENSG00000172244	uncharacterized	C5orf34-1	CCGACAGTGAATGGACTTCC	410	335	98	199	1	17	-0.0704627	-0.524691	-3.63468	-1.58298	-7.66167
ENSG00000172244	uncharacterized	C5orf34-2	AAAGGATGTGCTGAAACAGG	642	1	372	232	67	1	-9.10543	8.08468	0.665879	8.72948	6.79243
ENSG00000172244	uncharacterized	C5orf34-3	TACCATCTGTATCAAGACT	902	616	56	1	124	35	-0.329197	-9.04008	-3.47162	-3.26911	-1.58625
ENSG00000172244	uncharacterized	C5orf34-4	GTACCATCTGTATCAAGAC	1481	482	1	79	1	1	-1.39847	-2.38241	-8.24701	-8.72256	-8.18655
ENSG00000172244	uncharacterized	C5orf34-5	TGTATACGTGGAAATTTACC	384	390	41	74	58	1	0.243368	-2.17118	-7.94145	-3.05945	-2.02301
ENSG00000172244	uncharacterized	C5orf34-6	TGCATTACCTGTGTAGGTGT	796	461	423	679	304	164	-0.567002	0.785347	-0.825192	0.0662164	0.125648
ENSG00000172244	uncharacterized	C5orf34-7	TGTAAATGGAACTGAAGGGA	669	417	758	1099	439	254	-0.460959	1.62477	-0.0493397	1.05248	0.800517
ENSG00000197603	uncharacterized	C5orf42-1	GAACGTCGAAGTCATCCAA	678	724	585	540	341	1	0.315705	-0.196328	-8.83397	-0.117228	-0.359874
ENSG00000197603	uncharacterized	C5orf42-2	TCGAAGTCATCCAAAGGAT	267	169	55	1	48	108	-0.438816	-7.17418	0.0198872	-1.42919	-1.08957
ENSG00000197603	uncharacterized	C5orf42-3	TGTCCTTTGAATCGGAACTC	1628	898	400	531	166	196	-0.637313	-0.531302	-1.52998	-0.97639	-1.70919
ENSG00000197603	uncharacterized	C5orf42-4	TGAACTTGGATCAATATGT	584	130	416	387	176	63	-1.94646	1.80052	-0.379209	1.8684	1.16341
ENSG00000197603	uncharacterized	C5orf42-5	AGAAAATTTGACACCTCAAC	517	714	1442	605	480	158	0.68676	-0.012287	-1.51012	1.2044	0.153454
ENSG00000197603	uncharacterized	C5orf42-6	ACATTGTGGTTCCCATCCTT	1173	1454	1377	1812	632	584	0.530824	0.544258	-0.650108	0.111827	-0.475687
ENSG00000197603	uncharacterized	C5orf42-7	AAGGAAAGGACAGTAAAAAA	552	162	268	322	1	257	-1.54767	1.21777	1.33165	0.916565	-6.61351
ENSG00000186577	uncharacterized	C6orf1-1	GCCCCCAAGTGCTCACCTT	505	1221	1485	1225	169	441	1.49471	0.23142	-0.803333	0.472725	-2.12662
ENSG00000186577	uncharacterized	C6orf1-2	CAGTGGCATCCGCTTGTGC	257	76	1	28	1	1	-1.5367	-1.21387	-5.58205	-6.0576	-5.52158
ENSG00000186577	uncharacterized	C6orf1-3	CCCGACAGGTGGTACATGGC	579	503	525	321	299	227	0.0179952	-0.421283	-0.481987	0.252084	-0.0240693
ENSG00000186577	uncharacterized	C6orf1-4	TGAGCTCAACACCCACAAA	2486	3114	4064	3373	1693	1602	0.545943	0.341965	-0.293016	0.574457	-0.152843
ENSG00000196821	uncharacterized	C6orf106-1	CAACACACAGCCGCATCGTA	989	592	201	68	1	12	-0.519373	-2.89529	-4.95861	-1.36808	-8.48311
ENSG00000196821	uncharacterized	C6orf106-2	TTATGTACTTACCAGAATTC	718	886	720	222	37	122	0.524323	-1.77005	-2.19455	-0.108984	-3.85537
ENSG00000196821	uncharacterized	C6orf106-3	TTTGCTGATCGAGTCGAACT	971	551	974	525	154	206	-0.596419	0.156967	-0.753529	1.01219	-1.11278
ENSG00000185127	Cell Surface Receptor	C6orf120-1	TGCTCCTGCACGTCGTCCA	1183	700	342	192	1	1	-0.536023	-1.63955	-8.78533	-0.843033	-8.72487
ENSG00000185127	Cell Surface Receptor	C6orf120-2	TGAGGACTATCTTGCCCTCG	534	607	275	354	103	5	0.405857	-0.551245	-6.25775	-0.951939	-1.83271
ENSG00000185127	Cell Surface Receptor	C6orf120-3	CTCGTAGTCGTCGAAGCTG	937	732	357	487	1	5	-0.135205	-0.36122	-6.52789	-0.845594	-8.78936
ENSG00000185127	Cell Surface Receptor	C6orf120-4	CCTTGAGGCTGCGCATCCTG	495	196	581	517	271	682	-1.11557	1.62601	2.4648	1.75801	1.19378
ENSG00000185127	Cell Surface Receptor	C6orf120-5	CGACGACTACGAGCTGCAAT	477	171	1	46	1	1	-1.25899	-1.66759	-6.75197	-7.22753	-6.69151
ENSG00000185127	Cell Surface Receptor	C6orf120-6	AGCTCGTAGTCGTCGAAGCT	257	39	1	1	1	1	-2.49922	-5.0587	-4.61952	-5.09508	-4.55906
ENSG00000185127	Cell Surface Receptor	C6orf120-7	AGATGAAGGTGTACTACGA	660	730	1	57	1	1	0.366431	-3.45216	-8.84587	-9.32143	-8.78541
ENSG00000188112	uncharacterized	C6orf132-1	AGCAGAACCGTACTCACCAG	938	1228	1102	1419	856	596	0.609651	0.435266	-0.377047	0.0341391	0.205716
ENSG00000188112	uncharacterized	C6orf132-2	AGGGCGGATTGGTGGCGTAG	234	43	179	1	149	12	-2.2231	-5.19956	-1.17542	2.24788	2.51925
ENSG00000188112	uncharacterized	C6orf132-3	AACCGTACTCACCAGCGGA	430	432	1	303	1	1	0.227695	-0.285012	-8.08901	-8.56456	-8.02854
ENSG00000188112	uncharacterized	C6orf132-4	TCTACGCCACCAATCCGCCC	808	245	1	1	1	1	-1.50057	-7.70994	-7.27076	-7.74631	-7.21029
ENSG00000188112	uncharacterized	C6orf132-5	GAGTACTCACCGAAGCCCC	437	147	37	738	1	1	-1.35082	2.55451	-6.53379	-1.79989	-6.47333
ENSG00000188112	uncharacterized	C6orf132-6	TCTTGGCCGAGCTTTCAGCG	375	54	1	1	1	1	-2.57486	-5.52819	-5.08901	-5.56456	-5.02854
ENSG00000188112	uncharacterized	C6orf132-7	TGAAAGCTCGGCCAAGAGTC	453	270	153	186	1	1	-0.525552	-0.310955	-7.41094	-0.629102	-7.35047
ENSG00000204564	uncharacterized	C6orf136-1	AGTAGGCATCATAGGTCCT	4855	9255	9219	7437	5715	4994	1.15176	-0.0888103	-0.224158	0.184703	0.0308641
ENSG00000204564	uncharacterized	C6orf136-2	GAGTAGGCATCATAGGTCC	818	436	177	266	101	1	-0.686773	-0.4862	-8.10231	-1.11025	-1.38363
ENSG00000204564	uncharacterized	C6orf136-3	TCGAGCCTGGTAGGCGCGC	92	183	47	1	1	1	1.21314	-7.289	-6.84982	-1.77079	-6.78936
ENSG00000204564	uncharacterized	C6orf136-4	CCTGGTAGGCGCGCAGGCAA	157	1	1	1	1	1	-7.07362	0.226702	0.665879	0.190325	0.726344
ENSG00000204564	uncharacterized	C6orf136-5	CCTGGTAGGCGCGCAGGCA	118	166	1	1	1	1	0.713397	-7.14834	-6.70916	-7.18471	-6.6487
ENSG00000204564	uncharacterized	C6orf136-6	CATACTAGGATCTCCTGACG	323	128	113	59	1	1	-1.11439	-0.890655	-6.33412	0.0105044	-6.27366
ENSG00000204564	uncharacterized	C6orf136-7	CTCACTTGGTACGTATGTTG	702	300	243	74	46	1	-1.00551	-1.79266	-7.56294	-0.113681	-1.97891
ENSG00000197261	uncharacterized	C6orf141-1	GGCGCCCGGAATCCCGCGA	159	1	1	1	1	1	-7.09188	0.226702	0.665879	0.190325	0.726344
ENSG00000197261	uncharacterized	C6orf141-2	TTCCGGGCGCCCGGAGCTAG	54	666	486	1319	80	286	3.84549	1.21255	-0.553628	-0.26424	-2.33111
ENSG00000197261	uncharacterized	C6orf141-3	TCGCGGGATTCCGGGCGCC	231	1009	1237	1654	203	25	2.34796	0.939735	-4.66898	0.484245	-1.58703
ENSG00000197261	uncharacterized	C6orf141-4	TTTCCGCGGGAGGTAGGGCG	445	214	1	1	1	1	-0.835194	-7.51477	-7.07559	-7.55114	-7.01512
ENSG00000197261	uncharacterized	C6orf141-5	GCCTTTTCCGCGGGAGGTA	728	1858	2908	3387	2272	4159	1.57274	1.09296	1.82837	0.836602	1.01656
ENSG00000197261	uncharacterized	C6orf141-6	CCGGAATCCCGCGACGGCAG	65	110	1	1	1	1	0.979992	-6.55466	-6.11548	-6.59103	-6.05502
ENSG00000197261	uncharacterized	C6orf141-7	GGCCTTTTCCGCGGGAGGT	337	360	216	378	207	15	0.316248	0.297091	-3.91908	-0.54664	-0.0720226
ENSG00000130349	uncharacterized	C6orf203-1	CAGAGTCCAATCCAGGCATC	2558	2191	718	660	214	549	-0.00242665	-1.50435	-1.33083	-1.41921	-2.62956
ENSG00000130349	uncharacterized	C6orf203-2	CATACAAACTCTGTACTTCC	2157	439	54	1	1	1	-2.07573	-8.55138	-8.1122	-2.83286	-8.05173
ENSG00000130349	uncharacterized	C6orf203-3	ATGATGTTGTCCTGAAGACG	412	241	1	20	1	1	-0.552611	-3.36426	-7.24701	-7.72256	-7.18655
ENSG00000130349	uncharacterized	C6orf203-4	CAATATCTAGCCCCGTCTTC	489	951	175	301	1	4	1.18061	-1.43298	-7.22742	-2.25176	-9.16696
ENSG00000130349	uncharacterized	C6orf203-5	AATACAGAGTGGTGTTACGG	607	534	79	1	1	1	0.0361434	-8.83399	-8.39482	-2.56659	-8.33435
ENSG00000221821	uncharacterized	C6orf226-1	TCCCCGCAGTCCCCAATGCT	1056	725	138	129	1	71	-0.321557	-2.26391	-2.68621	-2.20299	-8.77549
ENSG00000221821	uncharacterized	C6orf226-2	GGACGCTGTGGGTTCGCCG	120	133	1	1	1	1	0.369392	-6.82858	-6.3894	-6.86496	-6.32894
ENSG00000221821	uncharacterized	C6orf226-3	CGCCGTGGATCGCCGCGATG	118	59	53	1	1	1	-0.779	-5.65594	-5.21676	0.0356028	-5.1563
ENSG00000221821	uncharacterized	C6orf226-4	CGCCACATCGCGGCGATCCA	107	1	275	99	145	95	-6.52047	6.85606	7.23573	8.29361	7.90625
ENSG00000221821	uncharacterized	C6orf226-5	ACGGCGAACCCACAGCGTCC	303	332	1	48	1	1	0.352866	-2.56338	-7.70916	-8.18471	-7.6487
ENSG00000221821	uncharacterized	C6orf226-6	TCGCTGCCTCAACCAAGCC	244	301	622	629	253	141	0.523882	1.29	-0.428189	1.23748	0.475717
ENSG00000221821	uncharacterized	C6orf226-7	TGCCTCAGCTTCGGTTACCC	636	673	285	92	48	1	0.30258	-2.6442	-8.72858	-1.04932	-3.08316
ENSG00000204439	uncharacterized	C6orf47-1	GCTGCTTCCGAACCAAGCA	249	4	115	167	1	1	-5.739	5.61041	-1.33412	5.03582	-1.27366
ENSG00000204439	uncharacterized	C6orf47-2	ATGTTCCTGCGACGGCTTGG	815	1210	993	807	389	1	0.791135	-0.357665	-9.57491	-0.094816	-0.910821
ENSG00000204439	uncharacterized	C6orf47-3	ATTGGTTTCCGGCGGCCCCA	1057	2081	3203	3970	1564	1999	1.1983	1.15856	0.607881	0.812472	0.314307
ENSG00000204439	uncharacterized	C6orf47-4	CGAGGAGCTGTCCACCCGTC	375	389	1	33	1	1	0.27388	-3.33253	-7.93775	-8.4133	-7.87728
ENSG00000204439	uncharacterized	C6orf47-5	AGCTCCCTCCCGGTACTTG	2548	3683	4290	4444	7629	4713	0.752516	0.497679	1.02164	0.410422	1.77696
ENSG00000204439	uncharacterized	C6orf47-6	CAGGCGAAGTGCAAAGGGT	1210	722	589	770	126	269	-0.523936	0.319562	-0.758514	-0.103406	-1.79223
ENSG00000204439	uncharacterized	C6orf47-7	TCCCAAGACTAAGGACTCGG	251	29	78	26	1	1	-2.89256	0.0691606	-4.1921	1.61775	-4.13164
ENSG00000112308	uncharacterized	C6orf62-1	TGGAATCTCGCACACCTTTC	3613	6206	17352	23815	42479	77344	1.00147	2.16684	4.30543	1.67369	3.50136
ENSG00000112308	uncharacterized	C6orf62-2	CTTCTCATAGACTGATATCG	450	349	632	1333	1279	2454	-0.145698	2.16008	3.47972	1.04702	2.60006
ENSG00000112308	uncharacterized	C6orf62-3	TCGATATCAGTCTATGAGAA	576	1231	523	650	1	191	1.31669	-0.694617	-2.02231	-1.04462	-9.53927
ENSG00000112308	uncharacterized	C6orf62-4	GATGTAATTGGCTGTACTC	802	537	460	724	179	24	-0.35768	0.65777	-3.81794	-0.0329628	-0.858619
ENSG00000112308	uncharacterized	C6orf62-5	CTCGATATCAGTCTATGAGA	456	1134	1152	444	343	150	1.53532	-1.12609	-2.25251	0.213046	-0.998797
ENSG00000112308	uncharacterized	C6orf62-6	CGAGATTCCAGCTATTCCT	1071	540	579	185	53	95	-0.766927	-1.31873	-1.84108	0.290929	-2.62255
ENSG00000112308	uncharacterized	C6orf62-7	TCTGCATGTACTGAGCCGCA	861	803	151	1	1	1	0.120387	-9.42255	-8.98338	-2.22053	-8.92291
ENSG00000146576	uncharacterized	C7orf26-1	CGAGTGGCGGATGTCGCTCA	680	76	25	32	1	1	-2.94046	-1.02123	-5.58205	-1.41375	-5.52158
ENSG00000146576	uncharacterized	C7orf26-2	AGTAAACCACGGGCGTCCGC	336	1	1	1	1	1	-8.17132	0.226702	0.665879	0.190325	0.726344
ENSG00000146576	uncharacterized	C7orf26-3	TGGCGGCGCTCAGCGCATCG	91	43	66	1	1	1	-0.86053	-5.19956	-4.76039	0.808455	-4.69992
ENSG00000146576	uncharacterized	C7orf26-4	GAACAAAGCCGATGACAGC	1766	1	62	24	1	2	-10.5653	4.81166	1.66588	6.14452	0.726344
ENSG00000146576	uncharacterized	C7orf26-5	CATCGCGGCGCAGCAGCGAG	37	1	1	1	1	1	-4.98845	0.226702	0.665879	0.190325	0.726344
ENSG00000146576	uncharacterized	C7orf26-6	TCATAGAGCGCGGTAACGG	479	82	1	1	1	1	-2.32533	-6.13085	-5.69167	-6.16723	-5.63121
ENSG00000146576	uncharacterized	C7orf26-7	TGTGTGTCGAATCCCGGTGT	642	76	90	1	1	1	-2.8575	-6.02123	-5.58205	0.434251	-5.52158
ENSG00000153790	uncharacterized	C7orf31-1	TGATGTTTCCATTAAGGTCT	752	309	174	1	1	1	-1.06213	-8.04476	-7.60558	-0.638194	-7.54512
ENSG00000153790	uncharacterized	C7orf31-2	AATACCGATTTCACTCCCCG	522	610	1376	972	118	167	0.44576	0.898849	-1.20308	1.36392	-1.64368
ENSG00000153790	uncharacterized	C7orf31-3	GGCGAGTAACCGTCTGGAG	287	23	1	78	1	1	-3.42034	1.98854	-3.85768	-4.33324	-3.79722
ENSG00000153790	uncharacterized	C7orf31-4	TTGGGCGAGTAACCGTCTGG	413	139	131	294	1	1	-1.35006	1.30743	-6.45306	0.104807	-6.3926
ENSG00000153790	uncharacterized	C7orf31-5	CAGTTGGGCGAGTAACCGTC	418	603	138	21	1	1	0.749655	-4.61699	-8.57014	-1.93716	-8.50967
ENSG00000153790	uncharacterized	C7orf31-6	GCGAGTAACCGTCTGGAGG	310	2	1	3	1	1	-7.05512	0.811664	-0.334121	-0.809675	-0.273656
ENSG00000153790	uncharacterized	C7orf31-7	TGGGCGAGTAACCGTCTGGA	830	98	1	1	1	1	-2.86126	-6.38801	-5.94883	-6.42438	-5.88837
ENSG00000146826	uncharacterized	C7orf43-1	GATCCACACTCACCGGTAG	134	399	52	1	1	1	1.79516	-8.41354	-7.97437	-2.74948	-7.9139
ENSG00000146826	uncharacterized	C7orf43-2	CCATCACACTGCCCGACCTG	1040	642	1054	591	620	242	-0.474938	0.107287	-0.741687	0.905555	0.676038
ENSG00000146826	uncharacterized	C7orf43-3	TACATCGAGTAGTCGCACT	737	445	319	997	50	67	-0.506859	1.39049	-2.06569	-0.289923	-2.42746
ENSG00000146826	uncharacterized	C7orf43-4	AGTACATCGAGTAGTCGCAC	1646	599	260	1	1	1	-1.23734	-8.99971	-8.56053	-1.01372	-8.50007
ENSG00000146826	uncharacterized	C7orf43-5	CGGCGCCGGCGACCAGGATT	280	189	1	26	1	1	-0.34604	-2.6351	-6.89636	-7.37192	-6.8359
ENSG00000146826	uncharacterized	C7orf43-6	CCGGCGCAACCATCTGTACT	283	91	1	1	1	1	-1.41586	-6.28109	-5.84192	-6.31747	-5.78145
ENSG00000146826	uncharacterized	C7orf43-7	CCGGCATCTCAGAACCGGA	184	1	1	1	1	1	-7.30256	0.226702	0.665879	0.190325	0.726344
ENSG00000146540	uncharacterized	C7orf50-1	TCACCTGCAGAGGTAGTCCA	936	2197	2817	2938	1377	730	1.45195	0.646001	-0.923687	0.54895	0.0523373
ENSG00000146540	uncharacterized	C7orf50-2	GGCCCAAAAGCACAAGAAC	339	1	1	1	1	1	-8.18414	0.226702	0.665879	0.190325	0.726344
ENSG00000146540	uncharacterized	C7orf50-3	CACCGTCAGCTCTCGGGCC	336	241	72	92	1	1	-0.258428	-1.16263	-7.24701	-1.55264	-7.18655
ENSG00000146540	uncharacterized	C7orf50-4	CAGCACCTGTCGGATGCGC	22	1	1	1	1	1	-4.23843	0.226702	0.665879	0.190325	0.726344
ENSG00000146540	uncharacterized	C7orf50-5	GCGAAGCTGTGCTCAGGCC	59	64	161	434	108	281	0.338357	2.98825	2.80031	1.52124	1.48123
ENSG00000146540	uncharacterized	C7orf50-6	ACCCGCCTGCCAGGCGCTCG	2	1	1	1	1	1	-0.779	0.226702	0.665879	0.190325	0.726344
ENSG00000146540	uncharacterized	C7orf50-7	CGGATGCGCTGGGCCCTCCC	189	83	1	1	1	1	-0.966203	-6.14834	-5.70916	-6.18471	-5.6487
ENSG00000241852	uncharacterized	C8orf58-1	TACACACCCCAGGCAATCGG	892	340	80	1	1	1	-1.17051	-8.18269	-7.74351	-1.89714	-7.68305
ENSG00000241852	uncharacterized	C8orf58-2	AGTGGTACGTTGGCTCCACT	671	556	520	28	23	1	-0.0502278	-4.08488	-8.45306	0.0937522	-3.86904
ENSG00000241852	uncharacterized	C8orf58-3	AAGTGGTACGTTGGCTCCAC	385	351	113	1	1	1	0.0876127	-8.22863	-7.78945	-1.44482	-7.72898
ENSG00000241852	uncharacterized	C8orf58-4	CCGTCCCCGTTACACACCCC	1542	1549	5414	4435	12093	10424	0.227535	1.7443	3.41638	1.99568	3.69111
ENSG00000241852	uncharacterized	C8orf58-5	TTACACACCCCAGGCAATC	2441	1980	1691	1731	629	517	-0.0809717	0.0328072	-1.27139	-0.0372983	-0.928025
ENSG00000241852	uncharacterized	C8orf58-6	CGTTACACACCCCAGGCAAT	1156	720	409	314	1	1	-0.462072	-0.97053	-8.82597	-0.625571	-8.76551
ENSG00000241852	uncharacterized	C8orf58-7	GCCCCTGCCCCCGATTGCC	213	259	30	177	66	1	0.503099	-0.322501	-7.35093	-2.91959	-1.24607
ENSG00000189376	uncharacterized	C8orf76-1	CGCGGGCGCGAGATGGATTC	155	1	37	89	1	1	-7.05512	6.70244	0.665879	5.39978	0.726344
ENSG00000189376	uncharacterized	C8orf76-2	TTCGAGGACTCGGTGTTCG	281	354	38	197	1	1	0.554179	-0.618852	-7.80173	-3.02935	-7.74126
ENSG00000189376	uncharacterized	C8orf76-3	CTCGCAGAGCTTGGCGCAGT	211	30	1	1	1	1	-2.59321	-4.68019	-4.24101	-4.71657	-4.18055
ENSG00000189376	uncharacterized	C8orf76-4	TTGTTCGGCGGCGAGTTCG	548	720	1	1	1	1	0.614821	-9.26515	-8.82597	-9.30153	-8.76551
ENSG00000189376	uncharacterized	C8orf76-5	CGGCGGCGAGTTCGAGGACT	633	835	655	350	123	4	0.620571	-1.02772	-7.03975	-0.159956	-2.03677
ENSG00000189376	uncharacterized	C8orf76-6	CCGCCGAACAACCAGCACC	335	462	16	182	1	1	0.684732	-1.11725	-8.18587	-4.66142	-8.12541
ENSG00000189376	uncharacterized	C8orf76-7	AGCTTGGCGCAGTAGGACGC	537	473	77	48	108	1	0.0379182	-3.07403	-8.21982	-2.42858	-1.40447
ENSG00000135045	uncharacterized	C9orf40-1	CCGCACGCCGCTTGGCCAT	634	1828	3533	3559	2291	2395	1.74871	1.18791	1.05564	1.14095	1.05205
ENSG00000135045	uncharacterized	C9orf40-2	GCCGCACGCCGCTTGGCCA	68	1	1	1	1	1	-5.86646	0.226702	0.665879	0.190325	0.726344
ENSG00000135045	uncharacterized	C9orf40-3	CACGTGGAACGTCACCGGCT	337	1	1	2	2	1	-8.1756	1.2267	0.665879	0.190325	1.72634
ENSG00000135045	uncharacterized	C9orf40-4	TGCCCAGCATGCGCGACCCC	307	1	1	1	1	1	-8.04109	0.226702	0.665879	0.190325	0.726344
ENSG00000135045	uncharacterized	C9orf40-5	AAAGCGCAAAATCGACGCA	2783	2089	788	311	221	1	-0.192828	-2.52112	-10.3627	-1.21622	-2.51435
ENSG00000135045	uncharacterized	C9orf40-6	CGAAAGCGCAAAATCGACGC	794	1895	1626	2338	676	1057	1.47599	0.529779	-0.176343	-0.0305451	-0.760759
ENSG00000135045	uncharacterized	C9orf40-7	CGCTTGCTGGGCGAAGCCG	41	110	1	1	1	1	1.64481	-6.55466	-6.11548	-6.59103	-6.05502
ENSG00000136819	uncharacterized	C9orf78-1	TTGAGCTCCTCATGATAAAC	658	667	420	188	1	1	0.240599	-1.60025	-8.71566	-0.476972	-8.6552
ENSG00000136819	uncharacterized	C9orf78-2	CTGACTCCGAGTCGCCCCGG	373	57	1	1	1	1	-2.48914	-5.60619	-5.16701	-5.64256	-5.10655
ENSG00000136819	uncharacterized	C9orf78-3	AAGATTTTCCGTCGCCGCCG	551	903	2362	2061	2008	2256	0.933674	1.41725	1.98685	1.57754	1.8793
ENSG00000136819	uncharacterized	C9orf78-4	CGGAAAATCTTCCGGACGAC	205	1	1	1	1	1	-7.45848	0.226702	0.665879	0.190325	0.726344
ENSG00000136819	uncharacterized	C9orf78-5	AAGATTTTCCGTCGCCGCC	556	300	162	79	9	3	-0.669122	-1.69834	-5.97798	-0.698643	-4.33255
ENSG00000136819	uncharacterized	C9orf78-6	CTCAAACATACTCGATGCCC	307	1	1	1	1	1	-8.04109	0.226702	0.665879	0.190325	0.726344
ENSG00000136819	uncharacterized	C9orf78-7	CAAGCGTCCTGCTAACGAGA	399	79	1	1	1	1	-2.11546	-6.07708	-5.6379	-6.11346	-5.57744
ENSG00000074410	Cell Surface Receptor	CA12-1	TTGTAGCCTTGGAACTCGAG	445	243	1	27	1	1	-0.651849	-2.94322	-7.25893	-7.73449	-7.19847
ENSG00000074410	Cell Surface Receptor	CA12-2	AAGAAGTACCCGTCGTGTGG	711	475	297	519	617	447	-0.360922	0.354509	0.578226	-0.487139	1.10369
ENSG00000074410	Cell Surface Receptor	CA12-3	CAAGAAGTACCCGTCGTGTG	464	87	119	59	1	1	-2.19404	-0.333599	-5.77706	0.6422	-5.7166
ENSG00000074410	Cell Surface Receptor	CA12-4	CGGAAACTTTACCGTTCACT	550	531	25	340	100	1	0.17028	-0.416475	-8.38669	-4.21839	-1.68237
ENSG00000074410	Cell Surface Receptor	CA12-5	AAAGGAACAGCCTTCCAGCC	514	437	911	1477	319	120	-0.0131349	1.98367	-1.19872	1.25014	0.272267
ENSG00000074410	Cell Surface Receptor	CA12-6	CCCCGGCGCAGCCTGCACG	56	1	1	1	1	1	-5.58635	0.226702	0.665879	0.190325	0.726344
ENSG00000074410	Cell Surface Receptor	CA12-7	CGGAAACTTTACCGTTCAC	266	42	9	1	66	1	-2.44196	-5.16562	-4.72644	-2.03207	1.37842
ENSG00000105507	Non-essential (Gene and gRNA design:NatureBiotech,2016,Bernards)	CABP5-1	AGCATTTCTTGAGTTCGATA	978	219	44	152	1	98	-1.9379	-0.300158	-0.494198	-2.12503	-7.04844
ENSG00000105507	Non-essential (Gene and gRNA design:NatureBiotech,2016,Bernards)	CABP5-2	AGATGGGTTCATCTCTTGTA	676	195	134	78	84	1	-1.57255	-1.09523	-6.94145	-0.350916	-0.488669
ENSG00000105507	Non-essential (Gene and gRNA design:NatureBiotech,2016,Bernards)	CABP5-3	TTGCTGAGAAACAGCGGGTG	782	736	962	712	655	268	0.133537	0.178873	-0.791594	0.576657	0.558133
ENSG00000105507	Non-essential (Gene and gRNA design:NatureBiotech,2016,Bernards)	CABP5-4	CCCTCCATGCAGTTCCCCAT	719	1700	2810	3089	2542	3276	1.46247	1.08831	1.61228	0.915361	1.30677
ENSG00000105507	Non-essential (Gene and gRNA design:NatureBiotech,2016,Bernards)	CABP5-5	ACGATGGGTTACATGCCCA	946	1218	341	164	261	1	0.585602	-2.66604	-9.58442	-1.64635	-1.49605
ENSG00000105507	Non-essential (Gene and gRNA design:NatureBiotech,2016,Bernards)	CABP5-6	GGAATCTCATGAGGACGAT	2073	3404	1241	2167	832	804	0.936511	-0.42483	-1.41608	-1.2654	-1.30623
ENSG00000105507	Non-essential (Gene and gRNA design:NatureBiotech,2016,Bernards)	CABP5-7	AGTTCGATAAGGACCGAGAT	3015	4710	4063	4749	5881	5669	0.864569	0.238599	0.933246	-0.0228563	1.04668
ENSG00000158966	Cell Surface Receptor	CACHD1-1	CCTATGCCCTCATGAACGGT	280	286	1	168	1	1	0.251588	-0.540852	-7.49399	-7.96955	-7.43353
ENSG00000158966	Cell Surface Receptor	CACHD1-2	CTGCGCCAATGCTTACTTTG	2101	1971	6816	6110	10464	6815	0.128852	1.85895	2.45567	1.98032	3.13478
ENSG00000158966	Cell Surface Receptor	CACHD1-3	CAGCTACGAACACCGCAGT	959	757	618	233	668	254	-0.120237	-1.47326	-0.909586	-0.102361	0.545898
ENSG00000158966	Cell Surface Receptor	CACHD1-4	TCTAGTGAGCAAGTCCGGA	666	221	1409	1478	3162	3460	-1.37048	2.96823	4.63453	2.86288	4.56506
ENSG00000158966	Cell Surface Receptor	CACHD1-5	CACACAAGTTCCGGTGTAA	273	651	173	213	65	214	1.47476	-1.3851	-0.939168	-1.72156	-2.5978
ENSG00000158966	Cell Surface Receptor	CACHD1-6	CTATGTGCTTTGACTGCGGC	201	120	1	25	1	1	-0.523161	-2.03633	-6.24101	-6.71657	-6.18055
ENSG00000158966	Cell Surface Receptor	CACHD1-7	CTCGTCCTGGATTGAAGGCC	1137	1246	420	861	115	7	0.353072	-0.306517	-6.80985	-1.37852	-2.71125
ENSG00000153956	Cell Surface Receptor	CACNA2D1-1	CGGCCCGCCGACTTACGTGA	274	133	24	1	1	1	-0.82175	-6.82858	-6.3894	-2.27999	-6.32894
ENSG00000153956	Cell Surface Receptor	CACNA2D1-2	TCGATCGCGAAGATGGCTGC	391	137	1	27	1	1	-1.29199	-2.11644	-6.43215	-6.90771	-6.37169
ENSG00000153956	Cell Surface Receptor	CACNA2D1-3	ATAATATCGAGCTAGGCCAG	800	487	850	1198	2137	4484	-0.495078	1.52534	3.86867	0.993867	2.85994
ENSG00000153956	Cell Surface Receptor	CACNA2D1-4	TACCTGGATAATATCGAGCT	1346	1699	724	1424	358	52	0.557008	-0.0280348	-4.36415	-1.0403	-1.52031
ENSG00000153956	Cell Surface Receptor	CACNA2D1-5	AGGGAACGGCTCCTCCGACG	336	1206	1349	1059	42	89	2.0647	0.0391746	-3.0944	0.351986	-4.11735
ENSG00000153956	Cell Surface Receptor	CACNA2D1-6	GAACGGCTCCTCCGACGAG	209	132	1	66	1	1	-0.441965	-0.773298	-6.37851	-6.85407	-6.31805
ENSG00000153956	Cell Surface Receptor	CACNA2D1-7	CGACTTACGTGACGGCCGAA	905	647	435	295	1	78	-0.263152	-0.906349	-2.38634	-0.382425	-8.61128
ENSG00000182985	Cell Surface Receptor	CADM1-1	TCTTCCACCTCCGATTTGCC	794	1110	1209	1109	1155	378	0.704349	0.225402	-0.888222	0.31358	0.783677
ENSG00000182985	Cell Surface Receptor	CADM1-2	AAAGACGTGACAGTGATCG	2670	2327	5932	8963	3657	3675	0.0226316	2.17221	1.32515	1.54037	1.37853
ENSG00000182985	Cell Surface Receptor	CADM1-3	CTCTATACCGATCCCCCAC	3608	4269	3085	3203	989	114	0.463699	-0.187772	-4.56091	-0.278302	-1.38351
ENSG00000182985	Cell Surface Receptor	CADM1-4	TCGATCATCAGATTACGTGG	1957	1448	92	1	1	1	-0.213582	-10.2731	-9.83397	-3.78596	-9.7735
ENSG00000182985	Cell Surface Receptor	CADM1-5	AACCACCTGATAGTCGTGGC	388	676	133	287	138	1	1.02197	-1.00927	-8.735	-2.15527	-1.56601
ENSG00000182985	Cell Surface Receptor	CADM1-6	TCCCGGGTTAAGCCTTGTAG	346	686	396	629	1	1	1.20844	0.101553	-8.75619	-0.602383	-8.69572
ENSG00000182985	Cell Surface Receptor	CADM1-7	ACTGTACTTCTAGATACCGC	503	244	1	84	1	1	-0.822677	-1.31172	-7.26486	-7.74041	-7.20439
ENSG00000105767	Cell Surface Receptor	CADM4-1	CGGCGGCGGCACCATGGGC	182	193	218	506	61	379	0.305663	1.61724	1.63948	0.366053	-0.935376
ENSG00000105767	Cell Surface Receptor	CADM4-2	CAGCGGATCTGGTTTGGCCT	843	687	258	124	1	1	-0.0742224	-2.24327	-8.75829	-1.22261	-8.69782
ENSG00000105767	Cell Surface Receptor	CADM4-3	TTGAGGAGTTCTCCCCACGC	648	1083	786	654	858	1970	0.961968	-0.500969	1.52904	-0.272107	0.39036
ENSG00000105767	Cell Surface Receptor	CADM4-4	CCGTCTGCACCAGTATGAT	501	455	154	453	1	1	0.0820561	0.220346	-8.16384	-1.37261	-8.10338
ENSG00000105767	Cell Surface Receptor	CADM4-5	AGTTCTCCCCACGCCGGGTG	966	756	770	260	1	87	-0.132637	-1.31317	-2.45342	0.216798	-8.8359
ENSG00000105767	Cell Surface Receptor	CADM4-6	TGGACCGTAAGGACGACGG	450	732	46	29	1	1	0.922919	-4.43102	-8.84982	-3.80181	-8.78936
ENSG00000105767	Cell Surface Receptor	CADM4-7	TTACCTAGTACCGTGAGCG	310	93	1	1	1	1	-1.51597	-6.31246	-5.87328	-6.34883	-5.81282
ENSG00000198668	Kinases	CALM1-1	ATCGCCATCTTTATCAAATA	927	271	367	278	1	138	-1.55328	0.263494	-0.307745	0.627813	-7.35581
ENSG00000198668	Kinases	CALM1-2	ACGGACAAGTCAACTATGA	624	438	20	44	1	1	-0.289615	-3.08865	-8.10891	-4.26253	-8.04844
ENSG00000198668	Kinases	CALM1-3	TCCTGCAATTCAGCTTCTGT	1257	1079	204	359	30	126	0.000710347	-1.36094	-2.43232	-2.21273	-4.44224
ENSG00000160014	Kinases	CALM3-1	TTATCCCCAACCCCCAGGAT	1827	2462	688	623	154	163	0.651354	-1.75582	-3.25101	-1.64902	-3.27248
ENSG00000160014	Kinases	CALM3-2	AAGTCAATGGTCCCGTTCCC	1266	1105	988	1158	1497	319	0.0247691	0.294291	-1.12654	0.028862	1.16437
ENSG00000160014	Kinases	CALM3-3	TCACGTAATGACGAACCTG	511	186	18	87	1	1	-1.23702	-0.869513	-6.87328	-3.17891	-6.81282
ENSG00000160014	Kinases	CALM3-4	CGTCACGTAATGACGAACC	643	130	56	1	1	1	-2.08531	-6.79567	-6.35649	-1.02469	-6.29602
ENSG00000179218	Cell Surface Receptor	CALR-1	CCTGCCCAAACACCAACCTC	385	270	272	108	116	1	-0.290899	-1.09523	-7.41094	0.200973	-0.492491
ENSG00000179218	Cell Surface Receptor	CALR-2	TTCATCTACCCCCCAGGACT	3444	1534	1245	986	333	350	-0.945787	-0.410937	-1.46599	-0.110827	-1.47736
ENSG00000179218	Cell Surface Receptor	CALR-3	CGGCAAGTTCTACGGTGACG	339	167	1	1	1	1	-0.800437	-7.157	-6.71783	-7.19338	-6.65736
ENSG00000179218	Cell Surface Receptor	CALR-4	TGTTTGGATTCGATCCAGC	575	385	90	141	1	1	-0.357703	-1.22246	-7.92284	-1.90654	-7.86237
ENSG00000179218	Cell Surface Receptor	CALR-5	TGCACGCTTTTATGCTCTGT	855	652	538	1166	1176	265	-0.170052	1.06533	-0.633	-0.0869404	1.57729
ENSG00000179218	Cell Surface Receptor	CALR-6	TAGACGGGTGGACTTCCCGC	493	320	37	81	57	1	-0.402516	-1.75538	-7.65605	-2.92215	-1.76269
ENSG00000179218	Cell Surface Receptor	CALR-7	TGCTCCTTGAAGTAGACGGC	170	1	1	1	1	1	-7.18839	0.226702	0.665879	0.190325	0.726344
ENSG00000128595	Cell Surface Receptor	CALU-1	TTCGGGATAAGAACCGTGAT	739	578	213	371	6	377	-0.133505	-0.412948	0.0493742	-1.24989	-5.86362
ENSG00000128595	Cell Surface Receptor	CALU-2	TCGCCAGACTTACCTTGTTT	2956	4306	4016	3509	3396	1424	0.763702	-0.0685865	-0.93052	0.0897364	0.383832
ENSG00000128595	Cell Surface Receptor	CALU-3	AACTCATCATGCCGTACTA	1377	1056	357	421	267	111	-0.161919	-1.10002	-2.5841	-1.37429	-1.25735
ENSG00000128595	Cell Surface Receptor	CALU-4	GCACATAAGAAACTGTCGC	445	119	1	1	1	1	-1.68184	-6.66812	-6.22894	-6.70449	-6.16847
ENSG00000128595	Cell Surface Receptor	CALU-5	TGCTTCTTCAGCACCCAAGA	450	158	1	1	1	1	-1.289	-7.07708	-6.6379	-7.11346	-6.57744
ENSG00000128595	Cell Surface Receptor	CALU-6	TTCTGGTGTCAGCTGATCAA	1204	1994	2964	4521	3848	8916	0.94883	1.40768	2.82661	0.762205	1.67479
ENSG00000128595	Cell Surface Receptor	CALU-7	TTATGACCATGATGCCTTCT	1490	1178	695	637	216	1	-0.117973	-0.660272	-9.53624	-0.570929	-1.72089
ENSG00000134072	Kinases	CAMK1-1	AACTCCGGGATACGTGGGTG	604	734	809	557	171	21	0.502232	-0.171401	-4.46144	0.330685	-1.37544
ENSG00000134072	Kinases	CAMK1-2	TACGACTTCCGAGATGTTCT	956	546	59	64	1	1	-0.58711	-2.86606	-8.42688	-3.01979	-8.36641
ENSG00000134072	Kinases	CAMK1-3	TGTGGAACTCCGGGATACGT	872	270	171	1	1	1	-1.47037	-7.85011	-7.41094	-0.468638	-7.35047
ENSG00000134072	Kinases	CAMK1-4	TGTACACCGGGATCTCAAGG	836	350	1	1	1	1	-1.03515	-8.22451	-7.78533	-8.26089	-7.72487
ENSG00000134072	Kinases	CAMK1-5	TTGCTGTCGAGACTGCTGCG	60	143	1	1	1	1	1.47398	-6.93317	-6.49399	-6.96955	-6.43353
ENSG00000134072	Kinases	CAMK1-6	CGGCTGTGGTGCGGCACATG	413	347	38	50	1	1	-0.030206	-2.56823	-7.77291	-3.00054	-7.71245
ENSG00000134072	Kinases	CAMK1-7	CATGTGCCGCACCACAGCCG	221	124	68	114	1	1	-0.612706	0.105396	-6.28832	-0.676408	-6.22785
ENSG00000183049	Kinases	CAMK1D-1	CGCTCGTCGGCCATGGCCC	272	660	260	39	1	158	1.49986	-3.85422	-1.39666	-1.15363	-8.63998
ENSG00000183049	Kinases	CAMK1D-2	GTCCCCACTTACGTTCCGA	497	354	1530	1245	1355	1354	-0.268496	2.04103	2.60129	2.30204	2.66282
ENSG00000183049	Kinases	CAMK1D-3	TGCCCTTCAGCGCCTTCTTA	882	886	1374	594	177	177	0.227528	-0.350142	-1.65768	0.823329	-1.59721
ENSG00000183049	Kinases	CAMK1D-4	AGTACACGGCGTCCAAGACT	723	1682	3894	1709	1177	1373	1.43911	0.249677	0.373033	1.4014	0.21128
ENSG00000183049	Kinases	CAMK1D-5	CATATGTCTGACGACGGCCG	267	91	1	1	1	1	-1.3319	-6.28109	-5.84192	-6.31747	-5.78145
ENSG00000183049	Kinases	CAMK1D-6	CTGCTCTCGCCGTTCTCCC	611	1032	730	508	1188	133	0.977199	-0.795841	-2.29007	-0.309149	0.929435
ENSG00000183049	Kinases	CAMK1D-7	TTTCCGGATCTGGGCGCTGA	706	819	347	769	68	30	0.435195	0.135822	-4.10495	-1.0486	-2.86391
ENSG00000148660	Kinases	CAMK2G-1	CGTGGAATGGGCTTACCGC	272	36	1	1	1	1	-2.69654	-4.94322	-4.50405	-4.9796	-4.44358
ENSG00000148660	Kinases	CAMK2G-2	CAGCAGGCTTGGTTTGGTA	2833	1859	487	860	92	37	-0.386804	-0.885416	-4.98498	-1.74221	-3.61041
ENSG00000148660	Kinases	CAMK2G-3	TGGTTGCAGTGTTACCGGCG	1615	810	818	564	42	76	-0.77454	-0.295525	-2.74797	0.204504	-3.54312
ENSG00000148660	Kinases	CAMK2G-4	TTGGTTGCAGTGTTACCGG	681	259	138	643	146	292	-1.1737	1.53857	0.838895	-0.717958	-0.10064
ENSG00000148660	Kinases	CAMK2G-5	TTTCTAGCAACGATCCACGG	561	583	151	167	1	1	0.276495	-1.57695	-8.52147	-1.75862	-8.46101
ENSG00000148660	Kinases	CAMK2G-6	TGGTACACAACGCTACAGAT	953	373	37	1	1	1	-1.1323	-8.31633	-7.87715	-3.14325	-7.81669
ENSG00000148660	Kinases	CAMK2G-7	AAGTCGGATGGCGGTGTCA	1491	822	345	339	1	22	-0.63807	-1.05115	-4.55768	-1.06222	-8.95665
ENSG00000004660	Kinases	CAMKK1-1	TGGTCAAACTGATCGAGGT	276	130	205	238	143	1	-0.865157	1.09915	-6.35649	0.847438	0.863847
ENSG00000004660	Kinases	CAMKK1-2	TGGTCAAACTGATCGAGGTA	882	497	47	127	1	1	-0.606533	-1.74172	-8.29122	-3.21219	-8.23076
ENSG00000004660	Kinases	CAMKK1-3	CCTATCTGCAGGGTGCCTA	440	427	367	125	102	12	0.177733	-1.54561	-4.48725	-0.0281306	-1.33932
ENSG00000004660	Kinases	CAMKK1-4	CTGGTTGCTGACGCCAAAGT	566	689	38	109	273	41	0.504702	-2.43347	-3.40493	-3.99011	-0.609259
ENSG00000004660	Kinases	CAMKK1-5	GGTCCACACCGTTTCTAGT	690	175	5	1	1	1	-1.75824	-7.22451	-6.78533	-4.93896	-6.72487
ENSG00000004660	Kinases	CAMKK1-6	GCCACGTGGTGGGACTCGA	555	256	187	46	372	1	-0.895344	-2.24974	-7.33412	-0.26278	1.2655
ENSG00000004660	Kinases	CAMKK1-7	CTCGATGGTGGGCCTCCGCC	951	669	406	490	206	380	-0.286439	-0.222523	-0.150128	-0.530201	-0.973018
ENSG00000110931	Kinases	CAMKK2-1	AATGCGGATACTCACATAGT	557	924	190	193	38	80	0.951216	-2.03259	-2.86394	-2.09157	-3.87748
ENSG00000110931	Kinases	CAMKK2-2	ATGTGGCTGTGCCAAGGTCC	682	114	1	1	1	1	-2.35974	-6.60619	-6.16701	-6.64256	-6.10655
ENSG00000110931	Kinases	CAMKK2-3	CTCCTATGGTGTCGTCAAGT	684	1531	1576	1465	382	100	1.38341	0.163128	-3.27052	0.232119	-1.27649
ENSG00000110931	Kinases	CAMKK2-4	TGTTCGAACTGGTCAACCA	221	219	165	35	42	77	0.207885	-2.4188	-0.842121	-0.218139	-1.65613
ENSG00000110931	Kinases	CAMKK2-5	ACTCCACTGTCGGCCGCCG	175	1	1	1	1	1	-7.23021	0.226702	0.665879	0.190325	0.726344
ENSG00000110931	Kinases	CAMKK2-6	AGACTCCACTGTCGGCCGCC	346	171	168	300	110	119	-0.795776	1.03767	0.142844	0.16479	0.0898508
ENSG00000110931	Kinases	CAMKK2-7	AAGCTGGACCACCCCAATG	948	847	1753	1712	1001	894	0.058475	1.24195	0.743792	1.23972	0.967352
ENSG00000127022	Cell Surface Receptor	CANX-1	CTTTATGTGTAGATCATGGA	767	353	135	136	18	1	-0.898558	-1.14936	-7.79765	-1.19638	-3.56726
ENSG00000127022	Cell Surface Receptor	CANX-2	AGGACTTGTGTTGATGTCTC	527	354	397	198	747	266	-0.353053	-0.611547	0.253556	0.355715	1.8037
ENSG00000127022	Cell Surface Receptor	CANX-3	ACCAAACATAATCGTATAAG	182	1	1	1	1	1	-7.28679	0.226702	0.665879	0.190325	0.726344
ENSG00000127022	Cell Surface Receptor	CANX-4	CTTCATAGATACCCGTTTTG	1038	1362	291	415	105	1	0.61292	-1.48784	-9.74563	-2.03631	-2.97092
ENSG00000127022	Cell Surface Receptor	CANX-5	AGGCAGCTGAAGAGCGCCCG	6	1	1	1	1	1	-2.36396	0.226702	0.665879	0.190325	0.726344
ENSG00000127022	Cell Surface Receptor	CANX-6	CCTCTTCAATGACATCGTCA	559	163	1	1	1	1	-1.55698	-7.12203	-6.68285	-7.1584	-6.62238
ENSG00000127022	Cell Surface Receptor	CANX-7	ATATAGACTACCCACAGCCA	1156	675	34	157	1	1	-0.555182	-1.87742	-8.73286	-4.12096	-8.6724
ENSG00000126247	Cell Surface Receptor	CAPNS1-1	ACATAGTCAGCTGCAGCCAC	524	480	628	29	43	5	0.0944677	-3.82221	-5.91908	0.578056	-2.75428
ENSG00000126247	Cell Surface Receptor	CAPNS1-2	TAACTTCCGCCCGCAGGACA	938	421	447	254	356	1	-0.934768	-0.50229	-8.0518	0.27678	0.484401
ENSG00000126247	Cell Surface Receptor	CAPNS1-3	TACTTACATCTCCAGCCAGC	1211	236	427	181	155	57	-2.13834	-0.156095	-1.38387	1.04577	0.119825
ENSG00000126247	Cell Surface Receptor	CAPNS1-4	CAGTTCGACACTGACCGATC	455	195	316	778	524	509	-1.00139	2.223	2.05007	0.886776	2.15244
ENSG00000126247	Cell Surface Receptor	CAPNS1-5	ACTCCGCCTAGGATGCGCA	425	1015	896	786	341	21	1.47695	-0.142177	-4.92907	0.0104164	-0.847293
ENSG00000126247	Cell Surface Receptor	CAPNS1-6	CGGAGTCATCAGCGCCATC	460	309	1	1	1	1	-0.353027	-8.04476	-7.60558	-8.08114	-7.54512
ENSG00000126247	Cell Surface Receptor	CAPNS1-7	ACGGCCATGCGCATCCTAGG	487	806	2127	1987	1790	738	0.947858	1.52844	0.53872	1.59029	1.87745
ENSG00000142453	Epigenetics	CARM1-1	CGTTGTGCCCGTGTATCTA	1008	1034	33	1	1	1	0.257741	-9.78732	-9.34814	-4.7793	-9.28768
ENSG00000142453	Epigenetics	CARM1-2	AGCCGGATCTAAGATGGCAG	1471	1031	1102	713	87	540	-0.291753	-0.305368	-0.267134	0.286405	-2.84054
ENSG00000142453	Epigenetics	CARM1-3	AACACCGACACGGTAGCGCA	2644	2963	1366	1027	345	42	0.385337	-1.30192	-5.47465	-0.926776	-2.37605
ENSG00000142453	Epigenetics	CARM1-4	CGTTCGCGTCGCCGATGGTG	233	1	1	1	1	1	-7.64319	0.226702	0.665879	0.190325	0.726344
ENSG00000142453	Epigenetics	CARM1-5	TGTGTTCAGCGAGCGGACGG	931	1021	1441	694	180	30	0.35413	-0.330273	-4.423	0.687413	-1.77757
ENSG00000142453	Epigenetics	CARM1-6	CGGATCTAAGATGGCAGCGG	532	431	427	207	241	1	-0.0827382	-0.831355	-8.08566	0.176874	-0.112311
ENSG00000142453	Epigenetics	CARM1-7	TGGAGCACGGAAAATCTACG	255	86	193	1	1	1	-1.34709	-6.19956	-5.76039	1.35652	-5.69992
ENSG00000127995	Cell Surface Receptor	CASD1-1	TAGGCCAGAGCCGCCATCT	805	533	171	36	1	1	-0.373853	-3.66136	-8.39211	-1.44981	-8.33165
ENSG00000127995	Cell Surface Receptor	CASD1-2	CCGCTCACCTCGGTAGCGGC	1	1	1	1	1	1	0.221	0.226702	0.665879	0.190325	0.726344
ENSG00000127995	Cell Surface Receptor	CASD1-3	TGACAACAGGACCCATCTAC	683	296	549	981	1070	1194	-0.985288	1.95536	2.67801	1.08153	2.58029
ENSG00000127995	Cell Surface Receptor	CASD1-4	TCAACCACTACTTCAGCGTG	362	666	112	1	1	1	1.10053	-9.15268	-8.7135	-2.3817	-8.65303
ENSG00000127995	Cell Surface Receptor	CASD1-5	TGGCCTACAACCTGGGCAAG	275	307	1	1	1	1	0.379807	-8.03539	-7.59622	-8.07177	-7.53575
ENSG00000127995	Cell Surface Receptor	CASD1-6	CTCGCCTCCCGCCGCTACCG	161	79	44	61	1	1	-0.806136	-0.146342	-5.6379	-0.654024	-5.57744
ENSG00000127995	Cell Surface Receptor	CASD1-7	AAGCCACATGTGATTGTAGC	468	497	472	266	167	147	0.307737	-0.675118	-1.09155	0.115866	-0.847054
ENSG00000147044	Kinases	CASK-1	CAGCACGTCGTCGTCGGCCA	406	142	80	51	1	1	-1.29459	-1.25062	-6.48387	-0.637494	-6.4234
ENSG00000147044	Kinases	CASK-2	ACATCGTCGTACAACACTGA	783	1317	708	803	53	487	0.971171	-0.487082	-0.769383	-0.705109	-3.90878
ENSG00000147044	Kinases	CASK-3	CCCTGAGAATAACGACGCAA	2339	1701	1023	472	157	1	-0.238509	-1.62282	-10.0663	-0.543252	-2.7112
ENSG00000147044	Kinases	CASK-4	ACTTCAGACTCACGACGTAG	468	437	254	197	1	6	0.122125	-0.922736	-5.52065	-0.592479	-8.04515
ENSG00000147044	Kinases	CASK-5	ACGTCTACAGGCTTTCCGTA	498	1141	2731	2998	1133	740	1.41708	1.6204	0.0411775	1.44946	0.716193
ENSG00000147044	Kinases	CASK-6	CTCGAACAGCACGTCGTCGT	162	65	1	1	1	1	-1.09648	-5.79567	-5.35649	-5.83204	-5.29602
ENSG00000147044	Kinases	CASK-7	CGACGACGACGTGCTGTTCG	370	448	38	18	1	1	0.496974	-4.41073	-8.14148	-3.3691	-8.08101
ENSG00000078699	uncharacterized	CBFA2T2-1	ACAGGCGATCCAGGCATCGC	390	240	79	1	1	1	-0.47944	-7.68019	-7.24101	-1.41278	-7.18055
ENSG00000078699	uncharacterized	CBFA2T2-2	ATCGTGAAGAACTCAACTAC	315	541	760	1832	99	283	1.00128	1.98642	-0.268947	0.680696	-1.72378
ENSG00000078699	uncharacterized	CBFA2T2-3	TAGATCATCGTTTGACAGAA	3885	4376	4309	2849	3402	3193	0.392698	-0.392455	0.211179	0.168066	0.363114
ENSG00000078699	uncharacterized	CBFA2T2-4	TGCAATATCGCGCGATACTG	42	1	1	1	1	1	-5.17132	0.226702	0.665879	0.190325	0.726344
ENSG00000078699	uncharacterized	CBFA2T2-5	AGTTGTCGAGCACCACAAG	504	336	326	116	667	124	-0.363962	-1.30763	-0.772242	0.146736	1.71557
ENSG00000078699	uncharacterized	CBFA2T2-6	TGTCGAGCACCACAAGTGGC	1459	2150	1561	1572	124	6961	0.780357	-0.225034	2.36084	-0.271541	-3.38958
ENSG00000078699	uncharacterized	CBFA2T2-7	TTCACTTCCACAGGCGATCC	413	745	107	68	1	127	1.0721	-3.22693	-1.88653	-2.6093	-8.81475
ENSG00000108468	Epigenetics	CBX1-1	AAAAGTTCTCGACCGTCGAG	420	510	211	107	1	1	0.501108	-2.02618	-8.32847	-1.08293	-8.26801
ENSG00000108468	Epigenetics	CBX1-2	CTCGACCGTCGAGTGGTAAA	163	1	1	85	1	1	-7.12773	6.63609	0.665879	0.190325	0.726344
ENSG00000108468	Epigenetics	CBX1-3	GCCGACTCACCATTTCATC	2115	1220	371	181	82	1	-0.572776	-2.52612	-9.58679	-1.52706	-3.16877
ENSG00000094916	Epigenetics	CBX5-1	TCCCAAGTATTGTGCTCCCT	787	2315	2312	2796	2535	2354	1.77758	0.499054	0.689981	0.188455	0.857317
ENSG00000094916	Epigenetics	CBX5-2	CTAGACAGGCGCGTGGTTAA	603	911	167	111	1	22	0.816293	-2.81019	-4.706	-2.25728	-9.10496
ENSG00000094916	Epigenetics	CBX5-3	CTAGACAGGCGCGTGGTTA	2689	1469	1118	518	40	1	-0.651235	-1.27711	-9.85474	-0.203589	-4.47235
ENSG00000094916	Epigenetics	CBX5-4	AGAACTGTCAGCTGTCCGCT	610	55	1	1	1	1	-3.25031	-5.55466	-5.11548	-5.59103	-5.05502
ENSG00000094916	Epigenetics	CBX5-5	AGCAGAGCAATGATATCGCT	817	855	134	1	1	1	0.286588	-9.51308	-9.0739	-2.48337	-9.01344
ENSG00000094916	Epigenetics	CBX5-6	ACATGGCATGCATATCCTG	679	89	1	1	1	1	-2.71053	-6.24903	-5.80985	-6.28541	-5.74939
ENSG00000100307	Epigenetics	CBX7-1	TCCATGCTGTACAGCCGCTG	350	420	131	554	208	386	0.484035	0.626199	0.544091	-1.4905	-0.287462
ENSG00000100307	Epigenetics	CBX7-2	ACACCGTACTTCTCCTCGT	707	464	1	278	1	1	-0.386585	-0.512338	-8.1921	-8.66766	-8.13164
ENSG00000100307	Epigenetics	CBX7-3	CCGCCTCGTCATGGCCTACG	132	255	43	29	1	1	1.17096	-2.90967	-7.32847	-2.37776	-7.26801
ENSG00000100307	Epigenetics	CBX7-4	CGTAGGCCATGACGAGGCGG	166	243	1	150	1	1	0.770773	-0.469292	-7.25893	-7.73449	-7.19847
ENSG00000100307	Epigenetics	CBX7-5	TCTTCCTATACCCCGATGCT	1247	1056	501	540	1	182	-0.0188515	-0.740877	-1.87072	-0.885402	-9.31805
ENSG00000100307	Epigenetics	CBX7-6	CGCAAGAAGTTCCCGCCCCG	952	2512	1412	1757	640	32	1.6208	-0.28902	-5.62874	-0.640771	-1.24635
ENSG00000100307	Epigenetics	CBX7-7	AGAGCTCCCGTCGATGGCTG	704	1390	383	106	151	117	1.20244	-3.48625	-2.90463	-1.66934	-2.47612
ENSG00000141570	Epigenetics	CBX8-1	AAAACCTTCCTCCTCAAAGT	741	861	609	495	245	1	0.43754	-0.571883	-9.08399	-0.309246	-1.08689
ENSG00000141570	Epigenetics	CBX8-2	TACAGCACATGGGAACCGG	509	983	2789	3732	7354	15597	1.17053	2.15139	4.65381	1.69481	3.62961
ENSG00000141570	Epigenetics	CBX8-3	AAGCGGCGCATACGGAAAGT	700	755	2182	3643	3783	6507	0.330122	2.49728	3.77332	1.72143	3.05133
ENSG00000141570	Epigenetics	CBX8-4	CCGTATGCGCCGCTTCAGGA	407	235	134	111	27	1	-0.571368	-0.855399	-7.21064	-0.620102	-2.39529
ENSG00000141570	Epigenetics	CBX8-5	ACTTCGAAACTCGTAAGTTT	408	184	73	34	1	1	-0.927863	-2.2094	-6.85768	-1.14341	-6.79722
ENSG00000141570	Epigenetics	CBX8-6	GCTTGGGTCCACGCTTTTT	1274	2885	2002	1613	1196	722	1.40021	-0.612123	-1.33262	-0.336804	-0.54401
ENSG00000141570	Epigenetics	CBX8-7	GGACAAACCCATGTTTCGA	814	353	145	158	11	1	-0.98436	-0.933042	-7.79765	-1.09329	-4.27775
ENSG00000159884	uncharacterized	CCDC107-1	AAACTGCGCCCGCCATTGC	556	305	125	96	1	1	-0.645276	-1.441	-7.58679	-1.09656	-7.52632
ENSG00000159884	uncharacterized	CCDC107-2	CGGGCGCAGTTTCGCTCTT	1661	2075	2108	1691	287	443	0.542059	-0.0685328	-1.56185	0.213089	-2.12765
ENSG00000159884	uncharacterized	CCDC107-3	CCGGCGGCGACCACCGCTCA	133	266	70	1	1	1	1.221	-7.82858	-7.3894	-1.73567	-7.32894
ENSG00000159884	uncharacterized	CCDC107-4	CTTGAGCGGTGGTCGCCGCC	24	1	1	1	1	1	-4.36396	0.226702	0.665879	0.190325	0.726344
ENSG00000159884	uncharacterized	CCDC107-5	ACCGCGCCAATCCCGACCTC	271	335	119	327	53	1	0.526868	0.191831	-7.72214	-1.30287	-1.93375
ENSG00000159884	uncharacterized	CCDC107-6	CCTTGAGCGGTGGTCGCCGC	55	126	1	1	1	1	1.41692	-6.75058	-6.3114	-6.78695	-6.25094
ENSG00000159884	uncharacterized	CCDC107-7	TACAGCACAAAAGCCGCGA	597	89	1	1	1	1	-2.52485	-6.24903	-5.80985	-6.28541	-5.74939
ENSG00000136710	uncharacterized	CCDC115-1	TCGCAGGTCAAGCGCCGCCA	347	190	1	1	1	1	-0.647936	-7.34315	-6.90398	-7.37953	-6.84351
ENSG00000136710	uncharacterized	CCDC115-2	TCTGCCTCCACGCCAGGTG	420	100	1	1	1	1	-1.84939	-6.41715	-5.97798	-6.45353	-5.91751
ENSG00000136710	uncharacterized	CCDC115-3	ACGAACGGTGTTGAACGCCC	165	1	1	1	1	1	-7.14532	0.226702	0.665879	0.190325	0.726344
ENSG00000136710	uncharacterized	CCDC115-4	CGAGCGGAGCTGGATTCGC	259	236	1	1	1	1	0.0868349	-7.65594	-7.21676	-7.69232	-7.1563
ENSG00000136710	uncharacterized	CCDC115-5	GGCTGGCTCTCGCTCGCCA	209	1	1	1	1	1	-7.48636	0.226702	0.665879	0.190325	0.726344
ENSG00000136710	uncharacterized	CCDC115-6	CCCATCGCGTAGCGAGCCT	606	1	1	1	1	1	-9.02217	0.226702	0.665879	0.190325	0.726344
ENSG00000136710	uncharacterized	CCDC115-7	CGATGGGCGCCAAGTCGGTA	1635	1305	276	172	101	1	-0.104241	-2.69687	-9.68395	-2.05098	-2.96528
ENSG00000169193	Cell Surface Receptor	CCDC126-1	TTGTTCTTTTCAGATCCGCT	3505	2677	1941	915	292	880	-0.167797	-1.32207	-0.939163	-0.273492	-2.47023
ENSG00000169193	Cell Surface Receptor	CCDC126-2	TGTCGAGAACGGTGCTTCTA	501	1175	334	938	4	599	1.45078	-0.098299	-0.306154	-1.62442	-7.4721
ENSG00000169193	Cell Surface Receptor	CCDC126-3	AACACCACCAATGGTACTAG	476	48	1	32	1	1	-3.08886	-0.358261	-4.91908	-5.39464	-4.85862
ENSG00000169193	Cell Surface Receptor	CCDC126-4	GATGACATTTTGCAACGAT	3527	4171	2775	1857	498	564	0.462952	-0.940718	-2.22075	-0.39758	-2.33983
ENSG00000169193	Cell Surface Receptor	CCDC126-5	ACACCACCAATGGTACTAGT	495	765	405	71	117	1	0.849031	-3.20287	-8.91344	-0.727212	-1.98261
ENSG00000169193	Cell Surface Receptor	CCDC126-6	ATTCCCACTAGTACCATTGG	729	1296	515	1085	375	484	1.05108	-0.0296688	-0.755108	-1.1411	-1.06276
ENSG00000164989	uncharacterized	CCDC171-1	AGAGACTAGAGGCTTACCTT	691	950	1473	1337	1498	1459	0.680242	0.719702	1.28486	0.823083	1.38338
ENSG00000164989	uncharacterized	CCDC171-2	TGTCTGTCGTCCGGTAGTTA	1669	1829	842	376	173	114	0.353071	-2.05555	-3.33807	-0.928837	-2.67587
ENSG00000164989	uncharacterized	CCDC171-3	ATTGCCAAGCTACGGTCCG	671	1745	1192	1419	224	160	1.59984	-0.0716505	-2.7812	-0.359517	-2.23531
ENSG00000164989	uncharacterized	CCDC171-4	CTACGGTCCGAGGTTGAAAA	2448	1525	493	499	171	49	-0.461794	-1.385	-4.294	-1.43882	-2.4304
ENSG00000164989	uncharacterized	CCDC171-5	CGGACCGTAGCTTGGCAATC	283	111	1	1	1	1	-1.12924	-6.56771	-6.12854	-6.60409	-6.06807
ENSG00000164989	uncharacterized	CCDC171-6	AGAAGCATTGCGACAAAGTC	401	892	1999	1162	1647	919	1.37444	0.608196	0.7089	1.35449	1.61107
ENSG00000164989	uncharacterized	CCDC171-7	CACTTGTTTGTCGCCGTAAA	590	875	263	419	189	1	0.789568	-0.835631	-9.10726	-1.54389	-1.48455
ENSG00000091986	Cell Surface Receptor	CCDC80-1	CCTTGGGAGCAGTGATCAGC	365	561	181	1	1	1	0.841104	-8.90516	-8.46598	-1.44169	-8.40551
ENSG00000091986	Cell Surface Receptor	CCDC80-2	CGGCCCCATTGATGTCCGAG	71	70	200	27	1	1	0.200536	-1.14769	-5.4634	1.7049	-5.40294
ENSG00000091986	Cell Surface Receptor	CCDC80-3	AGCCCGCTCGGACATCAATG	396	148	123	61	150	55	-1.1989	-1.05201	-0.762215	-0.0766134	0.745709
ENSG00000091986	Cell Surface Receptor	CCDC80-4	TAGGCCAGCTCGGTTTCTG	415	649	83	1	1	1	0.866107	-9.11537	-8.6762	-2.77671	-8.61573
ENSG00000091986	Cell Surface Receptor	CCDC80-5	TTGATGTCCGAGCGGGCTGG	2740	3106	2063	1842	910	346	0.401882	-0.527083	-2.50033	-0.399989	-1.04478
ENSG00000091986	Cell Surface Receptor	CCDC80-6	CCATTGATGTCCGAGCGGGC	164	274	447	320	816	804	0.96148	0.450598	2.2189	0.896424	2.30074
ENSG00000091986	Cell Surface Receptor	CCDC80-7	AACAGAGCCGCCAGCCCGCT	1822	1741	1355	1439	324	307	0.155393	-0.0481477	-1.83773	-0.171298	-1.69951
ENSG00000137500	uncharacterized	CCDC90B-1	CCGGCGAGAAATGCCCGCG	4	1	1	1	1	1	-1.779	0.226702	0.665879	0.190325	0.726344
ENSG00000137500	uncharacterized	CCDC90B-2	GCCGGCGAGAAATGCCCGC	93	1	1	1	1	1	-6.31816	0.226702	0.665879	0.190325	0.726344
ENSG00000137500	uncharacterized	CCDC90B-3	CCCCGCGGGCATTTCTCGC	254	22	1	1	1	1	-3.30825	-4.23273	-3.79355	-4.26911	-3.73309
ENSG00000137500	uncharacterized	CCDC90B-4	TTGGGTTTCAAGGCCCCGC	403	251	21	25	44	1	-0.462092	-3.10099	-7.30566	-3.3889	-1.78577
ENSG00000137500	uncharacterized	CCDC90B-5	CCTTGCCTCACCTCTCCGCA	2607	1764	272	432	1	33	-0.34254	-1.80305	-5.07436	-2.50685	-10.0583
ENSG00000137500	uncharacterized	CCDC90B-6	TTCTCGCCGGCCCTGCGGAG	374	319	180	31	101	1	-0.00848171	-3.13651	-7.65153	-0.635234	-0.932858
ENSG00000137500	uncharacterized	CCDC90B-7	CCCAAGGCAGAGGAGATCGT	382	180	122	57	207	1	-0.864576	-1.43226	-6.82597	-0.37079	0.927977
ENSG00000166226	Kinases	CCT2-1	CAACCCGCTATGATGGTCTG	485	54	1	22	1	1	-2.94595	-1.06875	-5.08901	-5.56456	-5.02854
ENSG00000166226	Kinases	CCT2-2	CACAGACCATCATAGCGGGT	213	61	1	1	1	1	-1.58297	-5.70404	-5.26486	-5.74041	-5.20439
ENSG00000166226	Kinases	CCT2-3	GGTTGGAGAGAAGCCACGA	1148	1	1	1	1	1	-9.94391	0.226702	0.665879	0.190325	0.726344
ENSG00000166226	Kinases	CCT2-4	AGAGCAGAGACAGCTCGTC	210	1	1	1	1	1	-7.49325	0.226702	0.665879	0.190325	0.726344
ENSG00000166226	Kinases	CCT2-5	CACGTGGGAATGCTTAACA	3195	1	1	1	1	1	-11.4206	0.226702	0.665879	0.190325	0.726344
ENSG00000156535	Cell Surface Receptor	CD109-1	GCAGACGCCGTCGAGATGC	255	1	1	1	1	1	-7.77335	0.226702	0.665879	0.190325	0.726344
ENSG00000156535	Cell Surface Receptor	CD109-2	ACTTCAAATTTTGGTAATAC	553	1060	2070	2361	548	604	1.15971	1.38204	-0.145565	1.15589	-0.225473
ENSG00000156535	Cell Surface Receptor	CD109-3	AATCAAATTTGATCCAACAG	1781	863	1133	255	508	371	-0.824255	-1.53216	-0.552062	0.583041	-0.0381885
ENSG00000156535	Cell Surface Receptor	CD109-4	CTATCTTCCCATCCAATACT	1401	315	178	25	1	1	-1.93203	-3.42865	-7.63333	-0.633149	-7.57286
ENSG00000156535	Cell Surface Receptor	CD109-5	CTGCGTGTGCACCGCCGCGC	36	541	447	464	94	177	4.13056	0.00519812	-0.946	-0.0850283	-1.79855
ENSG00000156535	Cell Surface Receptor	CD109-6	CCTCCGGGCCTGATGATCCC	233	142	100	1	1	1	-0.493439	-6.92305	-6.48387	-0.315565	-6.4234
ENSG00000156535	Cell Surface Receptor	CD109-7	GTGGGATCGCCTTTTGAGT	5301	10553	12849	11420	11306	7495	1.21432	0.340611	0.172226	0.474328	0.825779
ENSG00000135535	Cell Surface Receptor	CD164-1	CGCTGAGGACACGATGTCG	408	211	1	1	1	1	-0.730326	-7.4944	-7.05522	-7.53077	-6.99476
ENSG00000135535	Cell Surface Receptor	CD164-2	CACCGGCGCCGAGGTTACGT	335	473	314	551	1	140	0.718679	0.446914	-1.09053	-0.40075	-8.15935
ENSG00000135535	Cell Surface Receptor	CD164-3	AGGGACGTCACCGGCGCCG	168	115	1	1	1	1	-0.325827	-6.61879	-6.17961	-6.65516	-6.11915
ENSG00000135535	Cell Surface Receptor	CD164-4	ACCAGCGGGAGGGACGTCAC	194	108	1	1	1	1	-0.624025	-6.52819	-6.08901	-6.56456	-6.02854
ENSG00000120217	PD-L1 positive Kontrolle	CD274-1	AGTAGAAAAACAATTAGACC	476	1	1	1	1	1	-8.67382	0.226702	0.665879	0.190325	0.726344
ENSG00000120217	PD-L1 positive Kontrolle	CD274-10	AGTGACCATCAAGTCCTGAG	376	884	3079	2626	3028	2270	1.45431	1.79745	2.02645	1.99067	2.50259
ENSG00000120217	PD-L1 positive Kontrolle	CD274-11	TAGGGCATTCCAGAAAGATG	826	987	641	639	144	251	0.477908	-0.400532	-1.30948	-0.4324	-2.05064
ENSG00000120217	PD-L1 positive Kontrolle	CD274-12	TCTTTATATTCATGACCTAC	372	1	1	31	40	1	-8.31816	5.1809	0.665879	0.190325	6.04827
ENSG00000120217	PD-L1 positive Kontrolle	CD274-2	GTTCCCAAGGACCTATATG	453	2891	3600	4263	1224	1433	2.89499	0.787002	-0.346651	0.506754	-0.513621
ENSG00000120217	PD-L1 positive Kontrolle	CD274-3	ACCTATATGTGGTAGAGTA	380	1975	3481	4291	4061	2143	2.59878	1.34616	0.783658	1.00797	1.76633
ENSG00000120217	PD-L1 positive Kontrolle	CD274-4	CATAGTAGCTACAGACAGA	885	93	149	86	1	1	-3.02937	0.113808	-5.87328	0.870335	-5.81282
ENSG00000120217	PD-L1 positive Kontrolle	CD274-5	CACAGTAATTCGCTTGTAGT	312	669	326	408	1	1	1.32146	-0.486735	-8.71998	-0.846809	-8.65952
ENSG00000120217	PD-L1 positive Kontrolle	CD274-6	AGCTACTATGCTGAACCTTC	367	1	1	1	1	1	-8.29864	0.226702	0.665879	0.190325	0.726344
ENSG00000120217	PD-L1 positive Kontrolle	CD274-7	ATCCACAACCAAAATTCTT	949	289	181	128	1	1	-1.49434	-0.948224	-7.50905	-0.484754	-7.44858
ENSG00000120217	PD-L1 positive Kontrolle	CD274-8	TCCAGATGACTTCGGCCTTG	2663	5678	9755	10539	7774	10840	1.31333	1.11899	1.59879	0.971084	1.17962
ENSG00000120217	PD-L1 positive Kontrolle	CD274-9	TGAACTGACATGTCAGGCTG	575	238	196	75	1	1	-1.0516	-1.4393	-7.22894	-0.0897825	-7.16847
ENSG00000103855	Cell Surface Receptor	CD276-1	TGATGTGCACAGCATCCTGC	628	1016	293	306	1	1	0.915064	-1.50459	-9.32281	-1.6036	-9.26234
ENSG00000103855	Cell Surface Receptor	CD276-2	GTCCCTGAAGACCCAGTGG	240	1477	786	1322	72	337	2.84256	0.0667543	-1.46597	-0.719743	-3.63219
ENSG00000103855	Cell Surface Receptor	CD276-3	ACAGGAAGATGCTGCGTCGG	269	208	61	114	138	1	-0.150023	-0.640848	-7.03456	-1.57938	0.134428
ENSG00000103855	Cell Surface Receptor	CD276-4	GGTGGCATCGGTGCCCACT	308	251	635	521	544	758	-0.0742429	1.2803	2.26039	1.52939	1.84226
ENSG00000103855	Cell Surface Receptor	CD276-5	CTGGTGCACAGTTTCACCGA	678	3602	3527	2938	2702	1402	2.63044	-0.0672619	-0.695433	0.159969	0.311573
ENSG00000103855	Cell Surface Receptor	CD276-6	CAGCCCCACGGTCACCCACA	2469	2524	2483	1740	759	456	0.252785	-0.309923	-1.80273	0.166698	-1.0072
ENSG00000101017	Cell Surface Receptor	CD40-1	TATCAGAAACCCCTGTAGCT	475	356	288	247	1	1	-0.19505	-0.300664	-7.80985	-0.115483	-7.74939
ENSG00000101017	Cell Surface Receptor	CD40-2	AAGAAGCCAACCAATAAGGT	463	856	189	115	109	59	1.1076	-2.66928	-3.19294	-1.9889	-2.24694
ENSG00000101017	Cell Surface Receptor	CD40-3	GGTTGGCATCTCACCTGGC	270	158	1	82	1	1	-0.552035	-0.719527	-6.6379	-7.11346	-6.57744
ENSG00000101017	Cell Surface Receptor	CD40-4	AGGAATTCGCTTTCACCGCA	2516	1769	1339	2242	1328	2972	-0.287198	0.568554	1.41438	-0.211453	0.312665
ENSG00000101017	Cell Surface Receptor	CD40-5	TGGATGCCAACCGGTCACCC	528	454	1	18	1	1	0.0031545	-4.42992	-8.16067	-8.63622	-8.1002
ENSG00000101017	Cell Surface Receptor	CD40-6	GGTGACCTACCTTATTGGT	1517	719	80	143	1	1	-0.856157	-2.10327	-8.82397	-2.97759	-8.7635
ENSG00000101017	Cell Surface Receptor	CD40-7	CGTCGGGAAAATTGATCTCC	358	1001	887	433	519	310	1.70441	-0.982301	-1.02522	0.0158895	-0.221292
ENSG00000026508	Cell Surface Receptor	CD44-1	CATCACGGTTAACAATAGCT	499	204	106	97	1	1	-1.06947	-0.845811	-7.00655	-0.754179	-6.94608
ENSG00000026508	Cell Surface Receptor	CD44-2	CCATCACGGTTAACAATAGC	360	922	964	586	1	1	1.57777	-0.427164	-9.18274	0.254592	-9.12228
ENSG00000026508	Cell Surface Receptor	CD44-3	TCGCTACAGCATCTCTCGGA	568	1	1	1	1	1	-8.92875	0.226702	0.665879	0.190325	0.726344
ENSG00000026508	Cell Surface Receptor	CD44-4	CTACAGCATCTCTCGGACGG	461	226	74	1	1	1	-0.807444	-7.59348	-7.1543	-1.4204	-7.09384
ENSG00000026508	Cell Surface Receptor	CD44-5	TCTGTGCTGTCGGTGATCC	849	525	115	22	1	1	-0.472447	-4.35004	-8.37029	-2.00036	-8.30983
ENSG00000026508	Cell Surface Receptor	CD44-6	CCGATCTGCGCCAGGCTCAG	179	90	49	19	1	1	-0.770963	-2.01722	-5.82597	-0.686818	-5.76551
ENSG00000026508	Cell Surface Receptor	CD44-7	TTTTGGTGGCACGCAGCCTG	705	1004	120	88	1	1	0.731064	-3.28541	-9.30566	-2.87433	-9.2452
ENSG00000117335	Cell Surface Receptor	CD46-1	CGGCCGGGAGGCTCCATGCG	29	1	1	1	1	1	-4.63698	0.226702	0.665879	0.190325	0.726344
ENSG00000117335	Cell Surface Receptor	CD46-2	AAATTTGTGATACTTACCTA	991	447	372	729	49	28	-0.92761	0.932346	-3.3309	-0.0746468	-2.46308
ENSG00000117335	Cell Surface Receptor	CD46-3	AACTCGTAAGTCCCATTTGC	906	452	267	605	1	1	-0.782188	0.647314	-8.1543	-0.569158	-8.09384
ENSG00000117335	Cell Surface Receptor	CD46-4	CAAATGGGACTTACGAGTT	2981	3563	5739	4527	5375	2937	0.478296	0.572165	0.38713	0.878032	1.31952
ENSG00000117335	Cell Surface Receptor	CD46-5	AAGGAAAGGGACACTCGCGG	513	516	1	1	1	1	0.229412	-8.78453	-8.34535	-8.8209	-8.28488
ENSG00000117335	Cell Surface Receptor	CD46-6	AAAGGGACACTCGCGGCGGC	254	237	1	99	1	1	0.121059	-1.03268	-7.22286	-7.69842	-7.1624
ENSG00000117335	Cell Surface Receptor	CD46-7	CGATTTCCAGTAGTCGAAAA	2089	736	88	22	56	1	-1.28403	-4.83743	-8.85768	-2.8738	-2.98986
ENSG00000196776	Cell Surface Receptor	CD47-1	CACTTAAATATAGATCCGG	354	268	623	260	55	229	-0.180516	0.182981	0.438994	1.40732	-1.55839
ENSG00000196776	Cell Surface Receptor	CD47-2	CCTATATCCTCGCTGTGGT	632	494	1320	1145	1446	1990	-0.134413	1.43947	2.67606	1.60828	2.27583
ENSG00000196776	Cell Surface Receptor	CD47-3	TTAGCTCTAGCACAATTACT	566	266	279	141	197	207	-0.868376	-0.689029	0.304084	0.259164	0.293113
ENSG00000196776	Cell Surface Receptor	CD47-4	CAGCAACAGCGCCGCTACCA	675	710	216	680	234	143	0.293932	0.164418	-1.64592	-1.52646	-0.874967
ENSG00000196776	Cell Surface Receptor	CD47-5	AGCAACAGCGCCGCTACCAG	588	171	264	430	24	492	-1.56082	1.55704	2.19054	0.816867	-2.10655
ENSG00000196776	Cell Surface Receptor	CD47-6	CCAGCAACAGCGCCGCTACC	183	1	1	1	1	1	-7.2947	0.226702	0.665879	0.190325	0.726344
ENSG00000196776	Cell Surface Receptor	CD47-7	AGAAGACTATACAACCTCCT	383	91	98	1	93	1	-1.85241	-6.28109	-5.84192	0.297241	0.757708
ENSG00000196352	Cell Surface Receptor	CD55-1	TTTTCCAGTCGGTACTGTTG	967	470	1	1	1	1	-0.819855	-8.64982	-8.21064	-8.68619	-8.15017
ENSG00000196352	Cell Surface Receptor	CD55-2	TAGCTGCGAGGTGCCAACA	690	427	164	201	14	1	-0.47136	-0.860339	-8.07221	-1.19021	-4.20439
ENSG00000196352	Cell Surface Receptor	CD55-3	TATTCCACAACAGTACCGAC	454	84	1	28	1	1	-2.21323	-1.35826	-5.72644	-6.20199	-5.66597
ENSG00000196352	Cell Surface Receptor	CD55-4	TACGTTATTACAGTATCCTC	367	44	48	135	57	1	-2.8392	1.84409	-4.79355	0.315856	1.0998
ENSG00000196352	Cell Surface Receptor	CD55-5	TTGTGCCTGCCGGCCGTGTG	1371	2774	3693	4252	2179	762	1.23774	0.842876	-1.19823	0.603151	0.378042
ENSG00000196352	Cell Surface Receptor	CD55-6	TGTTGTGCCTGCCGGCCGTG	1598	1491	376	115	39	1	0.121013	-3.46987	-9.87619	-1.79715	-4.53032
ENSG00000196352	Cell Surface Receptor	CD55-7	ACTCACCCCACACGGCCGGC	391	933	204	413	1	225	1.47571	-0.949033	-1.38607	-2.00298	-9.13939
ENSG00000085063	Cell Surface Receptor	CD59-1	TTCGGGCTGCTGCTCGTCC	480	192	1	1	1	1	-1.10093	-7.35826	-6.91908	-7.39464	-6.85862
ENSG00000085063	Cell Surface Receptor	CD59-2	CGTGTCTCATTACCAAAGC	217	146	1	1	1	1	-0.350727	-6.96312	-6.52395	-6.9995	-6.46348
ENSG00000085063	Cell Surface Receptor	CD59-3	ACGACGTCACAACCCGCTTG	424	179	281	174	1	1	-1.0231	0.18583	-6.81794	0.840936	-6.75747
ENSG00000085063	Cell Surface Receptor	CD59-4	CGACGTCACAACCCGCTTGA	515	540	196	172	1	1	0.289387	-1.42385	-8.41094	-1.27178	-8.35047
ENSG00000085063	Cell Surface Receptor	CD59-5	ACAATCACAATGGGAATCCA	4445	3342	3339	3567	941	722	-0.190472	0.320701	-1.54476	0.18903	-1.1021
ENSG00000085063	Cell Surface Receptor	CD59-6	CTGTTCGTTAAAGTTACAC	323	448	132	171	1	1	0.692965	-1.1628	-8.14148	-1.57264	-8.08101
ENSG00000135404	Cell Surface Receptor	CD63-1	TGCAGTGGGACTGATTGCCG	1303	1130	310	284	1	1	0.0154858	-1.76566	-9.47623	-1.67566	-9.41576
ENSG00000135404	Cell Surface Receptor	CD63-2	CCTGAGTCAGACCATAATCC	816	906	414	66	96	1	0.371942	-3.55227	-9.15749	-0.939555	-2.51206
ENSG00000135404	Cell Surface Receptor	CD63-3	CATTAATGCAGCAGGAGTCG	267	36	1	38	1	1	-2.66977	0.304704	-4.50405	-4.9796	-4.44358
ENSG00000129226	Cell Surface Receptor	CD68-1	AGGCGGTTCAGCCATGAGGC	274	88	1	41	1	1	-1.4176	-0.875178	-5.79355	-6.26911	-5.73309
ENSG00000129226	Cell Surface Receptor	CD68-2	GGTTGTGAGTGGCAGTCGT	758	793	163	28	92	1	0.286123	-4.59712	-8.9653	-2.09212	-2.38127
ENSG00000129226	Cell Surface Receptor	CD68-3	CGTGGCATTTCCATGACTAG	399	254	715	540	354	495	-0.43056	1.31483	1.62848	1.68344	1.20526
ENSG00000129226	Cell Surface Receptor	CD68-4	AGGTTACTTACGTGCTGCG	263	495	349	399	1	1	1.13337	-0.0843379	-8.28541	-0.313876	-8.22494
ENSG00000129226	Cell Surface Receptor	CD68-5	GTTACTTACGTGCTGCGTG	556	311	115	79	1	1	-0.61717	-1.75029	-7.61489	-1.24496	-7.55443
ENSG00000129226	Cell Surface Receptor	CD68-6	AGTGGCAGTCGTGGGTCCG	634	484	246	246	144	13	-0.168476	-0.749647	-4.55254	-0.786023	-1.02259
ENSG00000129226	Cell Surface Receptor	CD68-7	ACCTGCCAGTAGCCCCAGCA	2461	4832	2249	1962	1168	487	1.19438	-1.07359	-2.64475	-0.913011	-1.32224
ENSG00000112149	Cell Surface Receptor	CD83-1	AGCGCTCCAGCCATGTCGCG	256	306	1	1	1	1	0.478388	-8.03069	-7.59151	-8.06706	-7.53104
ENSG00000112149	Cell Surface Receptor	CD83-2	TGGAGGCCGCGCGACATGGC	1078	701	470	467	539	474	-0.399871	-0.35929	0.101352	-0.386428	0.347214
ENSG00000112149	Cell Surface Receptor	CD83-3	CGCAGCACCTACCTTGACCC	584	210	1	1	1	1	-1.25458	-7.48754	-7.04837	-7.52392	-6.9879
ENSG00000112149	Cell Surface Receptor	CD83-4	CCTGGCTCCCGCGACGCCGG	358	413	21	1	1	1	0.427182	-8.4633	-8.02412	-4.10736	-7.96365
ENSG00000112149	Cell Surface Receptor	CD83-5	GTGGCTTGCTCCGAAGATG	616	413	1	1	1	1	-0.355788	-8.4633	-8.02412	-8.49967	-7.96365
ENSG00000112149	Cell Surface Receptor	CD83-6	GTTCCCTACACGGTCTCCT	418	19	1	1	1	1	-4.23843	-4.02123	-3.58205	-4.0576	-3.52158
ENSG00000112149	Cell Surface Receptor	CD83-7	AGCAAGCCACCTTCACCTC	3399	3000	2715	3189	1537	1928	0.0408523	0.314844	0.0280217	0.0463151	-0.238502
ENSG00000081377	Kinases	CDC14B-1	AACGGCTTGATTACCGGTTC	176	252	208	101	177	15	0.738848	-1.09237	-3.40451	-0.0865148	0.216669
ENSG00000081377	Kinases	CDC14B-2	CTCGCTTTTCCGCTTCATGG	1684	2077	467	225	37	1	0.523609	-2.9798	-10.3544	-1.96268	-5.08449
ENSG00000081377	Kinases	CDC14B-3	CCGTGCGACCAAGGCCAGCT	308	695	699	844	231	231	1.39508	0.506932	-0.923241	0.198605	-0.862777
ENSG00000081377	Kinases	CDC14B-4	TCAGAGTGCCCGTGCGACCA	997	498	113	72	1	1	-0.780448	-2.56338	-8.29412	-1.9495	-8.23366
ENSG00000081377	Kinases	CDC14B-5	ACGAGCAGCGCCGCGAGCA	290	480	1000	529	54	150	0.947982	0.366935	-1.01219	1.24922	-2.42566
ENSG00000081377	Kinases	CDC14B-6	AGATCAGCAAGAACCCGAAC	666	438	214	67	1	1	-0.383591	-2.482	-8.10891	-0.842995	-8.04844
ENSG00000081377	Kinases	CDC14B-7	CGGCGCGGGTCTTGCTGCG	44	303	1	1	1	1	3.00474	-8.01647	-7.57729	-8.05285	-7.51683
ENSG00000143776	Kinases	CDC42BPA-1	ATAACTAGATTGAGTACCTT	2425	3862	2892	5273	1698	3854	0.892364	0.675978	0.662888	-0.226955	-0.459168
ENSG00000143776	Kinases	CDC42BPA-2	TCTGTTGGGCTACTAACTTC	682	139	15	21	1	1	-2.07369	-2.49992	-6.45306	-3.02173	-6.3926
ENSG00000143776	Kinases	CDC42BPA-3	TCAGTGTACCTCCTTGATGG	2200	1832	1179	824	2	1	-0.0430839	-0.926001	-10.1733	-0.44553	-9.11286
ENSG00000143776	Kinases	CDC42BPA-4	CAGTGTACCTCCTTGATGGT	683	679	33	36	1	1	0.212526	-4.01064	-8.74139	-4.17255	-8.68092
ENSG00000143776	Kinases	CDC42BPA-5	AATCGCTGGTGGAGACATA	3654	2452	1509	1673	66	1	-0.354518	-0.32482	-10.5939	-0.510041	-4.48901
ENSG00000143776	Kinases	CDC42BPA-6	ACGGGCCCGCTCAGACCAAT	668	492	407	108	1	1	-0.22019	-1.96093	-8.27664	-0.0833041	-8.21617
ENSG00000143776	Kinases	CDC42BPA-7	GATGCACGAGGGTATCTTC	2666	4345	6656	4782	5470	2493	0.92568	0.36496	-0.135594	0.805625	1.05853
ENSG00000198752	Kinases	CDC42BPB-1	CCACGGAGGACTGCACCTT	743	592	365	443	105	1	-0.106765	-0.191589	-8.54357	-0.507375	-1.76886
ENSG00000198752	Kinases	CDC42BPB-2	AAAGTCAAAGCGAGAACGGT	1092	1346	1705	1449	51	251	0.522706	0.333081	-1.75704	0.531419	-3.99569
ENSG00000198752	Kinases	CDC42BPB-3	TGACACATCCAACTTCGACG	549	219	1	1	1	1	-1.10488	-7.54809	-7.10891	-7.58446	-7.04844
ENSG00000198752	Kinases	CDC42BPB-4	ACGCCAACCTCACCTTGGAA	585	80	1	1	1	1	-2.64936	-6.09523	-5.65605	-6.1316	-5.59558
ENSG00000198752	Kinases	CDC42BPB-5	TGGCCGAGTTCCTCGAGTG	486	158	33	27	1	1	-1.40003	-2.32219	-6.6379	-2.06906	-6.57744
ENSG00000198752	Kinases	CDC42BPB-6	ATATGGCGAGGTTCTACAT	5491	4626	5313	3962	1193	1334	-0.0263035	0.00316552	-1.12813	0.390087	-1.22883
ENSG00000198752	Kinases	CDC42BPB-7	CGCGCACTTACCCCACTCG	547	199	268	243	1	1	-1.23777	0.51489	-6.97075	0.61979	-6.91028
ENSG00000096401	Epigenetics	CDC5L-1	TCATGTGACCCCTGTTTATC	1208	1211	885	718	488	395	0.224579	-0.527441	-0.950395	-0.262124	-0.584902
ENSG00000096401	Epigenetics	CDC5L-2	CCGCTGTTCTTCCAATGAT	796	14	1	1	1	1	-5.60827	-3.58065	-3.14148	-3.61703	-3.08101
ENSG00000096401	Epigenetics	CDC5L-3	AGTTGATGCCAACTCAGTGG	246	1	1	1	1	1	-7.72151	0.226702	0.665879	0.190325	0.726344
ENSG00000096401	Epigenetics	CDC5L-4	AGAGGAAAAACTCTTGCACT	659	386	1	8	1	1	-0.550677	-5.36576	-7.92658	-8.40213	-7.86611
ENSG00000096401	Epigenetics	CDC5L-5	TCAATTGGATCAGGCCGCGC	593	1	1	1	1	1	-8.99089	0.226702	0.665879	0.190325	0.726344
ENSG00000096401	Epigenetics	CDC5L-6	TTACCCTCATCCATATCAAT	1120	1	1	1	1	1	-9.90828	0.226702	0.665879	0.190325	0.726344
ENSG00000096401	Epigenetics	CDC5L-7	TCTGTACAACTTGTCGCTG	639	345	420	398	1	47	-0.668219	0.432874	-2.20998	0.474118	-7.70411
ENSG00000097046	Kinases	CDC7-1	AGTTATTGCTATGCCATATC	2645	1	1	1	1	1	-11.1481	0.226702	0.665879	0.190325	0.726344
ENSG00000097046	Kinases	CDC7-2	GCCAAACCAAAGTCTACCA	728	1	1	1	1	1	-9.28679	0.226702	0.665879	0.190325	0.726344
ENSG00000097046	Kinases	CDC7-3	CCTGAAACCGGTCACGCTG	228	50	1	1	1	1	-1.96803	-5.41715	-4.97798	-5.45353	-4.91751
ENSG00000097046	Kinases	CDC7-4	CAGCCTGAAACCGGTCACGC	318	1	1	1	1	1	-8.09188	0.226702	0.665879	0.190325	0.726344
ENSG00000097046	Kinases	CDC7-5	AGCCTGAAACCGGTCACGCT	1663	1077	357	381	66	37	-0.40577	-1.27245	-4.19747	-1.4027	-3.30206
ENSG00000097046	Kinases	CDC7-6	TTAAACACATTACTAAGCTG	440	1	1	1	1	1	-8.56036	0.226702	0.665879	0.190325	0.726344
ENSG00000097046	Kinases	CDC7-7	CCACAGCACAGTTACAAGT	537	1	1	1	1	1	-8.84778	0.226702	0.665879	0.190325	0.726344
ENSG00000163814	Cell Surface Receptor	CDCP1-1	AGGCGTCCCGGAGTCATGGC	497	483	833	988	109	384	0.179777	1.25919	0.334962	0.976619	-1.42135
ENSG00000163814	Cell Surface Receptor	CDCP1-2	CATGGCCGGCCTGAACTGCG	57	1	1	1	1	1	-5.61189	0.226702	0.665879	0.190325	0.726344
ENSG00000163814	Cell Surface Receptor	CDCP1-3	GGTCTCTATCGCACTGCTA	1079	1049	1015	627	114	455	0.18032	-0.515775	-0.539197	0.14279	-2.47557
ENSG00000163814	Cell Surface Receptor	CDCP1-4	CGATAGAGACCCCGCAGTTC	411	203	205	428	176	124	-0.796659	1.30283	-0.0452605	0.20447	0.520439
ENSG00000163814	Cell Surface Receptor	CDCP1-5	GTTCCGATCCTGACCACGG	325	1	1	1	1	1	-8.1233	0.226702	0.665879	0.190325	0.726344
ENSG00000163814	Cell Surface Receptor	CDCP1-6	CGGCCGAATCGATGCCACCG	128	18	37	1	1	1	-2.60907	-3.94322	-3.50405	1.22985	-3.44358
ENSG00000163814	Cell Surface Receptor	CDCP1-7	TAGGCAACAACGATGTCGA	503	90	1	56	1	1	-2.26156	-0.457796	-5.82597	-6.30153	-5.76551
ENSG00000170312	Kinases	CDK1-1	GATTTGGTATAAATAACTC	420	1	1	1	1	1	-8.49325	0.226702	0.665879	0.190325	0.726344
ENSG00000170312	Kinases	CDK1-2	ACCCTTATACACAACTCCAT	1730	1	1	1	1	1	-10.5356	0.226702	0.665879	0.190325	0.726344
ENSG00000170312	Kinases	CDK1-3	ATCCAGCCAAACGAATTTC	605	111	78	1	1	1	-2.22538	-6.56771	-6.12854	-0.318688	-6.06807
ENSG00000170312	Kinases	CDK1-4	TCTTCAGGATGTGCTTATGC	569	1	1	1	1	1	-8.93128	0.226702	0.665879	0.190325	0.726344
ENSG00000170312	Kinases	CDK1-5	GTTCCTAGTACTGCAATTC	4315	1	1	1	1	1	-11.8541	0.226702	0.665879	0.190325	0.726344
ENSG00000170312	Kinases	CDK1-6	AAGAATCCATGTACTGACC	728	1	1	1	1	1	-9.28679	0.226702	0.665879	0.190325	0.726344
ENSG00000170312	Kinases	CDK1-7	TACTTGGATTCTATCCCTCC	638	8	1	1	1	1	-6.09641	-2.7733	-2.33412	-2.80967	-2.27366
ENSG00000185324	Kinases	CDK10-1	AACCCTGCACACTCACGTAG	691	1312	381	165	118	140	1.14601	-2.76453	-2.56239	-1.59358	-2.74857
ENSG00000185324	Kinases	CDK10-2	AACCCTGCACACTCACGTA	1416	690	85	1	1	1	-0.816153	-9.20375	-8.76457	-2.83074	-8.70411
ENSG00000185324	Kinases	CDK10-3	CCTGCGTCATCCGAACATCG	322	1	1	1	1	1	-8.10992	0.226702	0.665879	0.190325	0.726344
ENSG00000185324	Kinases	CDK10-4	CGCATTGGAGAGGGTACCTA	752	315	226	134	1	1	-1.03438	-1.00642	-7.63333	-0.288704	-7.57286
ENSG00000185324	Kinases	CDK10-5	ATCTGCTCGCACTCCAGATC	117	1	1	1	1	1	-6.64936	0.226702	0.665879	0.190325	0.726344
ENSG00000185324	Kinases	CDK10-6	CCACGATGTTCGGATGACGC	404	561	1	1	1	1	0.694646	-8.90516	-8.46598	-8.94153	-8.40551
ENSG00000185324	Kinases	CDK10-7	TACTGGGACACCATAGGCCC	642	437	57	1	1	1	-0.33394	-8.54479	-8.10561	-2.74827	-8.04515
ENSG00000167258	Kinases	CDK12-1	CTTGTGCTTCGATACCAAG	302	1	1	1	1	1	-8.0174	0.226702	0.665879	0.190325	0.726344
ENSG00000167258	Kinases	CDK12-2	AGGGAGAACGACGAACGTCG	32	1	1	1	1	1	-4.779	0.226702	0.665879	0.190325	0.726344
ENSG00000167258	Kinases	CDK12-3	ACGAACGTCGTGGATCAGAT	512	109	1	1	1	1	-2.01082	-6.54148	-6.10231	-6.57786	-6.04184
ENSG00000167258	Kinases	CDK12-4	CTCGAGGTATGAGATCGTG	329	1	1	1	1	1	-8.14094	0.226702	0.665879	0.190325	0.726344
ENSG00000167258	Kinases	CDK12-5	AGTCGGGATCGATGAAGGAC	546	1	1	1	1	1	-8.87176	0.226702	0.665879	0.190325	0.726344
ENSG00000167258	Kinases	CDK12-6	ATCTCTGTCGCCTACTGTAG	1044	538	311	616	1	1	-0.735444	0.422026	-8.40558	-0.600366	-8.34512
ENSG00000167258	Kinases	CDK12-7	CGCCTTCGACCATAGGGACT	543	477	550	803	223	260	0.0340372	0.978113	-0.209598	0.395768	-0.370602
ENSG00000065883	Kinases	CDK13-1	TCGGGATTTTCCAGACCGTC	235	260	61	27	1	1	0.366851	-3.04078	-7.35649	-1.90131	-7.29602
ENSG00000065883	Kinases	CDK13-2	TGCAAGTTTTATCTGCCCTC	723	1199	1660	1422	3031	3113	0.950764	0.472792	2.04235	0.659677	2.06431
ENSG00000065883	Kinases	CDK13-3	ACCCATACCTATTATTTAGA	664	131	139	239	40	28	-2.12062	1.09415	-1.56019	0.275844	-0.985151
ENSG00000065883	Kinases	CDK13-4	AGTTGGAGGAACGCCGCAAG	404	1037	936	200	149	131	1.58099	-2.14764	-2.3189	0.04249	-2.07269
ENSG00000065883	Kinases	CDK13-5	TGGACGACTTAGTCCGGCTG	482	735	1120	1607	572	1486	0.829711	1.35526	1.6815	0.798008	0.364614
ENSG00000065883	Kinases	CDK13-6	CGGGCCGAGGTCGCCAAGAG	178	74	1	33	1	1	-1.04528	-0.938357	-5.54357	-6.01913	-5.48311
ENSG00000065883	Kinases	CDK13-7	TGGCCGAAGCGCTTTTCCGG	523	935	2375	2495	2406	3774	1.05916	1.6427	2.67894	1.53521	2.08994
ENSG00000102225	Kinases	CDK16-1	TTGCTCAGATCGCCATGGAT	851	1096	1570	1755	1058	539	0.586017	0.905925	-0.358011	0.708842	0.675435
ENSG00000102225	Kinases	CDK16-2	CGTCGATGCCTGACTCAGGT	307	974	388	609	27	1	1.88668	-0.450778	-9.2619	-1.13754	-4.44655
ENSG00000102225	Kinases	CDK16-3	TCATGTAGCGTAACGATGT	667	951	24	63	1	1	0.732759	-3.68932	-9.22742	-5.11801	-9.16696
ENSG00000102225	Kinases	CDK16-4	ACCTATGCCACCGTCTACAA	1343	906	480	196	67	1	-0.346876	-1.98196	-9.15749	-0.726151	-3.03093
ENSG00000102225	Kinases	CDK16-5	TTACTAGGCTGACACGACGG	557	766	559	800	341	254	0.680667	0.289358	-0.926637	-0.264171	-0.441229
ENSG00000102225	Kinases	CDK16-6	AATCTGAGTGGAGTAGTCCG	1012	1425	465	622	325	1	0.714753	-0.969274	-9.81087	-1.42533	-1.40611
ENSG00000102225	Kinases	CDK16-7	TGGCAGACTTGATAGCGACG	668	517	1834	1069	1960	1271	-0.148684	1.27473	1.96361	2.01708	2.64896
ENSG00000059758	Kinases	CDK17-1	AGGCTATCCCTCACACTCCG	1135	848	528	1513	203	155	-0.199556	1.06198	-1.78592	-0.493201	-1.33624
ENSG00000059758	Kinases	CDK17-2	CTACGAGACCTTCGACTCAT	706	273	1	53	1	1	-1.14977	-2.13813	-7.42688	-7.90243	-7.36641
ENSG00000059758	Kinases	CDK17-3	CTTTCAAGAAGCCCCCATTG	690	307	140	56	1	142	-0.947358	-2.22804	-0.446469	-0.942486	-7.53575
ENSG00000059758	Kinases	CDK17-4	ACCACACAGTGTTATTGGA	3041	2978	3053	2236	1381	731	0.190798	-0.186722	-1.36052	0.226209	-0.382287
ENSG00000059758	Kinases	CDK17-5	GCCTGCCATTCTTCACAAT	752	665	229	14	1	1	0.0436218	-5.34315	-8.71133	-1.34768	-8.65087
ENSG00000059758	Kinases	CDK17-6	GTGAGAGTGACCAAGCTTC	640	1426	869	638	288	167	1.37683	-0.933644	-2.42817	-0.52422	-1.58149
ENSG00000059758	Kinases	CDK17-7	ACATAGACGGATCTCAATGG	967	745	544	903	381	981	-0.155275	0.504187	1.06289	-0.263308	-0.241106
ENSG00000155111	Kinases	CDK19-1	AGTACGAAGGGTGCAAAGT	2601	3053	1517	1835	78	568	0.452161	-0.507746	-1.76039	-0.818681	-4.56427
ENSG00000155111	Kinases	CDK19-2	AAAGTGGGACGCGGCACCTA	1014	870	2854	3980	3627	3488	2.97856e-05	2.42038	2.66919	1.90422	2.78603
ENSG00000155111	Kinases	CDK19-3	CGCCTTGTAGACGTGACCGT	333	50	1	1	1	1	-2.51452	-5.41715	-4.97798	-5.45353	-4.91751
ENSG00000155111	Kinases	CDK19-4	ACGGTCACGTCTACAAGGCG	835	790	2535	975	1334	1162	0.141077	0.530251	1.22256	1.87239	1.48218
[truncated: 8,723 more rows]

## Sheet: Legend
Table 2: Screening results
gRNA library composition including protein classes and target gene names (A-D) and gRNA counts obtained by deep sequencing (E-J). gRNA counts were normalized as indicated followed by log(2) transformation (K-O).
