# Supplementary material for: Nucleolar protein TAAP1/C22orf46 confers pro-survival signaling in non-small cell lung cancer
Source: Life Sci Alliance. 2024 Jan 16;7(4):e202302257. doi: 10.26508/lsa.202302257 (PMC10791977; doi:10.26508/lsa.202302257)
Supplement: Supplementary file 3 [file LSA-2023-02257_TableS3.xlsx]

## Sheet: A gRNAs
Aim	Target	gRNA name	Sequence
Generation of gene knockout lines		nt control	CGTACGATCTCGTAAACGCG
	FYN	FYN gRNA1	CCGTGCTTCATAGTCATAAA
	FYN	FYN gRNA2	AGAAGCAACAAAACUGACGG
	C22orf46	C22orf46 gRNA1	TGACCTGGTGCCAACAGTGC
	C22orf46	C22orf46 gRNA2	GGTCCGGCACTGTTGGCACC
	C22orf46	C22orf46 gRNA3	TGGTCAGACTCGCCCTGCCT
	C22orf46	C22orf46 gRNA4	TAGGACTCCAGGATCCGCCG
Insertion of eGFP tagging cassete via HDR	C22orf46	tagging FLJ23584	CTCTCCTGGCCTTTTCAGGC

## Sheet: B Oligos
Aim	Oligo name	sequence	comments
Determination gene knockout rates on gDNA	FYN-1-fw	TCTCCTTGGACACACAGTGC
	FYN-1-rv	AGCCCTGTGACTGTGGTTTT
	FYN-2-fw	CAACCCTGTAGCCAAGCATT
	FYN-2-rv	AATGGGCTGTGTGCAATGTA
	C22orf46-1-fw	TGTTGTTGTCACTGCTGGGT
	C22orf46-1-rv	GGAGGGTGTGGTGTGGTTAG
	C22orf46-2-fw	GCCATGTTGTTGTCACTGCT
	C22orf46-2-rv	CAGCCTGAGTTTCCCTCTGA
	C22orf46-3-fw	CAAAGGCAGAGATGGGGATA
	C22orf46-3-rv	GCTCCAGTGACACCAACCTT
	C22orf46-4-fw	CCTGCCAGGGATCATAGAGT
	C22orf46-4-rv	GAGGACCCGCTAGAATGATG
Determination of mRNA expression levels	qPCR-C22orf46-fw	TTGGCACCAGGTCACCAGGAC	intron spanning
	qPCR-C22orf46-rv	TGGAGGCTCCTCCGGTATCC
	qPCR-TBP-fw	AGGTTAGAAGGCCTTGT	intron spanning
	qPCR-TBP-rv	GGAGAACAATTCTGGGTTTG
Characterisation of C22orf46 transcript variants	cDNA-1-fw	AAACTGGCCCTGTGTCGAAGA
	cDNA-1/2-rv	ATTCCTTGTGCTGAAGCGGGT
	cDNA-2-fw	TGCCTGATCTAAGCTTTGCCAT
	cDNA-1/2-rv	ATTCCTTGTGCTGAAGCGGGT
	cDNA-3-fw	ACTGTTGGCACCAGGTCAC
	cDNA-3-rv	TCCTGTGAGTGAAGCAGCAG
	cDNA-4-fw	CTGCTGCTTCACTCACAGGA
	cDNA-4-rv	TGGAGCCTGGGTCTCTCTAC
	cDNA-5-fw	AAAACTGGAGGCTTAGAGCGA
	cDNA-5-rv	CCCGCTAGAATGATGGCAGC
	cDNA-6-fw	CAAGCCCAGCAGGAAAGGTA
	cDNA-6-rv	CCCTGGGGACTCTCTGTCTT
Confirmation of FLJFLJ23584-eGFP tagging	FLL23584_genomic_locus_fw	ACAAAGGGACAAAGGGGTGG
	FLL23584_leftHA_rv	GAACTTCAGGGTCAGCTTGC
	FLL23584_rightHA_fw	TTGAGATGAATGGCAAGCTG
	FLL23584_genomic_locus_rv	GGATCACCCACTTTGGGAGG
	FLJ_leftHA_fw	GCAAGCTGACCCTGAAGTTC
	FLJ_rightHA_rv	CAGCTTGCCATTCATCTCAA

## Sheet: C PCRs on cDNA
Exons/ introns covered	Primer pair used in PCR	Fig.3A agarose gel lane	Primer for sequencing	Sequence
Exon1-2	cDNA 1	1	cDNA-1-fw	TTGGCGTTCTTATGAGCTGCCTAGTACAAATTATTGGCAGAAACAATGAATTAAACATTCAAAAAGTAACCCACCGGCCGGCCGCAGCGGCTTATGGCTGTAATCCCGGCACTTTGGGAGGCCGAGGCGGGCGCATCACCTGAGGACAGGAGTTCGAGACCAGCCTGGCCAACATGGCGAAACCTCGTCCCTACTAAAAAATACAAAAATTAGCCAGGCGTGGTGGCGGGCGCCTGTAACCCCAGCTACTTAGGAGGCTGAAGCAGGAGAATCGCTTGAACCCCGGAGGTGGAGGCTACAGTCCGGCACTGTTGGCACCAGGTCACCAGGACCCGCTTCAGCACAAGGAAT
Intron1-Exon2	cDNA 2	2	cDNA-1/2-rv	TGCCTGATCTAAGCTTTGCCATGTTGTTGTCACTGCTGGGTGCCTGTGCTGTGGTGGGGCCATTCCATGGCCCTGAGTGGGAGCCAGTGCAGGGCCTGCTCTCCCAGAATCACAGCTGCAGGGACCCTCAGTGCTGTGGCAACCTGCTTGTCCTCTGCCTCTTTCTGGTCTGGCAGGTCCGGCAC
Exon2-3	cDNA 3	3	cDNA-3-rv	ACTGTTGGCACCAGGTCACCAGGACCCGCTTCAGCACAAGGAATGTCATCAAGGTGCCACTGCAGAAGCGGGCAGTGCCCTCCATGAGGTGCGAAACTGTCTTCAAGCTGACTCCTGAATTCTTCAGTCCTGGAAAGTCCAGGGGCCTAGATTCTCAACAATGCGCACAAAGGCAGAGATGGGGATACCGGAGGAGCCTCCAGGAATCAYGGGCCCAGAACCTGCTCTCTCCACAGCACCCATGTCCAGGCCCACCTTCGGGTGTCCACACCCACTCTGAGCCCATCTTTTGTACCACCTCCATTTCAAACACCTGTTTACTGCCTCAGAACAGTTCCTGGAAAGCATGGCAGGTGCCTTGGTGTCTCCATGATGGTCAGACTCGCCCTGCCTGGACAT
Exon3-4	cDNA 4	4, higher band	cDNA-4-rv	CTGCTGCTTCACTCACAGGAAAGGTTGGTGTCACTGGAGCCTGTCATCAGTGTGAGGTCTCGCCCCACCTCCATGACCTTAACCACCTCTCTTCCAAACTTACTTTCAGCTGAGAGGCTGCAGTTCTGCCCCCAGAGAGCTCCTGCCTGATCCTTCCCACCAAACACTGAGAATGTGCACTTGGAAGTCTTGGCACTGTCGACCAGAGGCCTGGAACCAGGGGGTAAAAACC
Exon3-4	cDNA 4	4, lower band	cDNA-4-fw	TTCTGCCCCCAGAGAGCTCCTGCCTGATCCTTCCCACCAAACACTGAGAATGTGCACTTGGAAGTCTTGGCACTGTCGACCAGAGGCCTGGGAACCAGGGGGTAAAAACCAGAAAGCAGGCAGAGAGGATAGTAGAGAGACCCAGGCTCCAA
Exon4	cDNA 5	5	cDNA-5-rv	GGCTTAGAGCGAAGAAACAGACTGTTAAAAAGTAAAGATAATGGAAAGACCCGTTTATCAGAGTGGAAGAACCAGGAACAGGGTGGAGGTGGGAATGATGAAGAAATTCAAATACAGGGGAAGAGAAACCTGAGAGGGACCACAGCTGATGATGGTACAGAGACCCAGGCTCCTGCAGGAGATGACCAGGGACAGTTAAGAGTTGAAATTGATGAAGAGATCCAGGTACAAGGGCAAGGAAATAAGAATGACGGTGGAGTTGAGGATGTTGCAGAACTCCAGGATATAGGAAGCCAGAGAAAGTGCACAGATGAGGATGTTGGAGAGCCTCGAGCACCAAGGGGAGGAAACAAGGATCTGGTCAGAGGAGAGGATGCTGTGAGGGACAGTCTCCAAGTC…
Exon4	cDNA 6	6	cDNA-6-rv	AAGTCCCCAGAGAGGTTCCAGAGGGTTCAGCGCCCAGACAGAAAAAGCTCGAAACTTCCTATACAAGCCAGAGCTCTGGAGAGGAACAGACCGCACATGTCAGAGCCCATTAAGCATTTCCATCCAGCCTGAAAAGGCCAGGAGAGTCAGGCCACCAGGGGGCGCCAGAGAACCACAGGAGATCCAGGAAGCGCTTGCTAGGACCAAGCTCCCAGCTCCCAGGACCCCCAGGCCGGCAGCGGAGTCCAGGAGCTGGTGTGGCCCACAAAGGGTCGGAGAGCCTCCCAGTGAGAACAGTAGGGGCAGGAAAATGATCAGGTCAAGGGTCTCCCAGCTGGCAGAGAGGGCTCCCAGCAGAGTGAGGACTTCATTCTCTAGGGCAGACCACGCCCACTGGAG…

## Sheet: D Tagging confirmation
Primer pair used in PCR	Fig. S3B agarose gel lane	Primer for sequencing	Sequence
FLL23584 left HA	FLL23584 L	FLL23584_genomic_locus_fw	ACTCGGCAGTCCCAAAACCCTCCGTCTCTGACAGCTCCCTTGGGCATGCCCTCTGCCTGCTCCTGTCTCCCGTGTGGCCCAGCCCCGGAAGCTGCCATCATTCTAGCGGGTCCTCCCACCGCCCTCACTGTCCTGCCCAAGGGGACAGGCCTCAAGAAGAGCAAACGACTGCTCCTGGAGTCCCTCATGCGGAGGAGGATTGCACACCTGAAGTGGGGTCTTCCCCGGCGGATCCTGGAGTCCTATTTCCTGTTTAACTTCTTAGGATCTTGCTCATTGACCCTTGCTGGGGCGAGGCTCTCTGGACTGAACACAGGCCAGGAGCTCCAAGCCCAGCAGGAAAGGTATTGTGAGGCCCAAGGCTCCCCACCAGGCCTTAAGTCCCCAGAGAGGTTCCAG…
	FLL23584 L	FLL23584_leftHA_rv	TGGGCACCACCCCGGTGAACAGCTCCTCGCCCTTGCTCACCATGGCTGGATGGAAATGCTTAATGGGCTCTGACATGTGCGGTCTGTTCCTCTCCAGAGCTCTGGCTTGTATAGGAAGTTTCGAGCTTTTTCTGTCTGGGCGCTGAACCCTCTGGAACCTCTCTGGGGACTTAAGGCCTGGTGGGGAGCCTTGGGCCTCACAATACCTTTCCTGCTGGGCTTGGAGCTCCTGGCCTGTGTTCAGTCCAGAGAGCCTCGCCCCAGCAAGGGTCAATGAGCAAGATCCTAAGAAGTTAAACAGGAAATAGGACTCCAGGATCCGCCGGGGAAGACCCCACTTCAGGTGTGCAATCCTCCTCCGCATGAGGGACTCCAGGAGCAGTCGTTTGCTCTTCTTGA…
FLL23584 right HA	FLL23584 R	FLL23584_rightHA_fw	TACACCAGGAACTAATGAAAAGGCCAGGAGAGTCAGGCCACCAGGGGGCGCCAGAGAACCACAGGAGATCCAGGAAGCGCTTGCTAGGACCAAGCTCCCAGCTCCCAGGACCCCCAGGCCGGCAGCGGAGTCCAGGAGCTGGTGTGGCCCACAAAGGGTCGGAGAGCCTCCCAGTGAGAACAGTAGGGGCAGGAAAATGATCAGGTCAAGGGTCTCCCAGCTGGCAGAGAGGGCTCCCAGCAGAGTGAGGACTTCATTCTCTAGGGCAGACCACGCCCACTGGAGGAAGGAATGTACATCCTGGGAGGCCTCTAAGCTCCCCAGACTCAAATGCCAGCAGCTCACATACTGGAGAAGAGGAAGCCTGGAATCTACAGGGTGCAGAGGGGCTGGGCAGCA…
	FLL23584 R	FLL23584_genomic_locus_rv	TCAGGTTAGGGGCCAAGTGCTTGCGCTTGGCGAGCTGTGGGGACCAGGACATCTTGGCCAGAAGGGTCAGGCCCAGCTTTGCCACCGCAGAGTGGAGCCTCCCTTTGAAGCTGACAGGTTCTGCAGAATGGCAGGAAGGCTGCTGCCCAGCCCCTCTGCACCCTGTAGATTCCAGGCTTCCTCTTCTCCAGTATGTGAGCTGCTGGCATTTGAGTCTGGGGAGCTTAGAGGCCTCCCAGGATGTACATTCCTTCCTCCAGTGGGCGTGGTCTGCCCTAGAGAATGAAGTCCTCACTCTGCTGGGAGCCCTCTCTGCCAGCTGGGAGACCCTTGACCTGATCATTTTCCTGCCCCTACTGTTCTCACTGGGAGGCTCTCCGACCCTTTGTGGGCCACACC…
FLL23584 eGFP-blasticidin tagging cassette		FLJ_leftHA_fw	CTGCCCGTGCCCTGGCCCACCCTCGTGACCACCCTGACCTACGGCGTGCAGTGCTTCAGCCGCTACCCCGATCACATGAAGCAGCACGACTTCTTCAAGTCCGCCATGCCCGAAGGCTACGTCCAGGAGCGCACGATCTTCTTCAAGGACGACGGCAACTACAAGACCCGCGCCGAGGTGAAGTTCGAGGGCGACACCCTGGTGAACCGCATCGAGCTGAAGGGCATCGACTTCAAGGAGGACGGCAACATCCTGGGGCACAAGCTGGAGTACAACTACAACAGCCACAACGTCTATATCATGGCCGACAAGCAGAAGAACGGCATCAAGGTGAACTTCAAGATCCGCCACAACATCGAGGACGGCAGCGTGCAGCTCGCCGACCACTACCAGCAGAAC…
		FLJ_rightHA_rv	AAGTTCATCTGCACCACCGGCAAGCTNGCNGTGCCCTGGCCCCACCCTCGTGACCCACCCTGACTNACGGNNGTGCANTNCTTCAGCCGTTACCCGATCACATGNAAGCAGCCACGACTTNTCAAAGTCCGCCATGCCCGAAGGGCTACGTCCAGGAGCGCACGATCTTCTTCAAGGACGACGGCAAACTACAAGACCCCGCGCCGAGGTGAAGTTCGAGGGCGACACCCTGGTGAANCCGCATCGAGCTGAAGGGCATCGACTTCAAGGAGGACGGCAACATCCTGGGGCACAAGCTGGAGTACAATACAACAGCCACAACGTCTATATCATGGCCGACAAGCAGAAGAACGGCATCAAGGTGAACTTCAAGATCCGCCACAACATCGAGGACGGCAG…

## Sheet: Legend
Table 3: gRNA and oligonucleotide sequences used and sequencing results
A: Sequences of gRNAs (D) used for gene (B) knockouts (5' to 3' direction).
B: Oligonucleotide sequences used for PCR amplifications or qPCRs (5' to 3' direction).
C: Sequencing results of PCR products obtained from C22orf46 cDNA to check for transcript variants as depicted in Fig. 3A.
D: Sequencing results of PCR products obtained from FLJ23584 tagging contructs to check for correct integration. Compare to Fig. S3B (HDR: homology directed repair, HA: homology arm).
