# Supplementary material for: Nucleolar protein TAAP1/C22orf46 confers pro-survival signaling in non-small cell lung cancer
Source: Life Sci Alliance. 2024 Jan 16;7(4):e202302257. doi: 10.26508/lsa.202302257 (PMC10791977; doi:10.26508/lsa.202302257)
Supplement: Supplementary file 4 [file LSA-2023-02257_TableS4.xlsx]

## Sheet: A Instrumentation
Instrument	Parameter	Value	Comments
Q-Exactive HF - MS1			(ThermoScientific, Bremen, Germany), DDA-Mode (positive ion mode)
	Polarity	positive
	Resolution	R120000 at m/z 200
	AGC	3x 10E6
	Max. Fill Time	100ms
	Lock Mass	m/z 445.120025	Dodecamethylcyclohexasiloxane
	Scan Range	m/z 395-1500
	Picotip Needle	20µm / 10µm	NewObjectives, Ithaca, USA
	Voltage	2.3-2.7kV	(might vary between experiments)
Q-Exactive HF - MS2 High Res		Top10	HCD
	Resolution	R15000 at m/z 200
	AGC	100000
	Max. Fill Time	50ms
	Isolation	2.0 m/z
	Isolation window Offset	0.3 m/z
	Scan Range	200-2000 m/z
	Fixed 1st Mass	-
	Norm. Collision Energy	27
	Threshold	2E3 / 4E4
	Charge states	Unassigned, 1, 6-8, >8	(rejected)
	Dynamic Exclusion	15s / 3ppm
Dionex3000 RSLC	Instrument / Material	Manufacturer (Supplier)	Comments
	Dionex3000 RSLC	ThermoScientific, Idstein, Germany	Nanoflow System
	Acclaim PepMap 100 C18, 3 µm, 300 µm x 5 mm,	ThermoScientific, Idstein, Germany	Trap-Column Setup, Load: 2µl/min
	Acclaim PepMap C18 3 µm, 75 µm x 15 cm		Separation: 200nl/min
	Picotip Needle 20 µm / 10 µm	NewObjectives, Woburn, USA

## Sheet: B Software Mascot Parameter
Mascot Parameter QE-HF	Value	Comments
Version	2.6
MS Tolerance	10 ppm
Protease	Trypsin
Missed Cleavages	3
Fixed Modifications	none	On-bead digest
Variable Modifications	Acetyl- N-Protein, Oxidation (M)
MS/MS Tolerance	30 mmu
Instrument	ESI-Quad
Databases	Contaminants	Databases applied according to sample origin
	Enzymes
	STDs_TAGs
Decoy	Yes

## Sheet: Legend
Table 4: Mass spectrometry parameters
A: Mass spectrometer instrumentation parameters used (DAA: data-dependent acquisition mode, HCD: high energy collisional dissociation, AGC: automatic gain control)
B: Parameters for automated peptide and protein identification by Mascot V2.6 (MatrixScience) software.
